# Supplementary material for: A Robust Approach to Identifying Tissue-Specific Gene Expression Regulatory Variants Using Personalized Human Induced Pluripotent Stem Cells
Source: PLoS Genet. 2009 Nov 13;5(11):e1000718. doi: 10.1371/journal.pgen.1000718 (PMC2766639; doi:10.1371/journal.pgen.1000718)
Supplement: Table S1 — CES27k-9bpV3 padlock probe annotation file. (16.77 MB XLS) [file pgen.1000718.s001.xls]

## Sheet: CES27k9bp_annotation.txt
SNP_ID	Chrom	Chrom_pos	DistanceTo3End	DistanceToJunction	Left_Flanking	Variant_site	Right_Flanking	RefSeq	Exon	H1	Tm_H1	H2	Tm_H2	Probe_Strand	Probe_Seq	MAF	Alleles	SnpStrand	Gene	Imprinted
rs829063	chr12	21844203	2611	1179	TTTGGTATATTTTTTGTATGCACATTAAAATTAGAGCAGGAGCAAATGATC	A	TGTGTGACACCATTGGGCATAAATGTCTAGAAGAGGTAAACTCTTTCAG	NM_020297	E38	AGACATTTATGCCCAATGGTGTCACA	65.9	TTGCTCCTGCTCTAATTT	54.3	+	GTAGACTGGAAGAGCACTGTTTGTGACACCATTGGGCATAAATGTCTTTTTTTTTGTTGGAGGCTCATCGTTCCTATTCAGCTGTACGCAGATGTTATCGAGGTCCGACAAATTAGAGCAGGAGCAAGATCGGATACGCATGAGGCTA	0.108	A/T	+	ABCC9	predicted
rs3806471	chr2	43919677	71	71	ACACTGGCCCTGGCAGGCAGCAGCTGGGTCTAAGAGAGCTGCAGCCCAGGG	T	CACAGACCTGTGGGCCCCATGGCCGGGAAGGCGGCAGAGGAGAGAGGGC	NM_022437	E1	CATGGGGCCCACAGGTCTG	66.03	GCTGCAGCTCTCTTAGAC	58.19	-	GTAGACTGGAAGAGCACTGTTCAGACCTGTGGGCCCCATGTTTTTTTTTTTTTTTGTTGGAGGCTCATCGTTCCTATTCAGCTGTACGCAGATGTTATCGAGGTCCGACGTCTAAGAGAGCTGCAGCGATCGGATACGCATGAGGCTA	0.189	C/A	-	ABCG8	predicted
rs4148221	chr2	43955994	1784	62	CGCCGCGGCCCTGCTCCCCACCTTCCACATGGCCTCCTTCTTCAGCAATGC	C	CTCTACAACTCCTTCTACCTCGCCGGGGGCTTCATGATAAACTTGAGCA	NM_022437	E11	CGGCGAGGTAGAAGGAGTTGTAG	65.19	CTGAAGAAGGAGGCCATG	58.06	-	GTAGACTGGAAGAGCACTGTTCTACAACTCCTTCTACCTCGCCGTTTTTTTTTTTGTTGGAGGCTCATCGTTCCTATTCAGCTGTACGCAGATGTTATCGAGGTCCGACCATGGCCTCCTTCTTCAGGATCGGATACGCATGAGGCTA	0.175	C/T	+	ABCG8	predicted
rs1019747	chr5	5199376	447	134	AGAGCAGTGCCCGTGTCCGAGGTTGAGTCTCTTCACCTTCGGCTGAAAGGC	T	CCAGGCACGACTTCCACATGGATCTGAGGACTTCCAGCAGCCTAGTGGC	NM_139056	E3	AGTCTCTTCACCTTCGGCTGAAAG	65.44	ACGACTTCCACATGGATC	57.35	+	GTAGACTGGAAGAGCACTGTTCTTTCAGCCGAAGGTGAAGAGACTTTTTTTTTTTGTTGGAGGCTCATCGTTCCTATTCAGCTGTACGCAGATGTTATCGAGGTCCGACGATCCATGTGGAAGTCGTGATCGGATACGCATGAGGCTA	0.373	C/T	+	ADAMTS16	predicted
rs11742341	chr5	5292920	2543	118	CATTTCTGTGCGCAATGCCCTCAGAAGGTACTACCTGAATGGGCACTGGAC	C	GTGGACTGGCCCGGCCGGTACAAATTTTCGGGCACTACTTTCGACTACA	NM_139056	E16	TACCGGCCGGGCCAGTCC	70.08	TGCCCATTCAGGTAGTAC	56.57	-	GTAGACTGGAAGAGCACTGTTGGACTGGCCCGGCCGGTATTTTTTTTTTTTTTTTGTTGGAGGCTCATCGTTCCTATTCAGCTGTACGCAGATGTTATCGAGGTCCGACGTACTACCTGAATGGGCAGATCGGATACGCATGAGGCTA	0.067	C/T	+	ADAMTS16	predicted
rs11742370	chr5	5293001	2624	37	GGGCACTACTTTCGACTACAGACGGTCCTATAATGAGCCCGAGAACTTAAT	C	GCTACTGGACCAACCAACGAGACACTGATTGTGGAGCTGCTGTTTCAGG	NM_139056	E16	GTGTCTCGTTGGTTGGTCCAGTA	65.27	TTCTCGGGCTCATTATAG	53.67	-	GTAGACTGGAAGAGCACTGTTTACTGGACCAACCAACGAGACACTTTTTTTTTTTGTTGGAGGCTCATCGTTCCTATTCAGCTGTACGCAGATGTTATCGAGGTCCGACCTATAATGAGCCCGAGAAGATCGGATACGCATGAGGCTA	0.067	C/A	+	ADAMTS16	predicted
rs16875122	chr5	5295217	2713	52	TGCTGTTTCAGGGAAGGAACCCGGGTGTTGCCTGGGAATACTCCATGCCTC	G	CTTGGGGACCGAGAAGCAGCCCCCTGCCCAGCCCAGCTACACTTGGGCC	NM_139056	E17	GCTGCTTCTCGGTCCCCA	65.2	TGGAGTATTCCCAGGCAA	58.48	-	GTAGACTGGAAGAGCACTGTTTGGGGACCGAGAAGCAGCTTTTTTTTTTTTTTTTGTTGGAGGCTCATCGTTCCTATTCAGCTGTACGCAGATGTTATCGAGGTCCGACTTGCCTGGGAATACTCCAGATCGGATACGCATGAGGCTA	0.152	G/T	+	ADAMTS16	predicted
rs16875319	chr5	5372406	3968	271	CCAAAAGAAGAAAACCGTGTTAGGCTCTTTGACCAGGAGTGTATGTATGTG	T	TTCACTGTGAGCCTGGGTGCAGACCTGTGTCCCCATGCACACAGTGTCT	NM_139056	E23	TGCACCCAGGCTCACAGTG	65.83	CATACACTCCTGGTCAAA	54.38	-	GTAGACTGGAAGAGCACTGTTCACTGTGAGCCTGGGTGCATTTTTTTTTTTTTTTGTTGGAGGCTCATCGTTCCTATTCAGCTGTACGCAGATGTTATCGAGGTCCGACTTTGACCAGGAGTGTATGGATCGGATACGCATGAGGCTA	0.467	T/G	+	ADAMTS16	predicted
rs16875320	chr5	5373062	4624	349	TGTCCTTTTAAAAACACACTTCTTCATGCTTTTCTTTGTAAATGACAGATC	G	AAGTATAGGTTACATCAAAACCCTACCATCCTGAGAAGAGTTATGGTTC	NM_139056	E23	CAGGATGGTAGGGTTTTGATGTAACCTATAC	65.5	TCATTTACAAAGAAAAGCAT	52.03	-	GTAGACTGGAAGAGCACTGTTGTATAGGTTACATCAAAACCCTACCATCCTGTGTTGGAGGCTCATCGTTCCTATTCAGCTGTACGCAGATGTTATCGAGGTCCGACATGCTTTTCTTTGTAAATGAGATCGGATACGCATGAGGCTA	0.139	G/A	+	ADAMTS16	predicted
rs2086310	chr5	5199334	405	92	GATTACGTGTCCCATGAAATCATGCACCATCAGCGGCGGAGAAGAGCAGTG	C	CCGTGTCCGAGGTTGAGTCTCTTCACCTTCGGCTGAAAGGCTCCAGGCA	NM_139056	E3	AGCGGCGGAGAAGAGCAG	65.57	CCGAGGTTGAGTCTCTTC	57.38	+	GTAGACTGGAAGAGCACTGTTCTGCTCTTCTCCGCCGCTTTTTTTTTTTTTTTTTGTTGGAGGCTCATCGTTCCTATTCAGCTGTACGCAGATGTTATCGAGGTCCGACGAAGAGACTCAACCTCGGGATCGGATACGCATGAGGCTA	0.447	C/G	-	ADAMTS16	predicted
rs3806872	chr5	5373255	4817	156	TTTTTCGGTGAGTCTGGCCATTTCTATAATGCCAGGTGGGAAGCCAGGCTG	C	GGGTGTTAGGGTGGGAATCTGCCCGGCGTCTCTGGCACCCTCCCTGCCA	NM_139056	E23	CCAGGTGGGAAGCCAGGC	66.27	TAGGGTGGGAATCTGCCC	61.47	+	GTAGACTGGAAGAGCACTGTTGCCTGGCTTCCCACCTGGTTTTTTTTTTTTTTTTGTTGGAGGCTCATCGTTCCTATTCAGCTGTACGCAGATGTTATCGAGGTCCGACGGGCAGATTCCCACCCTAGATCGGATACGCATGAGGCTA	0.155	C/A	+	ADAMTS16	predicted
rs6555335	chr5	5253280	1487	36	TGAGTCTGGACACAGCTTTGGCATGATTCATGATGGAGAAGGGAACATGTG	C	AAAAAGTCCGAGGGCAACATCATGTCCCCTACATTGGCAGGACGCAATG	NM_139056	E9	ACATGATGTTGCCCTCGGACTTT	65.67	TTCCCTTCTCCATCATGA	55.31	-	GTAGACTGGAAGAGCACTGTTAAAGTCCGAGGGCAACATCATGTTTTTTTTTTTTGTTGGAGGCTCATCGTTCCTATTCAGCTGTACGCAGATGTTATCGAGGTCCGACTCATGATGGAGAAGGGAAGATCGGATACGCATGAGGCTA	0.442	T/C	+	ADAMTS16	predicted
rs1127717	chr3	127308748	557	31	ATGACAGGCCCGAAGGACTCCTCCTTGGCTATGAACATGTGGTCTTCCACG	T	CTGTGAAAACAGTTGGCTCAAAGAAGAACCCTGGCCGAGGGACCTGATT	NM_012190	E21	GGTTCTTCTTTGAGCCAACTGTTTTCAC	66.04	AGACCACATGTTCATAGC	54.92	+	GTAGACTGGAAGAGCACTGTTGTGAAAACAGTTGGCTCAAAGAAGAACCTTTTTTGTTGGAGGCTCATCGTTCCTATTCAGCTGTACGCAGATGTTATCGAGGTCCGACGCTATGAACATGTGGTCTGATCGGATACGCATGAGGCTA	0.267	A/G	-	ALDH1L1	predicted
rs2305230	chr3	127339384	1750	39	TGCCATTTCCACGTAGTCAATGCTGCACTCGCCCTCCTCATCGTCCCCTCG	C	AGCTTCCTCACTAACAGCTGGATGAAGTCCCCAAAGGTGGATGCCATGT	NM_012190	E10	GCCCTCCTCATCGTCCCCT	66.49	CTCACTAACAGCTGGATG	55.39	-	GTAGACTGGAAGAGCACTGTTAGGGGACGATGAGGAGGGCTTTTTTTTTTTTTTTGTTGGAGGCTCATCGTTCCTATTCAGCTGTACGCAGATGTTATCGAGGTCCGACCATCCAGCTGTTAGTGAGGATCGGATACGCATGAGGCTA	0.492	A/C	+	ALDH1L1	predicted
rs9282691	chr3	127338354	1649	58	TCGGTGGGATTGATGGTCTCAGAGGTCTTGGCGCCCTCGGCATCCACGAAC	T	CCCCCCCAATGAAGAGCTGGTGGGGCATGCGGACAGTGCGCTTGTTCAC	NM_012190	E11	GCCCTCGGCATCCACGA	65.5	CAATGAAGAGCTGGTGGG	58.71	-	GTAGACTGGAAGAGCACTGTTTCGTGGATGCCGAGGGCTTTTTTTTTTTTTTTTTGTTGGAGGCTCATCGTTCCTATTCAGCTGTACGCAGATGTTATCGAGGTCCGACCCCACCAGCTCTTCATTGGATCGGATACGCATGAGGCTA	0.353	A/C	-	ALDH1L1	predicted
rs2279349	chr16	87877678	6071	1880	CCTCTTCTTGTCCTTTTCCGAAAGGTAGCCAGGGACACTTTTATGCTTTTC	G	GTCTGCTCTTTCCTCTTCTCAGAGTTTTTATCCAAATAGTCCCTGTCCT	NM_013275	E9	GGTAGCCAGGGACACTTTTATGCTTT	66.17	TCTTTCCTCTTCTCAGAG	52.95	-	GTAGACTGGAAGAGCACTGTTAAAGCATAAAAGTGTCCCTGGCTACCTTTTTTTTGTTGGAGGCTCATCGTTCCTATTCAGCTGTACGCAGATGTTATCGAGGTCCGACCTCTGAGAAGAGGAAAGAGATCGGATACGCATGAGGCTA	0.15	A/G	+	ANKRD11	predicted
rs1105307	chr9	71235859	838	275	GTCAGTACCAGGTGGGTGCTGGCTGCTCTCCATCCTCAAGGGAGTGCATAC	G	AAACTTCCCTGGTATTGaaaaaaaaaaaaaaaaaaaaGCAAATCGGAGA	NM_001163	E13	TCTCCATCCTCAAGGGAGTGCAT	66.09	CCCTGGTATTGAAAAAAAAA	52.9	-	GTAGACTGGAAGAGCACTGTTATGCACTCCCTTGAGGATGGAGATTTTTTTTTGTTGGAGGCTCATCGTTCCTATTCAGCTGTACGCAGATGTTATCGAGGTCCGACTTTTTTTTTCAATACCAGGGGATCGGATACGCATGAGGCTA	0.298	G/A	+	APBA1	predicted
rs12351346	chr9	71235698	677	436	GGGATCAGCAACTGGGTTTTAGGCACTGCTGAATCAGCTGCTTTGCTGCCC	C	GCGAGCTCCTTTTAAGAAGTCTGCACCTCCTGGGAAGGGAGGATTCTCC	NM_001163	E13	GCTGAATCAGCTGCTTTGCTGC	66.39	TCCTTTTAAGAAGTCTGC	52.26	-	GTAGACTGGAAGAGCACTGTTGCAGCAAAGCAGCTGATTCAGCTTTTTTTTTTTTGTTGGAGGCTCATCGTTCCTATTCAGCTGTACGCAGATGTTATCGAGGTCCGACGCAGACTTCTTAAAAGGAGATCGGATACGCATGAGGCTA	0.188	C/T	+	APBA1	predicted
rs12094291	chr1	39998632	2143	195	CCCGGCCTGGGGTCTGGCTGGGTTTGAGGGTTTCCTGCTTCTGAGGGGCCC	G	ATCCAGATGAGAAGGGTGGCTGCAGCTGGGCCGGGCGGGTGGACTCAGT	NM_001720	E7	GCAGCCACCCTTCTCATCTGG	66.18	CTCAGAAGCAGGAAACCC	58.31	+	GTAGACTGGAAGAGCACTGTTCCAGATGAGAAGGGTGGCTGCTTTTTTTTTTTTTGTTGGAGGCTCATCGTTCCTATTCAGCTGTACGCAGATGTTATCGAGGTCCGACGGGTTTCCTGCTTCTGAGGATCGGATACGCATGAGGCTA	0.225	G/A	+	BMP8B	predicted
rs562056	chr1	39998207	1718	620	TATACAATACTTCAGGGGTTATCCAGTTTTATACCCCACCTTGCACCTCGG	G	CAGGCAATGGGGAGCCAACCAGACCCTGACTACACACACCACACCCTGT	NM_001720	E7	TGGTTGGCTCCCCATTGCC	66.34	TGCAAGGTGGGGTATAAA	56.31	+	GTAGACTGGAAGAGCACTGTTGGCAATGGGGAGCCAACCATTTTTTTTTTTTTTTGTTGGAGGCTCATCGTTCCTATTCAGCTGTACGCAGATGTTATCGAGGTCCGACTTTATACCCCACCTTGCAGATCGGATACGCATGAGGCTA	0.183	C/G	-	BMP8B	predicted
rs1443638	chr18	33104843	1852	35	GGGGAGGCCGGTGAAGCCATTCACCCCAATGGGGGATGGGATGCTAGGCAC	G	GCTGGTGCAGTGATGCCCGGAGGGGTGCTGCCACCTGAGGTTGGGGTCA	NM_020180	E8	CCGGGCATCACTGCACCA	66.19	AGCATCCCATCCCCCATT	61.5	+	GTAGACTGGAAGAGCACTGTTTGGTGCAGTGATGCCCGGTTTTTTTTTTTTTTTTGTTGGAGGCTCATCGTTCCTATTCAGCTGTACGCAGATGTTATCGAGGTCCGACAATGGGGGATGGGATGCTGATCGGATACGCATGAGGCTA	0.121	G/A	+	BRUNOL4	predicted
rs11146376	chr10	134111547	470	267	GCCTGTGGGAACAGGCGTCTGTTAGTCAGGGTTTCAGGAATGCGGCCTTCG	A	AGCCTGAAGCGGGGAATGGCGGCTCTGGGCCCTCAAGGGGCAGGCGGTG	NM_173541	E3	CGCCATTCCCCGCTTCAGG	67	CCGCATTCCTGAAACCCT	60.72	-	GTAGACTGGAAGAGCACTGTTCCTGAAGCGGGGAATGGCGTTTTTTTTTTTTTTTGTTGGAGGCTCATCGTTCCTATTCAGCTGTACGCAGATGTTATCGAGGTCCGACAGGGTTTCAGGAATGCGGGATCGGATACGCATGAGGCTA	0.108	A/G	+	C10orf91	predicted
rs12781609	chr10	134598320	693	36	CGCTGGTGGTTGTAATGACCTAAGTGTCTGTAGGCCTTCCTCAGAATGACA	C	TGATGTCACCTGGTAAATCATTTTGCTCCGCTTTCGCCTTTAGCATATT	NM_173572	E8	TGTCTGTAGGCCTTCCTCAGAATGA	65.87	CACCTGGTAAATCATTTTG	52.58	-	GTAGACTGGAAGAGCACTGTTTCATTCTGAGGAAGGCCTACAGACATTTTTTTTGTTGGAGGCTCATCGTTCCTATTCAGCTGTACGCAGATGTTATCGAGGTCCGACCAAAATGATTTACCAGGTGGATCGGATACGCATGAGGCTA	0.308	C/T	+	C10orf93	predicted
rs7907431	chr10	134593149	469	149	GCCGTGGCCTGGTGAACTGCTCTTCCTTTCTTTGCCTTTTGTCCAACTGCA	C	GGTGAGCAGCGCCTCATCCCCAGGCAGCAGTGTCATGAAGCCACTTACT	NM_173572	E9	GGGATGAGGCGCTGCTCA	65.63	TGGACAAAAGGCAAAGAA	55.45	+	GTAGACTGGAAGAGCACTGTTTGAGCAGCGCCTCATCCCTTTTTTTTTTTTTTTTGTTGGAGGCTCATCGTTCCTATTCAGCTGTACGCAGATGTTATCGAGGTCCGACTTCTTTGCCTTTTGTCCAGATCGGATACGCATGAGGCTA	0.059	C/T	+	C10orf93	predicted
rs16959641	chr16	56611599	830	54	ATCGTGGATGGGTTTGAAGATGCTGAGGTGCTGCTGCGCGTGCACACTGAG	C	AAGTCCGCTGCAAGTCTGGGAACAAGTTCTTCTCGATGCCTTTGAAGTG	NM_024598	E7	GCTGCGCGTGCACACTG	66.24	GCTGCAAGTCTGGGAACA	60.95	+	GTAGACTGGAAGAGCACTGTTCAGTGTGCACGCGCAGCTTTTTTTTTTTTTTTTTGTTGGAGGCTCATCGTTCCTATTCAGCTGTACGCAGATGTTATCGAGGTCCGACTGTTCCCAGACTTGCAGCGATCGGATACGCATGAGGCTA	0.068	C/G	+	C16orf57	predicted
rs7396	chr20	60901947	1160	438	TTTCCATCTGTTTGTCCCGCTGCAAGCCTCTTTCTGCGCTGACTGTGACAT	T	GGAACGTGGCCTTCCTGTCACCCCCTCCGTGCCACGCACTGAAGGCCAC	NM_018270	E5	GGTGACAGGAAGGCCACGTT	65.91	CAGTCAGCGCAGAAAGAG	59.14	-	GTAGACTGGAAGAGCACTGTTAACGTGGCCTTCCTGTCACCTTTTTTTTTTTTTTGTTGGAGGCTCATCGTTCCTATTCAGCTGTACGCAGATGTTATCGAGGTCCGACCTCTTTCTGCGCTGACTGGATCGGATACGCATGAGGCTA	0.158	C/T	+	C20orf20	predicted
rs1045649	chr6	84856884	1773	440	CATGCTCTAACCTGGAGACAGCCATCCCCTGCCTCAGAATAAGTACCAATT	C	GTAGTACATGTATGGTACTCTTGTCCCCAAGAAATGTTAGGAAGCTTGT	NM_138409	E4	TCCCCTGCCTCAGAATAAGTACCAA	65.93	CATGTATGGTACTCTTGT	51.39	+	GTAGACTGGAAGAGCACTGTTTTGGTACTTATTCTGAGGCAGGGGATTTTTTTTTGTTGGAGGCTCATCGTTCCTATTCAGCTGTACGCAGATGTTATCGAGGTCCGACACAAGAGTACCATACATGGATCGGATACGCATGAGGCTA	0.475	T/C	+	C6orf117	predicted
rs2497128	chr6	84856781	1670	543	GGTTGTCTACCAGAATGTCAGGAGACTCATCTTACACAGTCATGGTGGCCA	A	TGTTTCTGGTGGGTTGTGCTGAAACAGCTCTTCTGAGAACTTCCAACCA	NM_138409	E4	TGTTTCAGCACAACCCACCAGAAA	66.31	CCATGACTGTGTAAGATG	52.99	-	GTAGACTGGAAGAGCACTGTTTTTCTGGTGGGTTGTGCTGAAACATTTTTTTTTTGTTGGAGGCTCATCGTTCCTATTCAGCTGTACGCAGATGTTATCGAGGTCCGACCATCTTACACAGTCATGGGATCGGATACGCATGAGGCTA	0.467	C/T	-	C6orf117	predicted
rs2497129	chr6	84856391	1280	863	gtggcacagggaagctaaaagattggacacctctgATTTATACTAGCTCGT	T	TTGCTTGTTGAAAAATTTGGCCAAATACCTATTGTCAGCATTCTTGGGT	NM_138409	E4	AAAGATTGGACACCTCTGATTTATACTAGCTC	65.16	GTTGAAAAATTTGGCCAA	52.83	+	GTAGACTGGAAGAGCACTGTTGAGCTAGTATAAATCAGAGGTGTCCAATCTTTTTGTTGGAGGCTCATCGTTCCTATTCAGCTGTACGCAGATGTTATCGAGGTCCGACTTGGCCAAATTTTTCAACGATCGGATACGCATGAGGCTA	0.467	G/A	-	C6orf117	predicted
rs2875382	chr6	84855903	792	375	TTCTGAACCACCTATTGTTCTGGAAACTAAGCCACTTTCCCAGACCTCACA	C	AAAGACCTGGATTGAGAAACATGCTCTGTAAAGGGTCTTCCTGAAGATG	NM_138409	E4	ACTAAGCCACTTTCCCAGACCTCA	66.27	CTGGATTGAGAAACATGC	54.35	+	GTAGACTGGAAGAGCACTGTTTGAGGTCTGGGAAAGTGGCTTAGTTTTTTTTTTTGTTGGAGGCTCATCGTTCCTATTCAGCTGTACGCAGATGTTATCGAGGTCCGACGCATGTTTCTCAATCCAGGATCGGATACGCATGAGGCTA	0.3	T/C	+	C6orf117	predicted
rs3219	chr6	84857096	1985	228	TAGGTGATAGTCATCTGGCTTTGAGCTGAGATGGTCAGTGGGTTGTAAATT	C	CCCACTAGCAGATATTCAGGGTGGCCTGAGTTATGTAAACAAGTGAGCA	NM_138409	E4	GCTGAGATGGTCAGTGGGTTGTAAA	65.78	AGCAGATATTCAGGGTGG	56.63	+	GTAGACTGGAAGAGCACTGTTTTTACAACCCACTGACCATCTCAGCTTTTTTTTTGTTGGAGGCTCATCGTTCCTATTCAGCTGTACGCAGATGTTATCGAGGTCCGACCCACCCTGAATATCTGCTGATCGGATACGCATGAGGCTA	0.475	G/A	-	C6orf117	predicted
rs7450001	chr6	84856018	907	490	ATGTAGCAAGAAATCTACATCCACCAAAATTGTGTGTGTTTgggggagaga	g	agacatagagatagagacagagaggcagagaagagaCCCCTTTAGAAGA	NM_138409	E4	CAAAATTGTGTGTGTTTGGGGGAGA	65.16	AGAGATAGAGACAGAGAG	51.43	+	GTAGACTGGAAGAGCACTGTTTCTCCCCCAAACACACACAATTTTGTTTTTTTTTGTTGGAGGCTCATCGTTCCTATTCAGCTGTACGCAGATGTTATCGAGGTCCGACCTCTCTGTCTCTATCTCTGATCGGATACGCATGAGGCTA	0.142	G/A	+	C6orf117	predicted
rs8348	chr6	84857210	2099	114	TTCATGGAGGAATCAAAGCTGCACACTGGTATTAAAACAACTTGATTTTGC	G	CACACAGTTGCATGCATGGCAAGCTGTTAACCTCTGGGTGGCATTTTCA	NM_138409	E4	GCTTGCCATGCATGCAACTGTG	66.9	TCAAGTTGTTTTAATACCAG	51.82	-	GTAGACTGGAAGAGCACTGTTCACAGTTGCATGCATGGCAAGCTTTTTTTTTTGTTGGAGGCTCATCGTTCCTATTCAGCTGTACGCAGATGTTATCGAGGTCCGACCTGGTATTAAAACAACTTGAGATCGGATACGCATGAGGCTA	0.467	T/C	-	C6orf117	predicted
rs9449776	chr6	84855777	666	249	CCAACTCCAGGAAGCCATCAGAAGCAGTGGGCAGCCAGAGGAGGAGCTGAA	C	AGGCTCATGAAGTTTGACATCCCCAACTTTGTGAACACAGACCAGAACT	NM_138409	E4	GCAGCCAGAGGAGGAGCTG	65.71	ATGAAGTTTGACATCCCC	55.07	+	GTAGACTGGAAGAGCACTGTTCAGCTCCTCCTCTGGCTGCTTTTTTTTTTTTTTTGTTGGAGGCTCATCGTTCCTATTCAGCTGTACGCAGATGTTATCGAGGTCCGACGGGGATGTCAAACTTCATGATCGGATACGCATGAGGCTA	0.467	T/C	+	C6orf117	predicted
rs9449777	chr6	84855949	838	421	TCACACAAAGACCTGGATTGAGAAACATGCTCTGTAAAGGGTCTTCCTGAA	G	ATGTGGATTCTATCTTTATGTAGCAAGAAATCTACATCCACCAAAATTG	NM_138409	E4	ACATGCTCTGTAAAGGGTCTTCCTG	65.34	ATTCTATCTTTATGTAGCAAG	51.34	+	GTAGACTGGAAGAGCACTGTTCAGGAAGACCCTTTACAGAGCATGTTTTTTTGTTGGAGGCTCATCGTTCCTATTCAGCTGTACGCAGATGTTATCGAGGTCCGACCTTGCTACATAAAGATAGAATGATCGGATACGCATGAGGCTA	0.475	T/G	+	C6orf117	predicted
rs11902680	chr2	56465228	2398	324	TCTCTCACCTCAATGTCCACAACAGTCAATCTCAAACAAGGTAGCTTTGAA	C	ATCTCAAACAGAGTAGCTTTGAAAATCAACATTTTGGTACCAGTGTTTT	NM_001080433	E6	AACAGTCAATCTCAAACAAGGTAGCTTTG	65.08	AACAGAGTAGCTTTGAAAA	52.81	+	GTAGACTGGAAGAGCACTGTTCAAAGCTACCTTGTTTGAGATTGACTGTTTTTTGTTGGAGGCTCATCGTTCCTATTCAGCTGTACGCAGATGTTATCGAGGTCCGACTTTTCAAAGCTACTCTGTTGATCGGATACGCATGAGGCTA	0.431	A/C	+	CCDC85A	predicted
rs12187552	chr5	19757246	1942	34	GGCCGTTCTAATAACTCCTGTTTTAGGGTCGACGGAGAAGTAGGGTTGTCC	T	TGGAGAATGCTGTAAACCACCCGAGCGCTGTTTCCATAGGTAGGGTCAT	NM_004934	E4	GCTCGGGTGGTTTACAGCATTCTC	66.78	CCCTACTTCTCCGTCGAC	59.52	+	GTAGACTGGAAGAGCACTGTTGAGAATGCTGTAAACCACCCGAGCTTTTTTTTTTGTTGGAGGCTCATCGTTCCTATTCAGCTGTACGCAGATGTTATCGAGGTCCGACGTCGACGGAGAAGTAGGGGATCGGATACGCATGAGGCTA	0.207	C/T	+	CDH18	predicted
rs989316	chr5	19874903	2602	205	TGTAAGATAACTTTCCAGTTCACAGTTTTCCTTCCTTTCCTTGTCAGCTAC	G	AAAGCTTAGTGAGCATTCAAGAGAGAAGCCAGAGCATCTTTAGGAAGGA	NM_004934	E2	AGTTTTCCTTCCTTTCCTTGTCAGCT	65.56	TAGTGAGCATTCAAGAGA	52.94	-	GTAGACTGGAAGAGCACTGTTAGCTGACAAGGAAAGGAAGGAAAACTTTTTTTTTGTTGGAGGCTCATCGTTCCTATTCAGCTGTACGCAGATGTTATCGAGGTCCGACTCTCTTGAATGCTCACTAGATCGGATACGCATGAGGCTA	0.258	C/T	-	CDH18	predicted
rs1056836	chr2	38151706	3457	251	CCTTGTCCAAGAATCGAGCTGGATCAAAGTTCTCCGGGTTAGGCCACTTCA	C	TGGGTCATGATTCACAGACCACTGGTTGACAAAAACCACAGTGTCCTTG	NM_000104	E3	GTTCTCCGGGTTAGGCCACTT	65.22	ATGATTCACAGACCACTG	54.83	-	GTAGACTGGAAGAGCACTGTTAAGTGGCCTAACCCGGAGAACTTTTTTTTTTTTTGTTGGAGGCTCATCGTTCCTATTCAGCTGTACGCAGATGTTATCGAGGTCCGACCAGTGGTCTGTGAATCATGATCGGATACGCATGAGGCTA	0.15	G/C	-	CYP1B1	predicted
rs1056837	chr2	38151653	3404	304	GCCCACTGAAAAAATCATCACTCTGCTGGTCAGGTCCTTGTTGATGAGGCC	A	TCCTTGTCCAAGAATCGAGCTGGATCAAAGTTCTCCGGGTTAGGCCACT	NM_000104	E3	TGATCCAGCTCGATTCTTGGACAAG	65.62	ATCAACAAGGACCTGACC	57.13	+	GTAGACTGGAAGAGCACTGTTCTTGTCCAAGAATCGAGCTGGATCATTTTTTTTTGTTGGAGGCTCATCGTTCCTATTCAGCTGTACGCAGATGTTATCGAGGTCCGACGGTCAGGTCCTTGTTGATGATCGGATACGCATGAGGCTA	0.175	T/C	-	CYP1B1	predicted
rs162549	chr2	38148959	710	710	TCGTTTTTTGTTTTCTTTTCCTTTCTTTAACTAGGTTATAAGCATATTAAA	T	AAGCCAGGTAAACTCCAAGCACCTTACTTTCTTCCATATAAACACAGCT	NM_000104	E3	AGGTGCTTGGAGTTTACCTGGC	65.85	ATGCTTATAACCTAGTTAAAGA	52.94	+	GTAGACTGGAAGAGCACTGTTGCCAGGTAAACTCCAAGCACCTTTTTTTTTGTTGGAGGCTCATCGTTCCTATTCAGCTGTACGCAGATGTTATCGAGGTCCGACTCTTTAACTAGGTTATAAGCATGATCGGATACGCATGAGGCTA	0.133	A/T	-	CYP1B1	predicted
rs162562	chr2	38151018	2769	939	GGGAGACCAATCTTGGATTCCCACCAAAAATGGCCTGGTTACCAAAATACT	G	CTTCATTCAGTAGTTTGGTGTAAGTGTTTGGGTGTATGTGTCTATATGT	NM_000104	E3	CACCAAAAATGGCCTGGTTACCAAAATA	65.54	TCAGTAGTTTGGTGTAAG	51.56	-	GTAGACTGGAAGAGCACTGTTTATTTTGGTAACCAGGCCATTTTTGGTGTTTTTTGTTGGAGGCTCATCGTTCCTATTCAGCTGTACGCAGATGTTATCGAGGTCCGACCTTACACCAAACTACTGAGATCGGATACGCATGAGGCTA	0.25	C/A	-	CYP1B1	predicted
rs1800440	chr2	38151642	3393	315	CACCGCCTTTTGCCCACTGAAAAAATCATCACTCTGCTGGTCAGGTCCTTG	T	TGATGAGGCCATCCTTGTCCAAGAATCGAGCTGGATCAAAGTTCTCCGG	NM_000104	E3	ATTCTTGGACAAGGATGGCCTCAT	65.1	CCTGACCAGCAGAGTGAT	59.34	+	GTAGACTGGAAGAGCACTGTTATGAGGCCATCCTTGTCCAAGAATTTTTTTTTTTGTTGGAGGCTCATCGTTCCTATTCAGCTGTACGCAGATGTTATCGAGGTCCGACATCACTCTGCTGGTCAGGGATCGGATACGCATGAGGCTA	0.167	A/G	-	CYP1B1	predicted
rs9309020	chr2	38148997	748	748	TAAGCATATTAAATAAGCCAGGTAAACTCCAAGCACCTTACTTTCTTCCAT	A	TAAACACAGCTTTCCTTTTGCCGCAAGCATCTGATGACGACTGGGCCTA	NM_000104	E3	GCGGCAAAAGGAAAGCTGTGTT	65.99	GAAAGTAAGGTGCTTGGA	55.03	+	GTAGACTGGAAGAGCACTGTTAACACAGCTTTCCTTTTGCCGCTTTTTTTTTTTTGTTGGAGGCTCATCGTTCCTATTCAGCTGTACGCAGATGTTATCGAGGTCCGACTCCAAGCACCTTACTTTCGATCGGATACGCATGAGGCTA	0.075	T/C	-	CYP1B1	predicted
rs11116718	chr12	75941835	2679	261	GATGGTGGTGGGAAGTTAACAGAAGTGTGGATGAAAGAGAGAGGAAGGACC	C	GTGCTCAGGACGGGATGGTTTGCATCCCGCCTCGGACATCCGGGACTCT	NM_203394	E13	GCAAACCATCCCGTCCTGAGC	66.98	TCCTCTCTCTTTCATCCA	54.57	+	GTAGACTGGAAGAGCACTGTTGCTCAGGACGGGATGGTTTGCTTTTTTTTTTTTTGTTGGAGGCTCATCGTTCCTATTCAGCTGTACGCAGATGTTATCGAGGTCCGACTGGATGAAAGAGAGAGGAGATCGGATACGCATGAGGCTA	0.077	C/T	+	E2F7	predicted
rs2279575	chr12	75941474	2318	622	AATCCCATTTCAGGAACAAAATAAATAACACCATAGGATTCACAACTGAAG	G	TGGCTTCCTGATGAAGCCTAAGGAAGCAGTAGCTTTTTTAAACTGCAGA	NM_203394	E13	GCTTCCTTAGGCTTCATCAGGAAGC	66.43	TTGTGAATCCTATGGTGT	53.53	+	GTAGACTGGAAGAGCACTGTTGCTTCCTGATGAAGCCTAAGGAAGCTTTTTTTTTGTTGGAGGCTCATCGTTCCTATTCAGCTGTACGCAGATGTTATCGAGGTCCGACACACCATAGGATTCACAAGATCGGATACGCATGAGGCTA	0.117	G/A	+	E2F7	predicted
rs310791	chr12	75973920	5291	121	TCTTCAGGTTAGCTGTGGGTGTCCATGGTTCCGCTTGCTGTCTGTCAACAA	A	CTTAACTGGAGTAATGGGATTTCTTTCTGGAGTAAATTTTTTTTGCTTC	NM_203394	E3	GTTCCGCTTGCTGTCTGTCAAC	65.42	TGGAGTAATGGGATTTCT	52.76	-	GTAGACTGGAAGAGCACTGTTGTTGACAGACAGCAAGCGGAACTTTTTTTTTTTTGTTGGAGGCTCATCGTTCCTATTCAGCTGTACGCAGATGTTATCGAGGTCCGACAGAAATCCCATTACTCCAGATCGGATACGCATGAGGCTA	0.35	G/A	+	E2F7	predicted
rs310830	chr12	75943723	3195	170	GCCAGGCAAGCTGAAATTCACAGGTCCTGTGTTTGGGAGAGCACCAAGAGT	A	GAAGAAACCGGGCCCGGCATTGCAGGAGAATAGAGAACAGGAAAAGGGC	NM_203394	E12	ATGCCGGGCCCGGTTTCT	68.06	GGTGCTCTCCCAAACACA	60.56	+	GTAGACTGGAAGAGCACTGTTAGAAACCGGGCCCGGCATTTTTTTTTTTTTTTTTGTTGGAGGCTCATCGTTCCTATTCAGCTGTACGCAGATGTTATCGAGGTCCGACTGTGTTTGGGAGAGCACCGATCGGATACGCATGAGGCTA	0.161	A/G	+	E2F7	predicted
rs1051851	chr9	138686816	1396	134	CCCTGGCTACCCCCACCCTGGCTACCCCAACGGCATCCCAAGGCCAGGTGG	G	CCCTCAGCTGAGGGAAGGTACGAGCTCCCTGCTGGAGCCTGGGACCCAT	NM_201446	E10	GGCATCCCAAGGCCAGGT	65.65	GCTGAGGGAAGGTACGAG	59.84	+	GTAGACTGGAAGAGCACTGTTACCTGGCCTTGGGATGCCTTTTTTTTTTTTTTTTGTTGGAGGCTCATCGTTCCTATTCAGCTGTACGCAGATGTTATCGAGGTCCGACCTCGTACCTTCCCTCAGCGATCGGATACGCATGAGGCTA	0.1	G/A	+	EGFL7	predicted
rs6597007	chr6	3796191	1259	358	GTTCTCATGATTCACATTGGTTGTGCTATTGCTGATGTTATGCTTTGGTTG	C	TTGGTTGGTCTTTTCTGAGTATTTTAGTGTTGCCACCTGGATTTGCTGC	NM_012135	E2	GTGCTATTGCTGATGTTATGCTTTGGT	65.31	GGTCTTTTCTGAGTATTTTAG	52.47	+	GTAGACTGGAAGAGCACTGTTACCAAAGCATAACATCAGCAATAGCACTTTTGTTGGAGGCTCATCGTTCCTATTCAGCTGTACGCAGATGTTATCGAGGTCCGACCTAAAATACTCAGAAAAGACCGATCGGATACGCATGAGGCTA	0.339	C/G	+	FAM50B	predicted
rs16962974	chr18	28121088	1514	97	GAAGACTTCACTGCTGCTCCCAGAGTCCCAGGGATGGGAAGAGGAGAAGTC	G	CACATTTGGATCGGACAGAACCTCTAAACTGATCACATCTGTTCTTCTC	NM_022751	E4	CCCAGGGATGGGAAGAGGAGAAG	66.7	TGGATCGGACAGAACCTC	59.02	-	GTAGACTGGAAGAGCACTGTTCTTCTCCTCTTCCCATCCCTGGGTTTTTTTTTTTGTTGGAGGCTCATCGTTCCTATTCAGCTGTACGCAGATGTTATCGAGGTCCGACGAGGTTCTGTCCGATCCAGATCGGATACGCATGAGGCTA	0.242	G/A	+	FAM59A	predicted
rs16962977	chr18	28121501	1927	510	GGGCACGTGGTTGTGGCCAGAGCACCGACCCTTCTTGGGGCTCTTGCATTC	T	TCATTCCAGTCGGTTTTCACATCACGGACAGCCCGTGAATACTCATCGA	NM_022751	E4	CCCTTCTTGGGGCTCTTGCAT	65.9	CAGTCGGTTTTCACATCA	55.85	-	GTAGACTGGAAGAGCACTGTTATGCAAGAGCCCCAAGAAGGGTTTTTTTTTTTTTGTTGGAGGCTCATCGTTCCTATTCAGCTGTACGCAGATGTTATCGAGGTCCGACTGATGTGAAAACCGACTGGATCGGATACGCATGAGGCTA	0.367	T/C	+	FAM59A	predicted
rs3744921	chr18	28121685	2111	479	AGGCTGAACTTGGGGACAGTCAAGTGCAAAGGAAAGTGCATGGGGAGGATC	T	TGTTGTTCCGCAGCACACAGCAAACCACCACCGTCTTGGTCTGGATGTT	NM_022751	E4	GCTGTGTGCTGCGGAACAA	65.1	CCCCATGCACTTTCCTTT	58.51	+	GTAGACTGGAAGAGCACTGTTTTGTTCCGCAGCACACAGCTTTTTTTTTTTTTTTGTTGGAGGCTCATCGTTCCTATTCAGCTGTACGCAGATGTTATCGAGGTCCGACAAAGGAAAGTGCATGGGGGATCGGATACGCATGAGGCTA	0.101	A/G	-	FAM59A	predicted
rs3786308	chr18	28226961	2827	35	CAAGCTGTGGGCAGTGATGGTGGTCCACTGGCGGCAGGAATGAATCAGCAG	A	TAGTCATTTTCCCGCAGCCCTTCTACGCACTCTCCGTTGTCCAGGCGCG	NM_022751	E2	GAAGGGCTGCGGGAAAATGAC	65.24	ATTCATTCCTGCCGCCAG	61.2	+	GTAGACTGGAAGAGCACTGTTGTCATTTTCCCGCAGCCCTTCTTTTTTTTTTTTTGTTGGAGGCTCATCGTTCCTATTCAGCTGTACGCAGATGTTATCGAGGTCCGACCTGGCGGCAGGAATGAATGATCGGATACGCATGAGGCTA	0.237	T/C	-	FAM59A	predicted
rs3859366	chr18	28102433	957	293	CAGAGACGCTGCTACTGAATTCTGCAGTGACTGGGCTAGTGGGGCTGGCCA	G	GAGCTCACAGCCATCAAAATCAAAAGGTGCTGGGCAGTTTCTCTTTGGT	NM_022751	E6	GGGCTAGTGGGGCTGGC	65.94	ACAGCCATCAAAATCAAA	53.16	-	GTAGACTGGAAGAGCACTGTTGCCAGCCCCACTAGCCCTTTTTTTTTTTTTTTTTGTTGGAGGCTCATCGTTCCTATTCAGCTGTACGCAGATGTTATCGAGGTCCGACTTTGATTTTGATGGCTGTGATCGGATACGCATGAGGCTA	0.39	G/A	+	FAM59A	predicted
rs6506966	chr18	28104293	1366	51	TGGCTTGACTGTGCGAGGAGGGATGGAGGGACTGGTGGACAAAGGCTTTGC	G	CTTCGGGGTGGAACAGGTGGGGCGTTCAGGAGCCGGCATTCTTCTCTGA	NM_022751	E5	CCCACCTGTTCCACCCCGA	67.26	CCTTTGTCCACCAGTCCC	60.64	+	GTAGACTGGAAGAGCACTGTTTCGGGGTGGAACAGGTGGGTTTTTTTTTTTTTTTGTTGGAGGCTCATCGTTCCTATTCAGCTGTACGCAGATGTTATCGAGGTCCGACGGGACTGGTGGACAAAGGGATCGGATACGCATGAGGCTA	0.183	G/A	+	FAM59A	predicted
rs4647932	chr4	1009010	1539	318	GTGAGGAGCATGGGTCTCCGGCAGCCCCCCAGCACTTACTGGGCCCAGGCC	C	AGTTGCTGGCCCTAAGTTGTACCCCAAACTCTacacagacatccacaca	NM_001004356	E7	AGCACTTACTGGGCCCAGG	65.02	TGGCCCTAAGTTGTACCC	59.25	+	GTAGACTGGAAGAGCACTGTTCCTGGGCCCAGTAAGTGCTTTTTTTTTTTTTTTTGTTGGAGGCTCATCGTTCCTATTCAGCTGTACGCAGATGTTATCGAGGTCCGACGGGTACAACTTAGGGCCAGATCGGATACGCATGAGGCTA	0.075	C/T	+	FGFRL1	predicted
rs4647939	chr4	1009311	1840	619	GTCTGTGTGTGAGGCATAGCCCCTGGacacacacacacagacacacacacT	G	CCTGGatgcatgtatgcacacacatgcgcgcacacgtgctccctgaagg	NM_001004356	E7	ACACACACACACAGACACACACA	65.8	TGCATGTATGCACACACA	58.23	+	GTAGACTGGAAGAGCACTGTTTGTGTGTGTCTGTGTGTGTGTGTTTTTTTTTTTTGTTGGAGGCTCATCGTTCCTATTCAGCTGTACGCAGATGTTATCGAGGTCCGACTGTGTGTGCATACATGCAGATCGGATACGCATGAGGCTA	0.237	G/A	+	FGFRL1	predicted
rs10867826	chr9	83797577	2419	2070	ATACAGCCAGGAGACTGTCCCAAAAGATCACCTGTTGCATGGTCCGGAGAC	T	TCTTCAGACAAGGATCTGAGGTCTAACTCTGAGAGAGACCTAGAAACTC	NM_001001670	E4	ACCTGTTGCATGGTCCGGAG	65.71	GACAAGGATCTGAGGTCT	55.83	+	GTAGACTGGAAGAGCACTGTTCTCCGGACCATGCAACAGGTTTTTTTTTTTTTTTGTTGGAGGCTCATCGTTCCTATTCAGCTGTACGCAGATGTTATCGAGGTCCGACAGACCTCAGATCCTTGTCGATCGGATACGCATGAGGCTA	0.36	A/T	+	FLJ46321	predicted
rs7185244	chr16	85104387	1378	356	GTCCCCAATGCAAAGACACAGCGCTGCGGTTGGCACCTCCTTCCTCACTCC	T	TCAAAATTGTTAAGAAATGTTAGTGGTGGGTCTGATCTGACTGCAGCCA	NM_001451	E2	GTTGGCACCTCCTTCCTCACT	65.16	TTGTTAAGAAATGTTAGTGG	51.82	+	GTAGACTGGAAGAGCACTGTTAGTGAGGAAGGAGGTGCCAACTTTTTTTTTTTGTTGGAGGCTCATCGTTCCTATTCAGCTGTACGCAGATGTTATCGAGGTCCGACCCACTAACATTTCTTAACAAGATCGGATACGCATGAGGCTA	0.108	C/T	+	FOXF1	predicted
rs1325432	chr1	92713437	528	528	tgaacatttgctgagtgaatgaATGACATCTTGTCCACAGGCATTGCTTGT	G	CTTTTACCTCCAGTGATGAGGTTTTCACAGCCCTACTGAAGGGAGGACC	NM_005263	E7	ACATCTTGTCCACAGGCATTGCTT	66.24	CCTCCAGTGATGAGGTTT	56.79	-	GTAGACTGGAAGAGCACTGTTAAGCAATGCCTGTGGACAAGATGTTTTTTTTTTTGTTGGAGGCTCATCGTTCCTATTCAGCTGTACGCAGATGTTATCGAGGTCCGACAAACCTCATCACTGGAGGGATCGGATACGCATGAGGCTA	0.157	C/A	-	GFI1	predicted
rs17131636	chr1	92713541	632	632	AATCCCCTCTCATTACCAACTTCTCTTCTGCTTCTTCTTGGGGGTAGCCTC	G	ATGGTGCATCTCATGACTTCAAAGTATTAAATTCCTTCCCCAAGTCAGT	NM_005263	E7	TGCTTCTTCTTGGGGGTAGCC	65.26	CATCTCATGACTTCAAAG	50.91	-	GTAGACTGGAAGAGCACTGTTGGCTACCCCCAAGAAGAAGCATTTTTTTTTTTTTGTTGGAGGCTCATCGTTCCTATTCAGCTGTACGCAGATGTTATCGAGGTCCGACCTTTGAAGTCATGAGATGGATCGGATACGCATGAGGCTA	0.208	G/C	+	GFI1	predicted
rs4970714	chr1	92713944	1035	408	CTTTGCCTTTGTCTTCAGGTGTAGAGGAGCCTATTTGTGTCCGAAGCCTAG	A	GAGTCACTTGGTTCTCACTCTCGGCTGCACTTTGAAAAGGTACCTCATT	NM_005263	E7	GCCGAGAGTGAGAACCAAGTGAC	66.11	TTCGGACACAAATAGGCT	56.81	+	GTAGACTGGAAGAGCACTGTTGTCACTTGGTTCTCACTCTCGGCTTTTTTTTTTTGTTGGAGGCTCATCGTTCCTATTCAGCTGTACGCAGATGTTATCGAGGTCCGACAGCCTATTTGTGTCCGAAGATCGGATACGCATGAGGCTA	0.158	G/A	+	GFI1	predicted
rs3735361	chr7	41967448	374	374	ACAAGGGTAACTTGTCAGAAGAGAACATCCTCCTATCAGTTCAAAACAACA	C	ATGAAACCAGGATACAAGACAGCCTCGACTCTGCTACCACCGTGCGCTC	NM_000168	E15	CGAGGCTGTCTTGTATCCTGGTTTC	66.09	TTTGAACTGATAGGAGGA	52.4	+	GTAGACTGGAAGAGCACTGTTGAAACCAGGATACAAGACAGCCTCGTTTTTTTTTGTTGGAGGCTCATCGTTCCTATTCAGCTGTACGCAGATGTTATCGAGGTCCGACTCCTCCTATCAGTTCAAAGATCGGATACGCATGAGGCTA	0.391	T/C	+	GLI3	predicted
rs846266	chr7	42054746	7574	74	AGGGATTAATGTAGGGATGTGGAGGGCTGAAGGGAGACTCGGAAGCAGCAG	T	GGGGTTCCGGTGTGGGGAGATCCTAATGAAGGGCAGGTCCGGATACGTA	NM_000168	E5	GATCTCCCCACACCGGAACC	65.48	CTTCCGAGTCTCCCTTCA	58.61	+	GTAGACTGGAAGAGCACTGTTGGTTCCGGTGTGGGGAGATCTTTTTTTTTTTTTTGTTGGAGGCTCATCGTTCCTATTCAGCTGTACGCAGATGTTATCGAGGTCCGACTGAAGGGAGACTCGGAAGGATCGGATACGCATGAGGCTA	0.108	G/A	-	GLI3	predicted
rs6461992	chr7	27187355	54	54	ATTTCCACCGTCTTTATTTTCCTTGTGCCCAGTTGCCTGTATAAGTGCTGC	A	ACACACACGGTGGGTAAGAACCAGAATTGAGGACAGGCCAACACTCCCA	NM_005523	E2	CTGGTTCTTACCCACCGTGTGT	65.46	CTTATACAGGCAACTGGG	55.32	+	GTAGACTGGAAGAGCACTGTTACACACGGTGGGTAAGAACCAGTTTTTTTTTTTTGTTGGAGGCTCATCGTTCCTATTCAGCTGTACGCAGATGTTATCGAGGTCCGACCCCAGTTGCCTGTATAAGGATCGGATACGCATGAGGCTA	0.335	G/A	+	HOXA11	predicted
rs1801085	chr7	27135114	464	464	CTGTAGCCATCTCAAAAGTATTTGATACCAAGTAGTCCTTCTCAGGTATCC	A	CACCTGGCAGCCTTGTTTCGGGCCAGCAGGTTGTTCCACCAGCCAGCAT	NM_002141	E2	CCCGAAACAAGGCTGCCAGG	67.23	CTGAGAAGGACTACTTGG	54.2	+	GTAGACTGGAAGAGCACTGTTCCTGGCAGCCTTGTTTCGGGTTTTTTTTTTTTTTGTTGGAGGCTCATCGTTCCTATTCAGCTGTACGCAGATGTTATCGAGGTCCGACCCAAGTAGTCCTTCTCAGGATCGGATACGCATGAGGCTA	0.103	T/C	-	HOXA4	predicted
rs1047636	chr11	105452494	3653	51	CGCTGGCCTTTGGCTGATATTTCCGGGCAGTCAGAGGAAGAAGGAAATCGG	C	TGAATCCCGCAGTACCGCACTTTAATCGACCTCCAGGTAGTCATTTACA	NM_198439	E2	AGTGCGGTACTGCGGGATT	65.01	TCCTTCTTCCTCTGACTG	55.74	+	GTAGACTGGAAGAGCACTGTTAATCCCGCAGTACCGCACTTTTTTTTTTTTTTTTGTTGGAGGCTCATCGTTCCTATTCAGCTGTACGCAGATGTTATCGAGGTCCGACCAGTCAGAGGAAGAAGGAGATCGGATACGCATGAGGCTA	0.233	G/A	-	KBTBD3	predicted
rs2276903	chr4	1333404	638	93	AGCACAGCTGACCCAGGAGCACGCCGAGATCCGTCTCTCAGCCTTCCAGAT	T	GTGGAGGAACTCTTCGTCAGGTCTCACCAGTTCCGGATGCTGGTTGTTT	NM_020894	E3	GATCCGTCTCTCAGCCTTCCAG	65.14	GAACTCTTCGTCAGGTCT	56.55	+	GTAGACTGGAAGAGCACTGTTCTGGAAGGCTGAGAGACGGATCTTTTTTTTTTTTGTTGGAGGCTCATCGTTCCTATTCAGCTGTACGCAGATGTTATCGAGGTCCGACAGACCTGACGAAGAGTTCGATCGGATACGCATGAGGCTA	0.186	C/T	+	KIAA1530	predicted
rs12254799	chr10	103860335	1294	60	CATGGGCTTGCCATGCTGGGTCACCATGCTGCCCTGGTCACAGTCGAGGGA	C	ACAAAGTTGCTGTGGAATGCCTCCTTGGGGTGCTTAAGAACATAGTACA	NM_003893	E6	GCCCTGGTCACAGTCGAGG	65.6	TTGCTGTGGAATGCCTCC	61.04	-	GTAGACTGGAAGAGCACTGTTCCTCGACTGTGACCAGGGCTTTTTTTTTTTTTTTGTTGGAGGCTCATCGTTCCTATTCAGCTGTACGCAGATGTTATCGAGGTCCGACGGAGGCATTCCACAGCAAGATCGGATACGCATGAGGCTA	0.076	C/T	+	LDB1	predicted
rs1654668	chr19	59866024	89	89	GCAAACACACGATACATACGGGTTGATGTTTGGTCAAGAGAGGAATTAAGA	C	CAGGCAGACAGCAGGCTGGGATCAGAGAGACCCCATTTCTGTCTGAAAT	NM_006847	E1	CCCAGCCTGCTGTCTGCC	66.57	TTCCTCTCTTGACCAAAC	54.61	-	GTAGACTGGAAGAGCACTGTTGGCAGACAGCAGGCTGGGTTTTTTTTTTTTTTTTGTTGGAGGCTCATCGTTCCTATTCAGCTGTACGCAGATGTTATCGAGGTCCGACGTTTGGTCAAGAGAGGAAGATCGGATACGCATGAGGCTA	0.483	T/C	+	LILRB4	predicted
rs4806522	chr19	59865991	56	56	GTTCAATGATGTACCCCCAGTGTCAGGCGCTTTGCAAACACACGATACATA	C	GGGTTGATGTTTGGTCAAGAGAGGAATTAAGACCAGGCAGACAGCAGGC	NM_006847	E1	GCGCTTTGCAAACACACGATACA	66.03	ATGTTTGGTCAAGAGAGG	54.68	+	GTAGACTGGAAGAGCACTGTTTGTATCGTGTGTTTGCAAAGCGCTTTTTTTTTTTGTTGGAGGCTCATCGTTCCTATTCAGCTGTACGCAGATGTTATCGAGGTCCGACCCTCTCTTGACCAAACATGATCGGATACGCATGAGGCTA	0.073	C/T	+	LILRB4	predicted
rs2074641	chr7	77594515	3269	66	GTCCGACAGAGGGTACTGCCTGGTGTCGGGGGAGTGCTGCCTGTAGTCCAG	T	AGGGGAGGCTGCCTGTAGTCCAAGGGTGGGGGCTGCTGGTAGTCCCCTC	NM_012301	E19	GGGAGTGCTGCCTGTAGTCC	65.45	GGCTGCCTGTAGTCCAAG	60.79	-	GTAGACTGGAAGAGCACTGTTGGACTACAGGCAGCACTCCCTTTTTTTTTTTTTTGTTGGAGGCTCATCGTTCCTATTCAGCTGTACGCAGATGTTATCGAGGTCCGACCTTGGACTACAGGCAGCCGATCGGATACGCATGAGGCTA	0.067	C/T	+	MAGI2	predicted
rs3735442	chr7	77957044	5612	31	TTCCCAGCCATATGGAAGCCCATTTTCTTTGCACTCTTCTGGAGGTTTAGC	C	TTTTTCGCAAGTCGTGGATCCAGCCATGATGTTGTCTTTGTGTTATGCT	NM_012301	E6	GCTGGATCCACGACTTGCGAAA	66.65	CCTCCAGAAGAGTGCAAA	57.48	+	GTAGACTGGAAGAGCACTGTTTTTCGCAAGTCGTGGATCCAGCTTTTTTTTTTTTGTTGGAGGCTCATCGTTCCTATTCAGCTGTACGCAGATGTTATCGAGGTCCGACTTTGCACTCTTCTGGAGGGATCGGATACGCATGAGGCTA	0.483	G/A	-	MAGI2	predicted
rs4473963	chr7	77485257	948	948	GAAACACTTTGCCTTTTAATATGTGTAGCTACAGTAAGTACCAATGGCTAA	T	TAATTGAAGCTAACATTTTACAAAGAAATGCTAAAACAGCAGGGAAGAA	NM_012301	E22	GTGTAGCTACAGTAAGTACCAATGGCT	65.07	AAGCTAACATTTTACAAAGAA	52.39	-	GTAGACTGGAAGAGCACTGTTAGCCATTGGTACTTACTGTAGCTACACTTTTGTTGGAGGCTCATCGTTCCTATTCAGCTGTACGCAGATGTTATCGAGGTCCGACTTCTTTGTAAAATGTTAGCTTGATCGGATACGCATGAGGCTA	0.379	T/C	+	MAGI2	predicted
rs1188710	chr1	226595185	17714	27	GCTGAGAACAAGCTGCACGTGTCCCTCATGGAGAACTACCCAGGCACCCTG	C	AGGCCCTGGGCGAGCCCATCCGCCAGGGCCACTTCATCGTGTGGGAGGG	NM_052843	E72	GATGGGCTCGCCCAGGGC	69.1	GCCTGGGTAGTTCTCCAT	59	-	GTAGACTGGAAGAGCACTGTTGCCCTGGGCGAGCCCATCTTTTTTTTTTTTTTTTGTTGGAGGCTCATCGTTCCTATTCAGCTGTACGCAGATGTTATCGAGGTCCGACATGGAGAACTACCCAGGCGATCGGATACGCATGAGGCTA	0.339	C/G	-	OBSCN	predicted
rs1188715	chr1	226596470	18106	28	GCGTCTGGCCCTGCCTGTGTGGGGGCCCCCGGACTTTGAAGAGGAGCTGGC	C	GACTGCACAGCCGAGCTGGGTGAGACAGTCAAGCTGGCCTGCCGCGTGA	NM_052843	E75	CCCAGCTCGGCTGTGCAG	66.85	TCCTCTTCAAAGTCCGGG	59.26	-	GTAGACTGGAAGAGCACTGTTCTGCACAGCCGAGCTGGGTTTTTTTTTTTTTTTTGTTGGAGGCTCATCGTTCCTATTCAGCTGTACGCAGATGTTATCGAGGTCCGACCCCGGACTTTGAAGAGGAGATCGGATACGCATGAGGCTA	0.092	G/A	-	OBSCN	predicted
rs12035900	chr1	226614523	19351	603	GGAGGAGGGCACCATGGAGGAGGCGGGAGAGGAAGAGGGGGAAGACGGAGA	C	GCCTTTGTGACGGAGGAGTCCCAGGACACACACAGCCTTGGGGATCGTG	NM_052843	E81	CTGGGACTCCTCCGTCACAAAG	65.55	TCTTCCCCCTCTTCCTCT	59.13	-	GTAGACTGGAAGAGCACTGTTCTTTGTGACGGAGGAGTCCCAGTTTTTTTTTTTTGTTGGAGGCTCATCGTTCCTATTCAGCTGTACGCAGATGTTATCGAGGTCCGACAGAGGAAGAGGGGGAAGAGATCGGATACGCATGAGGCTA	0.132	C/T	+	OBSCN	predicted
rs1757152	chr1	226478930	2845	128	CCAGACGGAGGTGACGTGGTACAAGGATGGGAAGAAGCTGAGCTCCAGCTC	G	AAAGTGTGCATGGAGGCCACAGGCTGCACGCGCAGGCTGGTTGTGCAGC	NM_052843	E9	TGTGGCCTCCATGCACACT	65.23	GAGCTCAGCTTCTTCCCA	59.67	-	GTAGACTGGAAGAGCACTGTTAGTGTGCATGGAGGCCACATTTTTTTTTTTTTTTGTTGGAGGCTCATCGTTCCTATTCAGCTGTACGCAGATGTTATCGAGGTCCGACTGGGAAGAAGCTGAGCTCGATCGGATACGCATGAGGCTA	0.45	T/C	-	OBSCN	predicted
rs1771481	chr1	226478819	2734	37	GCTCCGCGTCTCTGAGCCCAAGGTGGTGTTTGCTAAGGAGCAGCTGGCACG	C	AGGAAGCTGCAGGCAGAGGCAGGAGCCAGTGCCACACTGAGCTGCGAGG	NM_052843	E9	TGCCTCTGCCTGCAGCTTC	66.26	AGCTGCTCCTTAGCAAAC	58.31	-	GTAGACTGGAAGAGCACTGTTGAAGCTGCAGGCAGAGGCATTTTTTTTTTTTTTTGTTGGAGGCTCATCGTTCCTATTCAGCTGTACGCAGATGTTATCGAGGTCCGACGTTTGCTAAGGAGCAGCTGATCGGATACGCATGAGGCTA	0.127	G/A	-	OBSCN	predicted
rs373610	chr1	226576049	14928	382	ACATCGACCAGCTTGGGGATGGCACCTGCTCTCTGCTGATCACTGGCCTGG	A	CCGTGCTGATGCTGGCTGCTACACCTGTCAGGTGAGCAACAAGTTTGGC	NM_052843	E55	TGTAGCAGCCAGCATCAGCAC	66.38	CAGTGATCAGCAGAGAGC	58.19	-	GTAGACTGGAAGAGCACTGTTGTGCTGATGCTGGCTGCTACATTTTTTTTTTTTTGTTGGAGGCTCATCGTTCCTATTCAGCTGTACGCAGATGTTATCGAGGTCCGACGCTCTCTGCTGATCACTGGATCGGATACGCATGAGGCTA	0.167	G/A	+	OBSCN	predicted
rs3795790	chr1	226542989	10160	41	ACCATCAGGGCCATGCCTGCCCACTTCATAGGAAGACTGAGACACCAAGAG	A	GCATAGAAGGGGCCACAGCCACGCTGCGGTGTGAGCTGAGCAAGGCGGC	NM_052843	E38	GTGGCTGTGGCCCCTTCTAT	65.21	GTGTCTCAGTCTTCCTAT	53.08	-	GTAGACTGGAAGAGCACTGTTATAGAAGGGGCCACAGCCACTTTTTTTTTTTTTTGTTGGAGGCTCATCGTTCCTATTCAGCTGTACGCAGATGTTATCGAGGTCCGACATAGGAAGACTGAGACACGATCGGATACGCATGAGGCTA	0.348	A/T	+	OBSCN	predicted
rs3795800	chr1	226572349	14027	134	CTTGAGGTGGTGGCTGAGGCTGGTGAGGTCATCTGGCACAAGGGAATGGAG	C	GCATCCAGCCCGGTGGGCGGTTCGAGGTGGTCTCCCAGGGTCGGCAACA	NM_052843	E53	CCGCCCACCGGGCTGGAT	70.82	TCCCTTGTGCCAGATGAC	59.99	-	GTAGACTGGAAGAGCACTGTTATCCAGCCCGGTGGGCGGTTTTTTTTTTTTTTTTGTTGGAGGCTCATCGTTCCTATTCAGCTGTACGCAGATGTTATCGAGGTCCGACGTCATCTGGCACAAGGGAGATCGGATACGCATGAGGCTA	0.343	C/T	+	OBSCN	predicted
rs3795801	chr1	226572361	14039	136	GCTGAGGCTGGTGAGGTCATCTGGCACAAGGGAATGGAGCGCATCCAGCCC	G	GTGGGCGGTTCGAGGTGGTCTCCCAGGGTCGGCAACAGATGCTGGTGAT	NM_052843	E53	GACCACCTCGAACCGCCC	66.18	GATGCGCTCCATTCCCTT	60.87	-	GTAGACTGGAAGAGCACTGTTGGGCGGTTCGAGGTGGTCTTTTTTTTTTTTTTTTGTTGGAGGCTCATCGTTCCTATTCAGCTGTACGCAGATGTTATCGAGGTCCGACAAGGGAATGGAGCGCATCGATCGGATACGCATGAGGCTA	0.183	G/A	+	OBSCN	predicted
rs4653942	chr1	226571826	13644	39	TCACCGTGCTGGGCCTCCCTGATCCCCCAGAGGATGCTGAGGTGGTGGCTC	G	CAGCAGCCACACTGTGACACTGTCTTGGGCAGCTCCCATGAGTGATGGA	NM_052843	E52	AGGATGCTGAGGTGGTGGC	65.36	CCACACTGTGACACTGTC	58.59	+	GTAGACTGGAAGAGCACTGTTGCCACCACCTCAGCATCCTTTTTTTTTTTTTTTTGTTGGAGGCTCATCGTTCCTATTCAGCTGTACGCAGATGTTATCGAGGTCCGACGACAGTGTCACAGTGTGGGATCGGATACGCATGAGGCTA	0.373	G/A	+	OBSCN	predicted
rs7517088	chr1	226501017	3967	110	GTACAAGGATGGGAAGAAGCTGAGCTCCAGTTCGAAAGTGCGCATAGAGGC	T	GCGGGCTGCATGCGGCAGCTGGTGGTGCAGCAGGCAGGCCAGGCAGATG	NM_052843	E13	AGCTGCCGCATGCAGCCC	69.96	ATGCGCACTTTCGAACTG	59.76	-	GTAGACTGGAAGAGCACTGTTGGGCTGCATGCGGCAGCTTTTTTTTTTTTTTTTTGTTGGAGGCTCATCGTTCCTATTCAGCTGTACGCAGATGTTATCGAGGTCCGACCAGTTCGAAAGTGCGCATGATCGGATACGCATGAGGCTA	0.328	C/T	+	OBSCN	predicted
rs10888255	chr1	246071309	457	457	GAGAGCTGCATGAGTGGCGGGAGGTCGCAGAAGAAATGGTTAATCTGATTG	C	GCCCACAGAAGTCCAACCTGGAAATCATCAGGGAAGGCAGAAAGCCTGT	NM_001001959	E1	TGATTTCCAGGTTGGACTTCTGTGG	65.76	GATTAACCATTTCTTCTGC	52.39	+	GTAGACTGGAAGAGCACTGTTCCACAGAAGTCCAACCTGGAAATCATTTTTTTTGTTGGAGGCTCATCGTTCCTATTCAGCTGTACGCAGATGTTATCGAGGTCCGACGCAGAAGAAATGGTTAATCGATCGGATACGCATGAGGCTA	0.288	G/C	+	OR11L1	predicted
rs10888256	chr1	246071397	545	424	GCAGAAAGCCTGTGCTGACCCCTGTGCACCAGGAGACCACCACCAACCTGG	C	ACAGAGCCCACGATGCATGAGGAAGGGGTAGCGGAGTGGGCTGCAGATG	NM_001001959	E1	CCAGGAGACCACCACCAACCT	66.97	CCCACGATGCATGAGGAA	60.47	-	GTAGACTGGAAGAGCACTGTTAGGTTGGTGGTGGTCTCCTGGTTTTTTTTTTTTTGTTGGAGGCTCATCGTTCCTATTCAGCTGTACGCAGATGTTATCGAGGTCCGACTTCCTCATGCATCGTGGGGATCGGATACGCATGAGGCTA	0.229	T/C	+	OR11L1	predicted
rs10888257	chr1	246071499	647	322	CCAGGTAACGGTCATAGGCCATGAAGGCCAGGAGAAAGCACTCGGTGGCGC	C	GAGGAATACGAAGAAGTAGAGCTGTGCCATGCAGGCAGAGAAGGAGATG	NM_001001959	E1	AGGAGAAAGCACTCGGTGGC	65.68	TACGAAGAAGTAGAGCTG	53.61	-	GTAGACTGGAAGAGCACTGTTGCCACCGAGTGCTTTCTCCTTTTTTTTTTTTTTTGTTGGAGGCTCATCGTTCCTATTCAGCTGTACGCAGATGTTATCGAGGTCCGACCAGCTCTACTTCTTCGTAGATCGGATACGCATGAGGCTA	0.283	T/C	+	OR11L1	predicted
rs6667389	chr1	246071236	384	384	AAAAAAACAAATGCACAGCACGGCAATTGACAGGATGAAGATGGTCACCTC	G	GTGATATAAACTCTGGAACAGGAGAGCTGCATGAGTGGCGGGAGGTCGC	NM_001001959	E1	GCAATTGACAGGATGAAGATGGTCACC	66.91	TAAACTCTGGAACAGGAG	53.61	-	GTAGACTGGAAGAGCACTGTTGGTGACCATCTTCATCCTGTCAATTGCTTTTTTTGTTGGAGGCTCATCGTTCCTATTCAGCTGTACGCAGATGTTATCGAGGTCCGACCTCCTGTTCCAGAGTTTAGATCGGATACGCATGAGGCTA	0.375	A/G	+	OR11L1	predicted
rs6681483	chr1	246070918	66	66	CCTTTTACTTGTACTCCATAGAATACCACATTTCCTTCTCATGACCTTTCT	A	ACAGCTTCTTTGAAGTCTTTGTTCCTCAAGCTGTAGATAACTGGGTTCA	NM_001001959	E1	AGAATACCACATTTCCTTCTCATGACCTTT	65.32	TCTTTGAAGTCTTTGTTC	50.43	-	GTAGACTGGAAGAGCACTGTTAAAGGTCATGAGAAGGAAATGTGGTATTCTTTTTGTTGGAGGCTCATCGTTCCTATTCAGCTGTACGCAGATGTTATCGAGGTCCGACGAACAAAGACTTCAAAGAGATCGGATACGCATGAGGCTA	0.373	A/G	+	OR11L1	predicted
rs11748	chr11	393979	2190	37	CAAGGACGAGATGGCCACGAAGGTGGTGAGCCACCTGATCGAGAAGCTGCC	G	GGCAGCGTGGGTGAGAAGTCGCCCCCAGCCGAGGTGCTGGTCAACATCA	NM_007183	E11	GCGACTTCTCACCCACGCTG	66.81	TTCTCGATCAGGTGGCTC	59.43	-	GTAGACTGGAAGAGCACTGTTCAGCGTGGGTGAGAAGTCGCTTTTTTTTTTTTTTGTTGGAGGCTCATCGTTCCTATTCAGCTGTACGCAGATGTTATCGAGGTCCGACGAGCCACCTGATCGAGAAGATCGGATACGCATGAGGCTA	0.475	A/G	+	PKP3	predicted
rs12239356	chr1	212624307	2305	447	TATTCTTTGGGTTCCTCTGGTCAGATGGACTGACAAGTTTGTTGCTGTAGA	C	CCCCTGTGGCCCATAAGGGACAGTGTAGGGGTGCCTCTCCCGCATCTCC	NM_005401	E13	CTGTCCCTTATGGGCCACAGG	65.63	GCAACAAACTTGTCAGTC	55.21	+	GTAGACTGGAAGAGCACTGTTCCTGTGGCCCATAAGGGACAGTTTTTTTTTTTTTGTTGGAGGCTCATCGTTCCTATTCAGCTGTACGCAGATGTTATCGAGGTCCGACGACTGACAAGTTTGTTGCGATCGGATACGCATGAGGCTA	0.314	C/A	+	PTPN14	predicted
rs7969705	chr12	7172146	637	44	CTATGGCCTGGCATTTTCGTCCGTCCACGCTCCTGAGGTCCTCCTCAAACT	C	CACTCCCACATCAAACTGCACAGTGTAGTTTCGGAAGGTGCTGAGCGTC	NM_031491	E2	CGCTCCTGAGGTCCTCCTCAAA	66.75	CACATCAAACTGCACAGT	56.49	-	GTAGACTGGAAGAGCACTGTTTTTGAGGAGGACCTCAGGAGCGTTTTTTTTTTTTGTTGGAGGCTCATCGTTCCTATTCAGCTGTACGCAGATGTTATCGAGGTCCGACACTGTGCAGTTTGATGTGGATCGGATACGCATGAGGCTA	0.103	C/G	+	RBP5	predicted
rs16994404	chr21	37014041	454	50	GGTGGAGCTCACGGGCAACAGTATTTATGAATACATCCATCCTTCTGACCA	C	GATGAGATGACCGCTGTCCTCACGGCCCACCAGCCGCTGCACCACCACC	NM_009586	E4	CGTGAGGACAGCGGTCATCTCA	67.23	GAAGGATGGATGTATTCATA	52.42	-	GTAGACTGGAAGAGCACTGTTTGAGATGACCGCTGTCCTCACGTTTTTTTTTTGTTGGAGGCTCATCGTTCCTATTCAGCTGTACGCAGATGTTATCGAGGTCCGACTATGAATACATCCATCCTTCGATCGGATACGCATGAGGCTA	0.192	C/T	+	SIM2	predicted
rs2073601	chr21	37039177	1502	279	GGGCAGCCCCAAGGATCCCCTTGTGAGGTGGCACGCTTTTTCCTGAGCACA	C	TGCCAGCCAGCGGTGAATGCCAGTGGCATTATGCCAACCCCCTAGTGCC	NM_009586	E10	GCATTCACCGCTGGCTGG	65.22	CAGGAAAAAGCGTGCCAC	60.7	-	GTAGACTGGAAGAGCACTGTTCCAGCCAGCGGTGAATGCTTTTTTTTTTTTTTTTGTTGGAGGCTCATCGTTCCTATTCAGCTGTACGCAGATGTTATCGAGGTCCGACGTGGCACGCTTTTTCCTGGATCGGATACGCATGAGGCTA	0.4	C/A	+	SIM2	predicted
rs2073602	chr21	37039374	1699	476	CGTGGGGAAGGTGGGAGGACTGCGCACGGCCGGGAGCCGAAGCAGCCATGG	C	GGTGGGTGGCAGATGGAGACAGAACCCTCACGCTTTGGGCAAACTTGCC	NM_009586	E10	GGGAGCCGAAGCAGCCAT	66	TGGCAGATGGAGACAGAA	58.51	+	GTAGACTGGAAGAGCACTGTTATGGCTGCTTCGGCTCCCTTTTTTTTTTTTTTTTGTTGGAGGCTCATCGTTCCTATTCAGCTGTACGCAGATGTTATCGAGGTCCGACTTCTGTCTCCATCTGCCAGATCGGATACGCATGAGGCTA	0.45	C/T	+	SIM2	predicted
rs2073603	chr21	37039611	1936	713	GGCCTTCACGTAAATCCTGGCCACATTCACCAACCAAAGGGGGACAGTGAT	T	TTCAAAACCAGCTCCCATGTGCTGAGAACACCCCAGCTGCATTTCTTTT	NM_009586	E10	CAGCACATGGGAGCTGGTTTTG	65.54	GTCCCCCTTTGGTTGGTG	61.29	-	GTAGACTGGAAGAGCACTGTTCAAAACCAGCTCCCATGTGCTGTTTTTTTTTTTTGTTGGAGGCTCATCGTTCCTATTCAGCTGTACGCAGATGTTATCGAGGTCCGACCACCAACCAAAGGGGGACGATCGGATACGCATGAGGCTA	0.136	T/G	+	SIM2	predicted
rs774894	chr12	56305761	1969	130	TGCAGCTGCTTATGCCCTGGGGAGCCTGTTAAGGGGCAGTAGCACCAGGAG	C	GGGAGCCAGGAGGCACTGGGCTGCGGCAAGTGAGGCAGGGGTAAGTGGC	NM_133489	E14	CCCAGTGCCTCCTGGCTC	65.6	GTGCTACTGCCCCTTAAC	58.4	-	GTAGACTGGAAGAGCACTGTTGAGCCAGGAGGCACTGGGTTTTTTTTTTTTTTTTGTTGGAGGCTCATCGTTCCTATTCAGCTGTACGCAGATGTTATCGAGGTCCGACGTTAAGGGGCAGTAGCACGATCGGATACGCATGAGGCTA	0.067	G/A	-	SLC26A10	predicted
rs2303929	chr7	150392246	332	25	CCAAGGGCGCAGATTCTTTCTGTACGCCAGAGCCAGAGAGCTTGGGCCCTG	G	GACGCCTGGGTTCCCCGAGCAGGAGGAAGACGAACTTCACCGCACCCTG	NM_003040	E3	GCTCGGGGAACCCAGGCG	68.95	CCAAGCTCTCTGGCTCTG	60.47	-	GTAGACTGGAAGAGCACTGTTCGCCTGGGTTCCCCGAGCTTTTTTTTTTTTTTTTGTTGGAGGCTCATCGTTCCTATTCAGCTGTACGCAGATGTTATCGAGGTCCGACCAGAGCCAGAGAGCTTGGGATCGGATACGCATGAGGCTA	0.083	G/A	+	SLC4A2	predicted
rs2072042	chr16	976640	2709	339	AGGGCCTCAGTTCTAGACGAGTCATACCTGATTCACCTGCACTGCTTCCCC	T	GTGTGCTGAGCATAGAGCATACAATAGCGCCTACTTCACGGAAACTTGT	NM_014587	E3	CCTGATTCACCTGCACTGCTTCC	66.74	TGAGCATAGAGCATACAA	53.47	+	GTAGACTGGAAGAGCACTGTTGGAAGCAGTGCAGGTGAATCAGGTTTTTTTTTTTGTTGGAGGCTCATCGTTCCTATTCAGCTGTACGCAGATGTTATCGAGGTCCGACTTGTATGCTCTATGCTCAGATCGGATACGCATGAGGCTA	0.217	C/T	+	SOX8	predicted
rs6836335	chr4	1155747	1421	108	CCGTCTGGCTCCACTTGCCCGTGAAGGTGATGCTGTATTTGGCCAGGGCTC	T	GGCGGAACAGATGGACTCTCCCCCAAGAGGCTGGCCGGCGGCGCCGAGA	NM_012445	E2	GGGGAGAGTCCATCTGTTCCG	65.02	TGGCCAAATACAGCATCA	57.53	+	GTAGACTGGAAGAGCACTGTTCGGAACAGATGGACTCTCCCCTTTTTTTTTTTTTGTTGGAGGCTCATCGTTCCTATTCAGCTGTACGCAGATGTTATCGAGGTCCGACTGATGCTGTATTTGGCCAGATCGGATACGCATGAGGCTA	0.347	T/C	+	SPON2	predicted
rs922697	chr4	1155740	1414	101	GGGAAGGCCGTCTGGCTCCACTTGCCCGTGAAGGTGATGCTGTATTTGGCC	A	GGGCTCTGGCGGAACAGATGGACTCTCCCCCAAGAGGCTGGCCGGCGGC	NM_012445	E2	TCCATCTGTTCCGCCAGAGC	65.46	ATACAGCATCACCTTCAC	54.92	+	GTAGACTGGAAGAGCACTGTTGCTCTGGCGGAACAGATGGATTTTTTTTTTTTTTGTTGGAGGCTCATCGTTCCTATTCAGCTGTACGCAGATGTTATCGAGGTCCGACGTGAAGGTGATGCTGTATGATCGGATACGCATGAGGCTA	0.202	G/A	+	SPON2	predicted
rs4459050	chr1	1839389	500	72	CGTAGGAGGGTGGAGGCTCCGGGGTGTACAGGCTGTAGGCAGGAGGAGCCA	T	GGAGTCCAGGTCCAGCTCCCCAAAGGGCAGGGGCAACCGCATGCCCAGT	NM_178545	E5	GGGGAGCTGGACCTGGACT	66.38	CTCCTGCCTACAGCCTGT	61.77	+	GTAGACTGGAAGAGCACTGTTAGTCCAGGTCCAGCTCCCCTTTTTTTTTTTTTTTGTTGGAGGCTCATCGTTCCTATTCAGCTGTACGCAGATGTTATCGAGGTCCGACACAGGCTGTAGGCAGGAGGATCGGATACGCATGAGGCTA	0.371	T/C	+	TMEM52	predicted
rs1045463	chr7	77261087	106	106	ATGCTGAATAATTAAGCTGTAGGTTGACTAGAAGTCCGTGATTCACCAATC	C	TGTTTTATGGAAGTAGTATAAAACTACATTTGGTATTTTCCCTCAGTTC	NM_032936	E2	GTTGACTAGAAGTCCGTGATTCACCAA	65.63	ATGGAAGTAGTATAAAACTACA	52.61	-	GTAGACTGGAAGAGCACTGTTTTGGTGAATCACGGACTTCTAGTCAACTTTGTTGGAGGCTCATCGTTCCTATTCAGCTGTACGCAGATGTTATCGAGGTCCGACTGTAGTTTTATACTACTTCCATGATCGGATACGCATGAGGCTA	0.075	G/A	-	TMEM60	predicted
rs7953	chr7	77261509	528	167	TTTCACAATCAGCAGGACAAGAAGGATAGTATCAAATATCCAGACTGGAAT	G	AATATGAGGAACCAGTTCCAAGGTGCTTTCTCATCCAGTTTCAACACCA	NM_032936	E2	GCACCTTGGAACTGGTTCCTCATA	65.5	GTCTGGATATTTGATACTATC	51.29	+	GTAGACTGGAAGAGCACTGTTTATGAGGAACCAGTTCCAAGGTGCTTTTTTTGTTGGAGGCTCATCGTTCCTATTCAGCTGTACGCAGATGTTATCGAGGTCCGACGATAGTATCAAATATCCAGACGATCGGATACGCATGAGGCTA	0.125	T/C	-	TMEM60	predicted
rs12461253	chr19	36461602	3912	896	CTCCAGCTCCAGGGAAGCTTTCTTCCGAGTGGCAGGGATGATTTTGGCGGC	G	ACAGGAGTGACGGGTTCCTTCAGAGGCACTTTTTGGTAGTGTTTTGTTT	NM_020856	E2	TCTGAAGGAACCCGTCACTCCT	65.84	AAAATCATCCCTGCCACT	57.07	+	GTAGACTGGAAGAGCACTGTTAGGAGTGACGGGTTCCTTCAGATTTTTTTTTTTTGTTGGAGGCTCATCGTTCCTATTCAGCTGTACGCAGATGTTATCGAGGTCCGACAGTGGCAGGGATGATTTTGATCGGATACGCATGAGGCTA	0.212	G/A	+	TSHZ3	predicted
rs2234500	chr2	71013729	792	325	CGTCCCCCCCACTGCCGCCCCCTCTGCCAGCTGTCTGCTTTTCCTCGGCCC	C	GCTCCTGGATCTGCCTGCCGGCTACGAACTGGGTTCCTCGGCCTTCGAG	NM_012476	E3	CCGGCAGGCAGATCCAGGA	67.4	AGGAAAAGCAGACAGCTG	58.22	-	GTAGACTGGAAGAGCACTGTTTCCTGGATCTGCCTGCCGGTTTTTTTTTTTTTTTGTTGGAGGCTCATCGTTCCTATTCAGCTGTACGCAGATGTTATCGAGGTCCGACCAGCTGTCTGCTTTTCCTGATCGGATACGCATGAGGCTA	0.178	C/G	+	VAX2	predicted
rs2980729	chr10	134904893	1881	530	CCTCCTCGCAGCAGCCTCGGGACAAAACAATGACTCAAGGACAGCACTTCT	C	GCAGAAGGTCTGGAAGTGCCCAGAATGGGAGGCACGGAAGCCCCTCCCG	NM_014468	E3	TCTGGGCACTTCCAGACCTTCT	66.16	GCTGTCCTTGAGTCATTG	56.35	-	GTAGACTGGAAGAGCACTGTTAGAAGGTCTGGAAGTGCCCAGATTTTTTTTTTTTGTTGGAGGCTCATCGTTCCTATTCAGCTGTACGCAGATGTTATCGAGGTCCGACCAATGACTCAAGGACAGCGATCGGATACGCATGAGGCTA	0.11	T/C	+	VENTX	predicted
rs3750849	chr10	134905240	2228	183	GCTCGTTTCTCCCTTGTTGTAAGTGTTTACAACTGGCATGTGCTTTTAAAC	A	TCAGGTAAGAGGGGAACAGCTGCTGTACATCGTCCTGGCGAGTGACAAT	NM_014468	E3	AGCAGCTGTTCCCCTCTTACCT	66.23	AAGCACATGCCAGTTGTA	57.8	-	GTAGACTGGAAGAGCACTGTTAGGTAAGAGGGGAACAGCTGCTTTTTTTTTTTTTGTTGGAGGCTCATCGTTCCTATTCAGCTGTACGCAGATGTTATCGAGGTCCGACTACAACTGGCATGTGCTTGATCGGATACGCATGAGGCTA	0.07	C/T	-	VENTX	predicted
rs2296034	chr1	3541651	912	67	CAACTGCCAGGAACTGACTGCTGGGGCTCCAGGCCACAGACTTGATGCCCA	G	GGACCACTCGTAAGCGCTGTACGTGGACAACAACCGGCCATCCAATGAG	NM_017818	E7	CCAGGCCACAGACTTGATGCC	66.7	CTCGTAAGCGCTGTACGT	60.54	-	GTAGACTGGAAGAGCACTGTTGGCATCAAGTCTGTGGCCTGGTTTTTTTTTTTTTGTTGGAGGCTCATCGTTCCTATTCAGCTGTACGCAGATGTTATCGAGGTCCGACACGTACAGCGCTTACGAGGATCGGATACGCATGAGGCTA	0.18	C/T	-	WDR8	predicted
rs2760320	chr1	3538691	589	55	CCTTGTCGCCAGGAAGTAGCTGTCAGGACTAAATGCCAGCATTCCTATGCC	G	ATTTTCGGGTTTGCTCTGTCGGTAACAGGTTTCAGTGTCTGTAAGGAGA	NM_017818	E10	ACCGACAGAGCAAACCCGAAA	65.66	GGAATGCTGGCATTTAGT	55.94	+	GTAGACTGGAAGAGCACTGTTTTTCGGGTTTGCTCTGTCGGTTTTTTTTTTTTTTGTTGGAGGCTCATCGTTCCTATTCAGCTGTACGCAGATGTTATCGAGGTCCGACACTAAATGCCAGCATTCCGATCGGATACGCATGAGGCTA	0.067	C/G	-	WDR8	predicted
rs1062093	chr19	49623834	1569	1569	CCAGATCTGCCAAGAGAACTTTGTTCCTGGTCTTCTCAGAGTGACTTGTTT	C	AATAAATGTTAATGTTATCTTTTTGTTTTTATAAAGCGATCTTTAAAAA	NM_014518	E6	TCCTGGTCTTCTCAGAGTGACTTGT	65.73	TGTTAATGTTATCTTTTTGTTTT	52.24	-	GTAGACTGGAAGAGCACTGTTACAAGTCACTCTGAGAAGACCAGGATTTTGTTGGAGGCTCATCGTTCCTATTCAGCTGTACGCAGATGTTATCGAGGTCCGACAAAACAAAAAGATAACATTAACAGATCGGATACGCATGAGGCTA	0.294	G/C	-	ZNF229	predicted
rs12151338	chr19	49625786	3521	771	AGACATCACATCTATAGGGCATGTCTCCCACAGGGGCTCTGGGGTGGTTAC	G	TATGTGCGTGTTCTGTCTGACGCCCCGACCACGCTCAAGACTCTTAACA	NM_014518	E6	AGGGGCTCTGGGGTGGTT	66.31	CGTGTTCTGTCTGACGCC	61.76	-	GTAGACTGGAAGAGCACTGTTAACCACCCCAGAGCCCCTTTTTTTTTTTTTTTTTGTTGGAGGCTCATCGTTCCTATTCAGCTGTACGCAGATGTTATCGAGGTCCGACGGCGTCAGACAGAACACGGATCGGATACGCATGAGGCTA	0.283	G/A	+	ZNF229	predicted
rs204547	chr19	49639023	4682	25	AACTCTCCAAGCTCTGACAAGTTCCTGTCTCCACCTTTACTGTCCAGAGCG	T	GACTGCTTCCCATGGTCAGGGGACCTGGAGCTCTAGTGTCAAGAGATGT	NM_014518	E3	CCCCTGACCATGGGAAGCAG	65.83	GGACAGTAAAGGTGGAGA	56.06	+	GTAGACTGGAAGAGCACTGTTCTGCTTCCCATGGTCAGGGGTTTTTTTTTTTTTTGTTGGAGGCTCATCGTTCCTATTCAGCTGTACGCAGATGTTATCGAGGTCCGACTCTCCACCTTTACTGTCCGATCGGATACGCATGAGGCTA	0.347	A/G	-	ZNF229	predicted
rs204554	chr19	49624162	1897	1897	GACTCTTAAAGACTGAAGTTTGTAACTGAAGTGCTAACCTATTTATCACAC	G	TCCAGGTGTTCCCTTCCTATGCAGACTAGAAAATGTAAAATCATCAGTT	NM_014518	E6	GTCTGCATAGGAAGGGAACACCTG	65.8	TAAATAGGTTAGCACTTCAG	52.92	+	GTAGACTGGAAGAGCACTGTTCAGGTGTTCCCTTCCTATGCAGACTTTTTTTTGTTGGAGGCTCATCGTTCCTATTCAGCTGTACGCAGATGTTATCGAGGTCCGACCTGAAGTGCTAACCTATTTAGATCGGATACGCATGAGGCTA	0.325	C/T	-	ZNF229	predicted
rs2571174	chr19	49626328	4063	229	AACTGTTGATTTTCTAGACCGATAAGCCCATCCCCTTGTAGACTGTCCAGG	G	AATTCTCAATTGGAAAACACGGCGTAGATGCTCCTTCCCACCCTTGATG	NM_014518	E6	TCTACGCCGTGTTTTCCAATTGAGAA	66.03	CAGTCTACAAGGGGATGG	56.99	+	GTAGACTGGAAGAGCACTGTTTTCTCAATTGGAAAACACGGCGTAGATTTTTTTTGTTGGAGGCTCATCGTTCCTATTCAGCTGTACGCAGATGTTATCGAGGTCCGACCCATCCCCTTGTAGACTGGATCGGATACGCATGAGGCTA	0.32	T/C	-	ZNF229	predicted
rs2734450	chr19	49623780	1515	1515	TGCAAGATAAAACAGTCATAAAAACATGATAAAAATGTGAGACACACACAT	T	ACCCAGATCTGCCAAGAGAACTTTGTTCCTGGTCTTCTCAGAGTGACTT	NM_014518	E6	GGAACAAAGTTCTCTTGGCAGATCTGG	66.62	GTGTCTCACATTTTTATCAT	52.02	+	GTAGACTGGAAGAGCACTGTTCCAGATCTGCCAAGAGAACTTTGTTCCTTTTTGTTGGAGGCTCATCGTTCCTATTCAGCTGTACGCAGATGTTATCGAGGTCCGACATGATAAAAATGTGAGACACGATCGGATACGCATGAGGCTA	0.475	G/A	-	ZNF229	predicted
rs8113370	chr19	49626492	4227	65	CCCAGGTAATTCACCTGCCACCTCTTCCCAGATTTTGCATGAGGAGAGCTC	T	TTGTGTGAAAAGAACCTTAATTCTTCATCTTGAATATACTCCGTATCCT	NM_014518	E6	TCCCAGATTTTGCATGAGGAGAGC	65.85	GAAAAGAACCTTAATTCTTCA	52.5	-	GTAGACTGGAAGAGCACTGTTGCTCTCCTCATGCAAAATCTGGGATTTTTTTGTTGGAGGCTCATCGTTCCTATTCAGCTGTACGCAGATGTTATCGAGGTCCGACTGAAGAATTAAGGTTCTTTTCGATCGGATACGCATGAGGCTA	0.225	T/C	+	ZNF229	predicted
rs1047700	chr15	23475631	679	583	TCACTGTGACCGCCTTGAAGATGCTCCTATAAGTAGTCTGTGGTCTGGCCC	T	TGAAGTCCTGATCGGCCTGAGTGGGGCTGGACAGGAAGTCCACGTCCCG	NM_024490	E21	CCACTCAGGCCGATCAGGACTT	67.07	GACCACAGACTACTTATAG	51.77	+	GTAGACTGGAAGAGCACTGTTAAGTCCTGATCGGCCTGAGTGGTTTTTTTTTTTGTTGGAGGCTCATCGTTCCTATTCAGCTGTACGCAGATGTTATCGAGGTCCGACCTATAAGTAGTCTGTGGTCGATCGGATACGCATGAGGCTA	0.483	A/G	-	ATP10A	yes
rs17116056	chr15	23520182	4070	52	TGCAGAACTATTATCATTGTTAAAAATGAGTAAACTGCAGCTGTGACTGGG	G	ATAAGGAGCTTCCATCAGACTTGGGGACATAAAATAATGACTTCTTCTC	NM_024490	E6	CCCAAGTCTGATGGAAGCTCCTT	65.19	CACAGCTGCAGTTTACTC	56.71	+	GTAGACTGGAAGAGCACTGTTAAGGAGCTTCCATCAGACTTGGGTTTTTTTTTTTGTTGGAGGCTCATCGTTCCTATTCAGCTGTACGCAGATGTTATCGAGGTCCGACGAGTAAACTGCAGCTGTGGATCGGATACGCATGAGGCTA	0.325	G/T	+	ATP10A	yes
rs17555920	chr15	23504290	2628	52	GGCGAATGGCAGACTGGAAGAGGAGCTCCTCGCTGTTTTCCAGGGAGGATT	C	GGCTTCTAGGTGGCTTTGCAACCAGCAGGCATACTCTTCTTTACTCAGA	NM_024490	E12	CTCGCTGTTTTCCAGGGAGGA	65.2	TAGGTGGCTTTGCAACCA	60.15	-	GTAGACTGGAAGAGCACTGTTTCCTCCCTGGAAAACAGCGAGTTTTTTTTTTTTTGTTGGAGGCTCATCGTTCCTATTCAGCTGTACGCAGATGTTATCGAGGTCCGACTGGTTGCAAAGCCACCTAGATCGGATACGCATGAGGCTA	0.139	C/T	+	ATP10A	yes
rs2076744	chr15	23477271	1593	38	AGTCATAGTAGGCCAGGTAAGGAATGGAAAAGCAAACCAGGCTCTGGAAGG	C	GGCGTCGGCCATGTTAAACCAGAACGTTCGTGGCCGGTATTCCTCCATG	NM_024490	E18	GGAAAAGCAAACCAGGCTCTGGAA	66.73	GGCCATGTTAAACCAGAA	55.75	-	GTAGACTGGAAGAGCACTGTTTTCCAGAGCCTGGTTTGCTTTTCCTTTTTTTTTTGTTGGAGGCTCATCGTTCCTATTCAGCTGTACGCAGATGTTATCGAGGTCCGACTTCTGGTTTAACATGGCCGATCGGATACGCATGAGGCTA	0.458	G/A	-	ATP10A	yes
rs3816800	chr15	23476186	1234	28	GGGGGACTTCCTGGTCAACTGACGTGCCAGCTGAAGTTGTGTGGGGAAAAC	C	CTCCCCTGGAGGGATCTGAAAAACAACCTGGGCAGCAGTGCAGCGACAG	NM_024490	E21	CCAGCTGAAGTTGTGTGGGGAAA	66.36	TGGAGGGATCTGAAAAAC	54.65	-	GTAGACTGGAAGAGCACTGTTTTTCCCCACACAACTTCAGCTGGTTTTTTTTTTTGTTGGAGGCTCATCGTTCCTATTCAGCTGTACGCAGATGTTATCGAGGTCCGACGTTTTTCAGATCCCTCCAGATCGGATACGCATGAGGCTA	0.492	G/C	-	ATP10A	yes
rs9324127	chr15	23475890	938	324	TTGGACTCCTCAGGACACCCTCCTGGACTCCTCAGGACAGCCTCCCCTGGC	G	CAGAGGACATGGGGGCCGGTGCGCTCAGCCCCTCCAGCAGGGTGTGCTC	NM_024490	E21	ACCGGCCCCCATGTCCTC	67.41	GGAGGCTGTCCTGAGGAG	61.84	+	GTAGACTGGAAGAGCACTGTTGAGGACATGGGGGCCGGTTTTTTTTTTTTTTTTTGTTGGAGGCTCATCGTTCCTATTCAGCTGTACGCAGATGTTATCGAGGTCCGACCTCCTCAGGACAGCCTCCGATCGGATACGCATGAGGCTA	0.125	G/A	+	ATP10A	yes
rs12539755	chr7	129750716	2257	533	ATACTACAGTTCTTACTCCTCTCTTCCCTTTGTTATTCAGTGTGACCAGGA	T	GGCGGGAGGGGATCTGTGTCACTGTAGGTACTGTGCCCAGGAAGGCTGG	NM_016352	E11	GTGACACAGATCCCCTCCCG	65.17	TCACACTGAATAACAAAG	50.23	-	GTAGACTGGAAGAGCACTGTTCGGGAGGGGATCTGTGTCACTTTTTTTTTTTTTTGTTGGAGGCTCATCGTTCCTATTCAGCTGTACGCAGATGTTATCGAGGTCCGACCTTTGTTATTCAGTGTGAGATCGGATACGCATGAGGCTA	0.144	T/C	+	CPA4	yes
rs2171492	chr7	129737975	933	87	GTGGAGGTGAAATCAGTGGTAGATTTCATCCAAAAACATGGGAATTTCAAG	G	GCTTCATCGACCTGCACAGCTACTCGCAGCTGCTGATGTATCCATATGG	NM_016352	E9	GAGTAGCTGTGCAGGTCGATGAA	65.4	ATTCCCATGTTTTTGGAT	52.35	-	GTAGACTGGAAGAGCACTGTTTTCATCGACCTGCACAGCTACTCTTTTTTTTTTTGTTGGAGGCTCATCGTTCCTATTCAGCTGTACGCAGATGTTATCGAGGTCCGACATCCAAAAACATGGGAATGATCGGATACGCATGAGGCTA	0.158	G/T	+	CPA4	yes
rs11575542	chr7	50498480	484	76	CTCTCTGCTCGCAGCACGTCGGCCGCCAGCTCTTTGATGTGTTCCCAGGCC	C	GCTGCACATGGGCAGATTCCACCGTGCGAGAACAGATGGCAAAGCGCAG	NM_000790	E14	GGTGGAATCTGCCCATGTGCA	66.43	GGAACACATCAAAGAGCT	55.47	+	GTAGACTGGAAGAGCACTGTTTGCACATGGGCAGATTCCACCTTTTTTTTTTTTTGTTGGAGGCTCATCGTTCCTATTCAGCTGTACGCAGATGTTATCGAGGTCCGACAGCTCTTTGATGTGTTCCGATCGGATACGCATGAGGCTA	0.144	G/A	-	DDC	yes
rs11801053	chr1	68284758	524	524	TGGCCTGGGAAAAAGAAAAGTTATCCACTTACAAGGTATACGTATTGACAA	C	ATGGATGTTACAGTCCAAACAACAGCACAAAATCAACCATGTACATGTA	NM_004675	E2	GTGCTGTTGTTTGGACTGTAACATCC	65.51	ATACGTATACCTTGTAAGTG	52.49	+	GTAGACTGGAAGAGCACTGTTGGATGTTACAGTCCAAACAACAGCACTTTTTTGTTGGAGGCTCATCGTTCCTATTCAGCTGTACGCAGATGTTATCGAGGTCCGACCACTTACAAGGTATACGTATGATCGGATACGCATGAGGCTA	0.342	C/T	+	DIRAS3	yes
rs1062172	chr8	1638535	4581	1775	TTAGCCACAGGCAGAATAGCTTTCGATGACCCCATAGCACTTTGTTTCTTC	G	CCTTGATTTGCACTTTACAATGTCCCCAGCCCCTCTGCAGCCCGTGGCT	NM_004745	E12	CGATGACCCCATAGCACTTTGTTTCT	66.15	TTTGCACTTTACAATGTC	51.65	+	GTAGACTGGAAGAGCACTGTTAGAAACAAAGTGCTATGGGGTCATCGTTTTTTTTGTTGGAGGCTCATCGTTCCTATTCAGCTGTACGCAGATGTTATCGAGGTCCGACGACATTGTAAAGTGCAAAGATCGGATACGCATGAGGCTA	0.147	A/G	+	DLGAP2	yes
rs11783026	chr8	1638172	4218	1412	TATATTCCTTGCCTGTGTTAGACATGAAGGGAAAAAGAGGTCACATATTGT	G	ATTTCCAGCTGTAGCATTCAAAAAAAAAATTGGTGTTCATGACTCTGTG	NM_004745	E12	AGACATGAAGGGAAAAAGAGGTCACATATT	65.32	AGCTGTAGCATTCAAAAA	52.87	+	GTAGACTGGAAGAGCACTGTTAATATGTGACCTCTTTTTCCCTTCATGTCTTTTTGTTGGAGGCTCATCGTTCCTATTCAGCTGTACGCAGATGTTATCGAGGTCCGACTTTTTGAATGCTACAGCTGATCGGATACGCATGAGGCTA	0.085	G/C	+	DLGAP2	yes
rs17749622	chr8	1637156	3202	396	CCCCGGACACAGCGGGACGCGGCCGGCGGCCTCAGAGTCCACGGAGCTCGC	G	GCGAGGACGACTTCTGCTTttgttgttgttgttgttgttCACGGGTGGC	NM_004745	E12	GCCTCAGAGTCCACGGAGCTC	67.57	ACGACTTCTGCTTTTGTT	55.63	+	GTAGACTGGAAGAGCACTGTTGAGCTCCGTGGACTCTGAGGCTTTTTTTTTTTTTGTTGGAGGCTCATCGTTCCTATTCAGCTGTACGCAGATGTTATCGAGGTCCGACAACAAAAGCAGAAGTCGTGATCGGATACGCATGAGGCTA	0.193	G/A	+	DLGAP2	yes
rs2301963	chr8	1501415	1247	52	GCGGAGAGTCAGACTCCAGCCCCAAGACATCACCAAAGTCGGCAATCCTAC	C	AGAGCCGCTGCTGAAGTCCATCGGACAGAGACCGCTTGGAGAGCACCAG	NM_004745	E3	TGGACTTCAGCAGCGGCT	65.13	TTGCCGACTTTGGTGATG	58.96	-	GTAGACTGGAAGAGCACTGTTAGCCGCTGCTGAAGTCCATTTTTTTTTTTTTTTTGTTGGAGGCTCATCGTTCCTATTCAGCTGTACGCAGATGTTATCGAGGTCCGACCATCACCAAAGTCGGCAAGATCGGATACGCATGAGGCTA	0.333	C/A	+	DLGAP2	yes
rs2957054	chr8	1641096	7142	2951	ACCTGGGAAAGGCAGCGGGAAATGTGTGAGAGGGTGTGCGCTGGTACGGAC	A	TAAAAGCATTGTCCAAAACAGCGCTGGTTCGGGGAGGGCCCCTGGATAC	NM_004745	E12	GGGTGTGCGCTGGTACGG	66.8	CATTGTCCAAAACAGCGC	58.75	+	GTAGACTGGAAGAGCACTGTTCCGTACCAGCGCACACCCTTTTTTTTTTTTTTTTGTTGGAGGCTCATCGTTCCTATTCAGCTGTACGCAGATGTTATCGAGGTCCGACGCGCTGTTTTGGACAATGGATCGGATACGCATGAGGCTA	0.275	A/G	+	DLGAP2	yes
rs2972172	chr8	1642327	8373	1720	ACTAAACATTAAAATGATGAAGGAAAAAAAATTATTTGGAAGCCGAAAACC	G	CATGGGTGGGGAAACATCAGGAACGAAATCAGACACACTGACTCAAACC	NM_004745	E12	GTTCCTGATGTTTCCCCACCCA	65.58	CGGCTTCCAAATAATTTTT	52.81	-	GTAGACTGGAAGAGCACTGTTTGGGTGGGGAAACATCAGGAACTTTTTTTTTTTGTTGGAGGCTCATCGTTCCTATTCAGCTGTACGCAGATGTTATCGAGGTCCGACAAAAATTATTTGGAAGCCGGATCGGATACGCATGAGGCTA	0.339	T/C	-	DLGAP2	yes
rs2972174	chr8	1642224	8270	1823	TTCTAGATGCTTCCAAGAACAAGAACCCAGCACCAACCAGAATTAGGCCAC	G	TTTTCACCATTACTTAAGCTCAATCGCCTCTTAGATGAAATGAGGAGAT	NM_004745	E12	CCAGCACCAACCAGAATTAGGCC	66.81	CCATTACTTAAGCTCAATC	51.45	+	GTAGACTGGAAGAGCACTGTTGGCCTAATTCTGGTTGGTGCTGGTTTTTTTTTTGTTGGAGGCTCATCGTTCCTATTCAGCTGTACGCAGATGTTATCGAGGTCCGACGATTGAGCTTAAGTAATGGGATCGGATACGCATGAGGCTA	0.333	T/C	-	DLGAP2	yes
rs2977176	chr8	1638202	4248	1442	GAAAAAGAGGTCACATATTGTGATTTCCAGCTGTAGCATTCAAAAAAAAAA	T	TGGTGTTCATGACTCTGTGGTCGGTGCCAGAGGAAAATAGGAACGACTC	NM_004745	E12	ACCGACCACAGAGTCATGAACAC	65.55	TTTTGAATGCTACAGCTG	53.82	-	GTAGACTGGAAGAGCACTGTTGTGTTCATGACTCTGTGGTCGGTTTTTTTTTTTTGTTGGAGGCTCATCGTTCCTATTCAGCTGTACGCAGATGTTATCGAGGTCCGACCAGCTGTAGCATTCAAAAGATCGGATACGCATGAGGCTA	0.223	T/A	+	DLGAP2	yes
rs2977177	chr8	1638681	4727	1921	GCTGCGGTGTCTCCCTGCCTCATTCCCCACATCCCACTGAGCATGGGACCA	T	TGGGAGCAGAGCTGATATTAAAGCATGTTTAGCTTCGAAGTTTTACTTT	NM_004745	E12	ACATCCCACTGAGCATGGGAC	65.28	CAGAGCTGATATTAAAGC	50.76	+	GTAGACTGGAAGAGCACTGTTGTCCCATGCTCAGTGGGATGTTTTTTTTTTTTTTGTTGGAGGCTCATCGTTCCTATTCAGCTGTACGCAGATGTTATCGAGGTCCGACGCTTTAATATCAGCTCTGGATCGGATACGCATGAGGCTA	0.067	T/C	+	DLGAP2	yes
rs3735764	chr8	1639165	5211	2405	CAAAGTCAGTGTACACTCTGAGTGAAAGGAAATGTAATGTGGATAAAGGCC	C	GCCACCTCCTCACATTGGTCTATCTACTGGCAGCTGATACGTTTAACTC	NM_004745	E12	CCAGTAGATAGACCAATGTGAGGAGGTG	66.57	TATCCACATTACATTTCCTT	52.38	-	GTAGACTGGAAGAGCACTGTTCACCTCCTCACATTGGTCTATCTACTGGTTTTGTTGGAGGCTCATCGTTCCTATTCAGCTGTACGCAGATGTTATCGAGGTCCGACAAGGAAATGTAATGTGGATAGATCGGATACGCATGAGGCTA	0.062	G/C	-	DLGAP2	yes
rs6558516	chr8	1640897	6943	3150	CCTGAGCATGAAGGGGCCAGGGGACCTCCTGGGAGATGCAGCTTTTGTTTC	C	GCTGCGTTTCATCAGTCAGCCTTGCTTGGAATTCTGGCAGGTTCCCCGG	NM_004745	E12	TCCTGGGAGATGCAGCTTTTGTT	65.66	TTTCATCAGTCAGCCTTG	55.47	+	GTAGACTGGAAGAGCACTGTTAACAAAAGCTGCATCTCCCAGGATTTTTTTTTTTGTTGGAGGCTCATCGTTCCTATTCAGCTGTACGCAGATGTTATCGAGGTCCGACCAAGGCTGACTGATGAAAGATCGGATACGCATGAGGCTA	0.28	C/T	+	DLGAP2	yes
rs7005715	chr8	1637366	3412	606	TGTTATTTCTATTTTTATAAATTGTGTGATAATTAGAGGTAAGAATAACAA	G	TAACTATAAACGGGTGCATCCCACCACTCCCTGGAGGCATTAGACACCC	NM_004745	E12	GGTGGGATGCACCCGTTTATAGT	65.52	TTCTTACCTCTAATTATCACA	51.9	-	GTAGACTGGAAGAGCACTGTTACTATAAACGGGTGCATCCCACCTTTTTTTTGTTGGAGGCTCATCGTTCCTATTCAGCTGTACGCAGATGTTATCGAGGTCCGACTGTGATAATTAGAGGTAAGAAGATCGGATACGCATGAGGCTA	0.076	A/G	+	DLGAP2	yes
rs7830545	chr8	1643724	9770	323	CTGACTGTAAGAAACTGTGCACCGTTTCCGCCATAACCGTCCTGTGACGAT	G	CCTCCATTTGACTTCTGTATCGCTGATGTTCACCTCCTGTAAATAGTTT	NM_004745	E12	CGCCATAACCGTCCTGTGACG	66.63	TTTGACTTCTGTATCGCT	54.08	+	GTAGACTGGAAGAGCACTGTTCGTCACAGGACGGTTATGGCGTTTTTTTTTTTTTGTTGGAGGCTCATCGTTCCTATTCAGCTGTACGCAGATGTTATCGAGGTCCGACAGCGATACAGAAGTCAAAGATCGGATACGCATGAGGCTA	0.213	G/C	+	DLGAP2	yes
rs2273607	chr14	100268178	462	47	AGAGATGTTCGGGCCTGCTCCTCGGCCCCCTGTGCCAACAACAGGACCTGC	G	TGAGCCTGGACGATGGCCTCTATGAATGCTCCTGTGCCCCCGGGTACTC	NM_003836	E4	CCTGTGCCAACAACAGGACCT	65.97	TGGACGATGGCCTCTATG	59.19	+	GTAGACTGGAAGAGCACTGTTAGGTCCTGTTGTTGGCACAGGTTTTTTTTTTTTTGTTGGAGGCTCATCGTTCCTATTCAGCTGTACGCAGATGTTATCGAGGTCCGACCATAGAGGCCATCGTCCAGATCGGATACGCATGAGGCTA	0.067	G/A	+	DLK1	yes
rs2295660	chr14	100270532	851	294	GTGCCAGAACGGGGGCACCTGCCTGCAGCACACCCAGGTGAGCTACGAGTG	T	CTGTGCAAGCCCGAGTTCACAGGTCTCACCTGTGTCAAGAAGCGCGCGC	NM_003836	E5	CACACCCAGGTGAGCTACGAG	65.47	AAGCCCGAGTTCACAGGT	61.95	+	GTAGACTGGAAGAGCACTGTTCTCGTAGCTCACCTGGGTGTGTTTTTTTTTTTTTGTTGGAGGCTCATCGTTCCTATTCAGCTGTACGCAGATGTTATCGAGGTCCGACACCTGTGAACTCGGGCTTGATCGGATACGCATGAGGCTA	0.061	T/C	+	DLK1	yes
rs1800900	chr20	56848504	315	315	CCTCATAGGGTGTACCTTTCCCGGCTCCAGCAGCCAATGTGCTTCGGAGCC	A	CTCTCTGCAGAGCCAGAGGGCAGGCCGGCTTCTCGGTGTGTGCCTAAGA	NM_016592	E1	GCCCTCTGGCTCTGCAGAG	65.71	GAAGCACATTGGCTGCTG	60.47	-	GTAGACTGGAAGAGCACTGTTCTCTGCAGAGCCAGAGGGCTTTTTTTTTTTTTTTGTTGGAGGCTCATCGTTCCTATTCAGCTGTACGCAGATGTTATCGAGGTCCGACCAGCAGCCAATGTGCTTCGATCGGATACGCATGAGGCTA	0.383	A/G	+	GNAS	yes
rs7121	chr20	56912201	706	40	GCCCCCCGTGGAGCTGGCCAACCCCGAGAACCAGTTCAGAGTGGACTACAT	C	CTGAGTGTGATGAACGTGCCTGACTTTGACTTCCCTCCGGAATTCTATG	NM_080426	E4	AGTCAGGCACGTTCATCACACTC	65.83	TCCACTCTGAACTGGTTC	56.75	-	GTAGACTGGAAGAGCACTGTTGAGTGTGATGAACGTGCCTGACTTTTTTTTTTTTGTTGGAGGCTCATCGTTCCTATTCAGCTGTACGCAGATGTTATCGAGGTCCGACGAACCAGTTCAGAGTGGAGATCGGATACGCATGAGGCTA	0.138	T/C	+	GNAS	yes
rs8386	chr20	56919206	1426	74	TGGGCGTCACTACTGCTACCCTCATTTCACCTGCGCTGTGGACACTGAGAA	C	ATCCGCCGTGTGTTCAACGACTGCCGTGACATCATTCAGCGCATGCACC	NM_080426	E12	CCTGCGCTGTGGACACTGAG	66.52	CGTGTGTTCAACGACTGC	60.38	+	GTAGACTGGAAGAGCACTGTTCTCAGTGTCCACAGCGCAGGTTTTTTTTTTTTTTGTTGGAGGCTCATCGTTCCTATTCAGCTGTACGCAGATGTTATCGAGGTCCGACGCAGTCGTTGAACACACGGATCGGATACGCATGAGGCTA	0.192	C/T	+	GNAS	yes
rs1003483	chr11	2124118	509	68	CCGCTCCGCCGTCCGTGGGACCAAGCCCAGCATTTTACAAACCCAGCTCCT	T	TCTCCAAGGGTCCTCAGAGCGCCCCTCCGTCACCCCCTGCAGGGCGCCG	NM_016412	E2	GCGCTCTGAGGACCCTTGGA	67.29	TGGGTTTGTAAAATGCTG	53.99	-	GTAGACTGGAAGAGCACTGTTTCCAAGGGTCCTCAGAGCGCTTTTTTTTTTTTTTGTTGGAGGCTCATCGTTCCTATTCAGCTGTACGCAGATGTTATCGAGGTCCGACCAGCATTTTACAAACCCAGATCGGATACGCATGAGGCTA	0.085	T/G	+	IGF2AS	yes
rs3741208	chr11	2126349	1950	121	GAGAAGCTAAACCTAGGGGGGACATGGAGGGCGGTTGTTGCCTCTCCCGGC	A	TTTCTCCTCAGTCTCCTGTCCAATTTCTTGCTGGTGGTCAGGAGGCATA	NM_016412	E3	GCGGTTGTTGCCTCTCCCG	67.16	CTCAGTCTCCTGTCCAAT	56.16	+	GTAGACTGGAAGAGCACTGTTCGGGAGAGGCAACAACCGCTTTTTTTTTTTTTTTGTTGGAGGCTCATCGTTCCTATTCAGCTGTACGCAGATGTTATCGAGGTCCGACATTGGACAGGAGACTGAGGATCGGATACGCATGAGGCTA	0.271	C/T	-	IGF2AS	yes
rs3741212	chr11	2118433	121	121	CCCCAGCCCCCTGCCCGCCCCACTTTGGGACCCTCCAGCCGCTTTCCCCAC	A	AATGAGATCTTTGCAATGAGCAAACGAAAGTGGCGCGGATTTCGGGGCG	NM_016412	E1	CCTCCAGCCGCTTTCCCC	66.31	ATCTTTGCAATGAGCAAA	53.62	+	GTAGACTGGAAGAGCACTGTTGGGGAAAGCGGCTGGAGGTTTTTTTTTTTTTTTTGTTGGAGGCTCATCGTTCCTATTCAGCTGTACGCAGATGTTATCGAGGTCCGACTTTGCTCATTGCAAAGATGATCGGATACGCATGAGGCTA	0.398	T/C	-	IGF2AS	yes
rs2615374	chr8	140700171	603	353	CAGGATATACATAAAGCTAAAGGCCACGTAGAGCGGCTTCTTCTGCAGGGC	A	CCCTTGGTCTGCAGGGCCACGTAGTCCCCGAACCCAATGGTAGTCAACG	NM_016601	E2	CGTGGCCCTGCAGACCAAG	66.85	CAGAAGAAGCCGCTCTAC	58.19	+	GTAGACTGGAAGAGCACTGTTCTTGGTCTGCAGGGCCACGTTTTTTTTTTTTTTTGTTGGAGGCTCATCGTTCCTATTCAGCTGTACGCAGATGTTATCGAGGTCCGACGTAGAGCGGCTTCTTCTGGATCGGATACGCATGAGGCTA	0.15	G/A	+	KCNK9	yes
rs1057128	chr11	2753812	1512	47	CCAGCAAGCGCGGAAGCCTTACGATGTGCGGGACGTCATTGAGCAGTACTC	G	CAGGGCCACCTCAACCTCATGGTGCGCATCAAGGAGCTGCAGAGGAGGC	NM_181798	E13	GCGGGACGTCATTGAGCAGTAC	66.67	CACCTCAACCTCATGGTG	58.31	+	GTAGACTGGAAGAGCACTGTTGTACTGCTCAATGACGTCCCGCTTTTTTTTTTTTGTTGGAGGCTCATCGTTCCTATTCAGCTGTACGCAGATGTTATCGAGGTCCGACCACCATGAGGTTGAGGTGGATCGGATACGCATGAGGCTA	0.309	G/A	+	KCNQ1	yes
rs8234	chr11	2826683	2780	232	GCAGAGAAGTGACGGTTCCTACACAGGACAGGGGTTCCTTCTGGGCATTAC	A	TCGCATAGAAATCAATAATTTGTGGTGATTTGGATCTGTGTTTTAATGA	NM_181798	E16	CAGGGGTTCCTTCTGGGCATT	65.58	AGAAATCAATAATTTGTGGT	51.36	+	GTAGACTGGAAGAGCACTGTTAATGCCCAGAAGGAACCCCTGTTTTTTTTTTTGTTGGAGGCTCATCGTTCCTATTCAGCTGTACGCAGATGTTATCGAGGTCCGACACCACAAATTATTGATTTCTGATCGGATACGCATGAGGCTA	0.424	A/G	+	KCNQ1	yes
rs1053746	chr11	3065260	339	339	ATTAAAAAAGTGTAAAATGGGAAGACTGTGCATCGGTCTGAGTAAAGTGGC	G	AACTTGAGCCTCCCCGGCCTGGGTGCGGGGCCAGCTAAGCCACACCCCT	NM_145638	E21	AGGCCGGGGAGGCTCAAG	67.39	TTACTCAGACCGATGCAC	57.38	+	GTAGACTGGAAGAGCACTGTTCTTGAGCCTCCCCGGCCTTTTTTTTTTTTTTTTTGTTGGAGGCTCATCGTTCCTATTCAGCTGTACGCAGATGTTATCGAGGTCCGACGTGCATCGGTCTGAGTAAGATCGGATACGCATGAGGCTA	0.067	C/T	-	OSBPL5	yes
rs17178177	chr11	3065446	525	525	GGGTGGGGTGGTTCCAGGACCTGCCTCTGTGGGGCTCCCATCCAAACAGCA	C	AGCGTGGAATAAAAAACCAAAATGCCTTCCCCAGAGTGGCCCTAACCTG	NM_145638	E21	TGGGGCTCCCATCCAAACAG	65.47	GAATAAAAAACCAAAATGCC	52.63	-	GTAGACTGGAAGAGCACTGTTCTGTTTGGATGGGAGCCCCATTTTTTTTTTTTGTTGGAGGCTCATCGTTCCTATTCAGCTGTACGCAGATGTTATCGAGGTCCGACGGCATTTTGGTTTTTTATTCGATCGGATACGCATGAGGCTA	0.142	C/G	+	OSBPL5	yes
rs8813	chr11	3065081	160	160	ACCCGCTACAGCTCAGACGGCACCGCCACGATGTGGTTTAAGGCTCTGTAC	G	TATATATATGTGTAGAGGCTCACACACGCGCACACGCACACGCAGAGCG	NM_145638	E21	CCACGATGTGGTTTAAGGCTCTGT	65.97	TATGTGTAGAGGCTCACA	55.08	-	GTAGACTGGAAGAGCACTGTTACAGAGCCTTAAACCACATCGTGGTTTTTTTTTTGTTGGAGGCTCATCGTTCCTATTCAGCTGTACGCAGATGTTATCGAGGTCCGACTGTGAGCCTCTACACATAGATCGGATACGCATGAGGCTA	0.242	C/T	-	OSBPL5	yes
rs13073	chr7	94134704	4379	2236	GGTGAAGTTTCACTTTTCATCAGCATCATCTTTCACATGTTCATTATCATC	T	GCTCTTATTCTTGCATGTTTAAACACTTAAAATTTTTAGTATAATTTTT	NM_015068	E2	CATCAGCATCATCTTTCACATGTTCATTATCA	65.14	ATTCTTGCATGTTTAAACA	51.59	+	GTAGACTGGAAGAGCACTGTTTGATAATGAACATGTGAAAGATGATGCTGATGTGTTGGAGGCTCATCGTTCCTATTCAGCTGTACGCAGATGTTATCGAGGTCCGACTGTTTAAACATGCAAGAATGATCGGATACGCATGAGGCTA	0.242	C/T	+	PEG10	yes
rs3750105	chr7	94132617	2292	2036	GTGGAAACTGCAAGTTTCTTATGATTGCCGAGCTCCAAACAATTTTACTAT	C	CAGAATCAGTATCCTCGCCTATCTATTCCAAATTTAGAAGACCAAGCAC	NM_015068	E2	GATTGCCGAGCTCCAAACAATTTTACT	65.48	CAGTATCCTCGCCTATCT	55.46	+	GTAGACTGGAAGAGCACTGTTAGTAAAATTGTTTGGAGCTCGGCAATCTTTTTTTGTTGGAGGCTCATCGTTCCTATTCAGCTGTACGCAGATGTTATCGAGGTCCGACAGATAGGCGAGGATACTGGATCGGATACGCATGAGGCTA	0.27	C/A	+	PEG10	yes
rs10422611	chr19	62016641	1027	1027	TTTCTCAATCTGATTACTTGGAAAGGTAAGATGTGTGCTATGGCTTTCCCA	C	ATGCAGACACTGACATCTGAAGGGGAAAGCTTAAGACTGTGGAATCTGC	NM_006210	E10	AGGTAAGATGTGTGCTATGGCTTTCC	65.74	ACACTGACATCTGAAGGG	56.83	-	GTAGACTGGAAGAGCACTGTTGGAAAGCCATAGCACACATCTTACCTTTTTTTTTGTTGGAGGCTCATCGTTCCTATTCAGCTGTACGCAGATGTTATCGAGGTCCGACCCCTTCAGATGTCAGTGTGATCGGATACGCATGAGGCTA	0.067	C/T	+	PEG3	yes
rs1055359	chr19	62016151	537	537	CCAATCCGTATATTGTAAAGCCTTACACAGTATTAGGTTCCAAAGTGTTGG	C	GCAGATGAAATGGCTGCAGAAAGAAGCTAAAGTACTTATCTTTTCAAAC	NM_006210	E10	GCTTCTTTCTGCAGCCATTTCATCT	65.11	CTTTGGAACCTAATACTGT	52.36	+	GTAGACTGGAAGAGCACTGTTAGATGAAATGGCTGCAGAAAGAAGCTTTTTTTTGTTGGAGGCTCATCGTTCCTATTCAGCTGTACGCAGATGTTATCGAGGTCCGACACAGTATTAGGTTCCAAAGGATCGGATACGCATGAGGCTA	0.242	A/G	-	PEG3	yes
rs1860565	chr19	62026833	5587	26	GACTGAGTGAGGTGGTGAGGACTCTCTTCTGTTCCGGGTCATGTCGTCGTC	G	CTGGTCACGTCACTGTTGTTGTCGCCTTCTGGTTGGTACATCTCCTTGT	NM_006210	E5	TGTTCCGGGTCATGTCGTCG	65.63	ACGTCACTGTTGTTGTCG	58.91	-	GTAGACTGGAAGAGCACTGTTCGACGACATGACCCGGAACATTTTTTTTTTTTTTGTTGGAGGCTCATCGTTCCTATTCAGCTGTACGCAGATGTTATCGAGGTCCGACCGACAACAACAGTGACGTGATCGGATACGCATGAGGCTA	0.163	G/A	+	PEG3	yes
rs2191432	chr19	62021848	5304	34	TGTAGTTTTCCATGTTGTCCTGGATTGTGTTGTGAGGTTTCCTGTCCTCAG	C	GAGGTCCACCACATTTTGGTATGATTCAGCATCCTGAGATCGGGACTCA	NM_006210	E8	TGTGTTGTGAGGTTTCCTGTCCTC	65.59	CACCACATTTTGGTATGA	53.01	-	GTAGACTGGAAGAGCACTGTTGAGGACAGGAAACCTCACAACACATTTTTTTTTTGTTGGAGGCTCATCGTTCCTATTCAGCTGTACGCAGATGTTATCGAGGTCCGACTCATACCAAAATGTGGTGGATCGGATACGCATGAGGCTA	0.247	C/T	+	PEG3	yes
rs7251798	chr19	62019106	3492	1653	TAGATTCCACCAATTCATTTCCATTGTGACTTCTTGGAGGTTTGGAAGCCA	C	TAAGCTATGGATAACAGACCTACTGTATTCCCTTCCTTCAGAGGTGTTC	NM_006210	E10	TGTGACTTCTTGGAGGTTTGGAAGC	66.2	ATGGATAACAGACCTACT	51.81	-	GTAGACTGGAAGAGCACTGTTGCTTCCAAACCTCCAAGAAGTCACATTTTTTTTTGTTGGAGGCTCATCGTTCCTATTCAGCTGTACGCAGATGTTATCGAGGTCCGACAGTAGGTCTGTTATCCATGATCGGATACGCATGAGGCTA	0.075	C/G	+	PEG3	yes
rs10230714	chr7	94378351	1272	405	GACAGCATTGACAAAGATGGTCCTGAAGAACCTTGTGCTGAAAGTAAGGCA	A	TGCCAAAGTCCGAAATCCCTTCACCACAAAGCCAACTGTTAGAAGATGC	NM_017650	E2	TGGTGAAGGGATTTCGGACTTTGG	65.99	ACTTTCAGCACAAGGTTC	56.05	-	GTAGACTGGAAGAGCACTGTTCCAAAGTCCGAAATCCCTTCACCATTTTTTTTTTGTTGGAGGCTCATCGTTCCTATTCAGCTGTACGCAGATGTTATCGAGGTCCGACGAACCTTGTGCTGAAAGTGATCGGATACGCATGAGGCTA	0.417	A/G	+	PPP1R9A	yes
rs11764692	chr7	94758927	4955	1589	TGATGAGGGTTTTTTGTTTTTTATGCTCATGTATCTGGTTCTCTTTGCTGC	G	TTGACTCTAAAAATGAGGTTATCCACTTTCCAAAGGACAAGTTTCAGAA	NM_017650	E16	TGCTCATGTATCTGGTTCTCTTTGCT	65.2	CTAAAAATGAGGTTATCCAC	52.09	+	GTAGACTGGAAGAGCACTGTTAGCAAAGAGAACCAGATACATGAGCATTTTTTGTTGGAGGCTCATCGTTCCTATTCAGCTGTACGCAGATGTTATCGAGGTCCGACGTGGATAACCTCATTTTTAGGATCGGATACGCATGAGGCTA	0.093	G/A	+	PPP1R9A	yes
rs12536183	chr7	94377471	392	326	GAATGCATATCGAACTGAGTTTCAGGCACTGAAAAGTACCTTTGACAAACC	C	AAGTCAGATGGGGAACAAAAAACAAAAGAAGGTGAGGGCTCCCAGCAGA	NM_017650	E2	CCTTCTTTTGTTTTTTGTTCCCCATCTGAC	66.2	TCAAAGGTACTTTTCAGT	51.21	-	GTAGACTGGAAGAGCACTGTTGTCAGATGGGGAACAAAAAACAAAAGAAGGTTTTGTTGGAGGCTCATCGTTCCTATTCAGCTGTACGCAGATGTTATCGAGGTCCGACACTGAAAAGTACCTTTGAGATCGGATACGCATGAGGCTA	0.157	C/T	+	PPP1R9A	yes
rs17773605	chr7	94762473	8501	1188	CGAGGTCAGTCAGGACCTGGAGCTGTAATCATAGCCTTATTGCCACTTCTT	G	CGTTGTGTATACATTGAATGGCTCATAGATTTTAAGAGATTTTTTTATT	NM_017650	E16	GCTGTAATCATAGCCTTATTGCCACTTC	65.06	GTATACATTGAATGGCTCA	53	+	GTAGACTGGAAGAGCACTGTTGAAGTGGCAATAAGGCTATGATTACAGCTTTTTGTTGGAGGCTCATCGTTCCTATTCAGCTGTACGCAGATGTTATCGAGGTCCGACTGAGCCATTCAATGTATACGATCGGATACGCATGAGGCTA	0.417	G/T	+	PPP1R9A	yes
rs854541	chr7	94758415	4443	1077	TGTTCAGCATTTCAGCAACACTGGCAAACACAACACAGTTCCTCTTCCCCC	T	ACCTAACCCAAGAAATTGAACAGGAAATTGATTTTTAAGGAAACCACCA	NM_017650	E16	CAAACACAACACAGTTCCTCTTCCC	65.14	CCCAAGAAATTGAACAGG	54.09	+	GTAGACTGGAAGAGCACTGTTGGGAAGAGGAACTGTGTTGTGTTTGTTTTTTTTTGTTGGAGGCTCATCGTTCCTATTCAGCTGTACGCAGATGTTATCGAGGTCCGACCCTGTTCAATTTCTTGGGGATCGGATACGCATGAGGCTA	0.308	C/T	+	PPP1R9A	yes
rs854544	chr7	94761326	7354	2335	AAAGGTACTCCTGACAGAGCTGGAGATGAGGGGCATTTTGGTGGGCAGTGG	T	CACTAGGGTTCACGTCACCTACTTAATGCAAAGACCTTAGTGGTCTCAG	NM_017650	E16	GGGGCATTTTGGTGGGCAGT	66.98	GGTTCACGTCACCTACTT	57.19	+	GTAGACTGGAAGAGCACTGTTACTGCCCACCAAAATGCCCCTTTTTTTTTTTTTTGTTGGAGGCTCATCGTTCCTATTCAGCTGTACGCAGATGTTATCGAGGTCCGACAAGTAGGTGACGTGAACCGATCGGATACGCATGAGGCTA	0.114	T/C	+	PPP1R9A	yes
rs854546	chr7	94761699	7727	1962	tgggactacaggcatgtgccaccacccccagccaaAACATCCATATTTTCT	A	TTAGAATGGTTTACATTATGATGGGGGATGGGGAGCTGGGGGAGGGCTG	NM_017650	E16	ACCCCCAGCCAAAACATCCATATTTT	66.25	TGGTTTACATTATGATGGG	52.81	+	GTAGACTGGAAGAGCACTGTTAAAATATGGATGTTTTGGCTGGGGGTTTTTTTTGTTGGAGGCTCATCGTTCCTATTCAGCTGTACGCAGATGTTATCGAGGTCCGACCCCATCATAATGTAAACCAGATCGGATACGCATGAGGCTA	0.461	A/C	+	PPP1R9A	yes
rs3127593	chr6	160557992	209	209	ATCAATGTATTTTTAAAAATTTCTTCACCTGTGTTACTGAAAGGCCTATCT	A	AAATTCTTGACATACATTCTGGACAACTTTATATTGTTTTGGGTGTTTT	NM_003058	E11	CTTCACCTGTGTTACTGAAAGGCCTAT	65.49	TTGACATACATTCTGGAC	52.06	-	GTAGACTGGAAGAGCACTGTTATAGGCCTTTCAGTAACACAGGTGAAGTTTTTTTGTTGGAGGCTCATCGTTCCTATTCAGCTGTACGCAGATGTTATCGAGGTCCGACGTCCAGAATGTATGTCAAGATCGGATACGCATGAGGCTA	0.153	A/T	+	SLC22A2	yes
rs3127594	chr6	160558093	310	310	ATTTCTTTAAGAAAATAGATGCTCCTCTCCCAACTTTACTGTTTTTCACAC	T	TTTTTCTATTTTGTTTGCCTAGCCCACAGTTCCCCTATGTATTCTGGTT	NM_003058	E11	CTGTGGGCTAGGCAAACAAAATAGAAA	65	AAAACAGTAAAGTTGGGA	51.83	+	GTAGACTGGAAGAGCACTGTTTTTCTATTTTGTTTGCCTAGCCCACAGTTTTTTTGTTGGAGGCTCATCGTTCCTATTCAGCTGTACGCAGATGTTATCGAGGTCCGACTCCCAACTTTACTGTTTTGATCGGATACGCATGAGGCTA	0.149	T/A	+	SLC22A2	yes
rs316019	chr6	160590271	1530	34	GAGACTCAGGTATGCACCAGTAATAGAGCAAGAAGAAGAAGTTGGGCAGAG	A	AACTGTGAACTGCAACCACCTCCAGTGAGGAAGTGCGTAAGCCACCCCA	NM_003058	E4	TGGAGGTGGTTGCAGTTCACAG	66	CCAACTTCTTCTTCTTGC	54.17	+	GTAGACTGGAAGAGCACTGTTCTGTGAACTGCAACCACCTCCATTTTTTTTTTTTGTTGGAGGCTCATCGTTCCTATTCAGCTGTACGCAGATGTTATCGAGGTCCGACGCAAGAAGAAGAAGTTGGGATCGGATACGCATGAGGCTA	0.158	G/T	-	SLC22A2	yes
rs694812	chr6	160557879	96	96	GAAAATACACATTCATGCTTACCCAATCTAAATATGGAAGGACCTCATGAT	C	ACTTAAGTTGTATTCCTGATTCTTTTATTTGAGATTCACTTTAAGTCTA	NM_003058	E11	ACCCAATCTAAATATGGAAGGACCTCATG	65.18	GTTGTATTCCTGATTCTTTTAT	52.76	-	GTAGACTGGAAGAGCACTGTTCATGAGGTCCTTCCATATTTAGATTGGGTTGTTGGAGGCTCATCGTTCCTATTCAGCTGTACGCAGATGTTATCGAGGTCCGACATAAAAGAATCAGGAATACAACGATCGGATACGCATGAGGCTA	0.314	A/G	-	SLC22A2	yes
rs2292334	chr6	160778177	1259	56	TCTCTTGATCTTACTAACCATTGAGCGCCTTGGACGACGCCTCCCCTTTGC	G	GCAAGCAATATAGTGGCAGGGGTGGCATGCCTTGTCACTGCGTTCTTAC	NM_021977	E7	GGACGACGCCTCCCCTTT	65.2	AATATAGTGGCAGGGGTG	56.62	+	GTAGACTGGAAGAGCACTGTTAAAGGGGAGGCGTCGTCCTTTTTTTTTTTTTTTTGTTGGAGGCTCATCGTTCCTATTCAGCTGTACGCAGATGTTATCGAGGTCCGACCACCCCTGCCACTATATTGATCGGATACGCATGAGGCTA	0.103	C/T	-	SLC22A3	yes
rs3088442	chr6	160792641	2261	624	ACCTGGGCCAAAGGGTGTGAGCATTCATGTTCTCTGCTCACCTTGGTTTCC	G	CACACCTTCGCAATGTGAACAGGTCAGGAGTCCCTCCCGTCCACCTCCT	NM_021977	E11	GACCTGTTCACATTGCGAAGGTG	65.3	CAAGGTGAGCAGAGAACA	57.5	-	GTAGACTGGAAGAGCACTGTTCACCTTCGCAATGTGAACAGGTCTTTTTTTTTTTGTTGGAGGCTCATCGTTCCTATTCAGCTGTACGCAGATGTTATCGAGGTCCGACTGTTCTCTGCTCACCTTGGATCGGATACGCATGAGGCTA	0.386	G/A	+	SLC22A3	yes
rs752873	chr15	22652930	140	26	TTTTGCATAAGAAAGGCTTTTCTCTCCAGTCATTCTGCTTGCTGATCAAGA	A	CACTTAACAGCTTCAGGCTTTCCTGATACTTTGACGAAGGTAATTGGGA	NM_022805	E1	AGTATCAGGAAAGCCTGAAGCTGTTAAG	65.6	TCAGCAAGCAGAATGACT	57.15	-	GTAGACTGGAAGAGCACTGTTCTTAACAGCTTCAGGCTTTCCTGATACTTTTTTTGTTGGAGGCTCATCGTTCCTATTCAGCTGTACGCAGATGTTATCGAGGTCCGACAGTCATTCTGCTTGCTGAGATCGGATACGCATGAGGCTA	0.225	A/G	+	SNRPN	yes
rs4264	chr7	93354012	332	132	ATAAATCACCAATGATTTGTTTCCTCATGCTGTCATATTATTCTTCAGATA	C	AACCATAAAGGCAAATAAGCCATAAAGACAAACAAGATGACATATTAAG	NM_006528	E5	TGTTTCCTCATGCTGTCATATTATTCTTCAGA	65.31	AAAGGCAAATAAGCCATA	52.17	-	GTAGACTGGAAGAGCACTGTTTCTGAAGAATAATATGACAGCATGAGGAAACATTGTTGGAGGCTCATCGTTCCTATTCAGCTGTACGCAGATGTTATCGAGGTCCGACTATGGCTTATTTGCCTTTGATCGGATACGCATGAGGCTA	0.085	G/A	-	TFPI2	yes
rs10422475	chr19	61978033	293	293	TGAGTGTGAGTTCTATAATGCTGAATGAGATATGAATTCCGACTGAAGACT	C	TGCCACAGTCACAACACTGGCAGGCTCTCTCTCCAACGTAGTCATGTTT	NM_015363	E11	CCTGCCAGTGTTGTGACTGTGG	66.81	CAGTCGGAATTCATATCT	51.59	+	GTAGACTGGAAGAGCACTGTTCCACAGTCACAACACTGGCAGGTTTTTTTTTTTTGTTGGAGGCTCATCGTTCCTATTCAGCTGTACGCAGATGTTATCGAGGTCCGACAGATATGAATTCCGACTGGATCGGATACGCATGAGGCTA	0.095	C/T	+	ZIM2	yes
rs2286751	chr19	61985205	1138	73	ATTCTCCAGCATCACCTCCCTGTAGAGGTTTCTCTGAGCAGCACTAAGGGA	A	CTAAGTTCCTCTGGGCTGAAGTCCACAAGCACATCCTCGAAGGTCACCA	NM_015363	E9	GGACTTCAGCCCAGAGGAACTT	65.01	AGTGCTGCTCAGAGAAAC	57.92	+	GTAGACTGGAAGAGCACTGTTAAGTTCCTCTGGGCTGAAGTCCTTTTTTTTTTTTGTTGGAGGCTCATCGTTCCTATTCAGCTGTACGCAGATGTTATCGAGGTCCGACGTTTCTCTGAGCAGCACTGATCGGATACGCATGAGGCTA	0.339	G/A	+	ZIM2	yes
rs2074858	chr19	62414818	954	285	CTGATGGTGTGTGTTCAAGGATTGGACAGGAGCAAGTCTCTCCAGGAGATA	G	AGTCCGTAGCCATAACTCATGTGAGTCAGGTAAAGATCCCATGATTCAG	NM_003417	E4	AGGAGCAAGTCTCTCCAGGAGA	65.07	TAGCCATAACTCATGTGA	53.01	+	GTAGACTGGAAGAGCACTGTTTCTCCTGGAGAGACTTGCTCCTTTTTTTTTTTTTGTTGGAGGCTCATCGTTCCTATTCAGCTGTACGCAGATGTTATCGAGGTCCGACTCACATGAGTTATGGCTAGATCGGATACGCATGAGGCTA	0.169	C/G	+	ZNF264	yes
rs917340	chr19	62414824	960	291	GTGTGTGTTCAAGGATTGGACAGGAGCAAGTCTCTCCAGGAGATAGAGTCC	G	TAGCCATAACTCATGTGAGTCAGGTAAAGATCCCATGATTCAGGAAGAG	NM_003417	E4	TCTTTACCTGACTCACATGAGTTATGGC	65.37	TATCTCCTGGAGAGACTT	53.55	-	GTAGACTGGAAGAGCACTGTTGCCATAACTCATGTGAGTCAGGTAAAGATTTTTTGTTGGAGGCTCATCGTTCCTATTCAGCTGTACGCAGATGTTATCGAGGTCCGACAAGTCTCTCCAGGAGATAGATCGGATACGCATGAGGCTA	0.161	A/G	+	ZNF264	yes
rs17058361	chr3	57520895	2057	567	TTATATGTAAACTTCAAGGAGGAATGGTAAAATGTTCAGCCCTCCTAGTTA	T	GTTCCTGATGTCTTCGTTATGAAACTGTTGATGTTTGCATCATACATCT	NM_177966	E3	AATGGTAAAATGTTCAGCCCTCCTAGT	65.09	GATGTCTTCGTTATGAAAC	52.22	+	GTAGACTGGAAGAGCACTGTTACTAGGAGGGCTGAACATTTTACCATTTTTTTTGTTGGAGGCTCATCGTTCCTATTCAGCTGTACGCAGATGTTATCGAGGTCCGACGTTTCATAACGAAGACATCGATCGGATACGCATGAGGCTA	0.067	T/C	+	2'-PDE
rs17142503	chr7	20166359	2728	34	AATGGATTTGCAACTTTGGAAGCATTATTACCACGAAGGGTGAAAGCATCC	G	GCCAATTGTGAAGCAAGTCTGGGTCCTGGCATCCTGTAATATTGCAACT	NM_182762	E5	GGACCCAGACTTGCTTCACAATTG	65.17	TTTCACCCTTCGTGGTAA	56.62	+	GTAGACTGGAAGAGCACTGTTCAATTGTGAAGCAAGTCTGGGTCCTTTTTTTTTTGTTGGAGGCTCATCGTTCCTATTCAGCTGTACGCAGATGTTATCGAGGTCCGACTTACCACGAAGGGTGAAAGATCGGATACGCATGAGGCTA	0.059	G/A	+	7A5
rs3735615	chr7	20147241	466	65	ACAGGGTTTTTCATTCTGTCCAAAGCTGACTGAAGGTCTTGTAACACATCT	C	TGTAGTTATTTCCATAGTGAGCACTCCAGGTATACAGAAAATCATAGGC	NM_182762	E7	AGCTGACTGAAGGTCTTGTAACACAT	65.08	TATTTCCATAGTGAGCAC	51.81	-	GTAGACTGGAAGAGCACTGTTATGTGTTACAAGACCTTCAGTCAGCTTTTTTTTTGTTGGAGGCTCATCGTTCCTATTCAGCTGTACGCAGATGTTATCGAGGTCCGACGTGCTCACTATGGAAATAGATCGGATACGCATGAGGCTA	0.417	C/G	+	7A5
rs975263	chr7	20164964	1333	613	AAAGGAGCAGACTTGATTTCCTCCTTCTTCTGCAAATAGCCTGGCAGATTC	G	AGAGTCTTTTTAGGTTTGGGGTTGGATCAGGAGTAGTGATAGAGAACTG	NM_182762	E5	TCTTCTGCAAATAGCCTGGCAGAT	65.34	TTTTTAGGTTTGGGGTTG	53.37	-	GTAGACTGGAAGAGCACTGTTATCTGCCAGGCTATTTGCAGAAGATTTTTTTTTTGTTGGAGGCTCATCGTTCCTATTCAGCTGTACGCAGATGTTATCGAGGTCCGACCAACCCCAAACCTAAAAAGATCGGATACGCATGAGGCTA	0.367	C/T	-	7A5
rs893184	chr19	63556290	3177	85	GGCTCCTGGGCCACCCCATTCTTGAACAGCTGGAAGTCTGGAGTCTCCAGG	T	GGGCCTGGCACGTCAGCGTCACATTGGCCAAGGGTTTCAGCAGTGATTC	NM_130786	E3	GACGCTGACGTGCCAGGC	67.39	GACTCCAGACTTCCAGCT	58.94	+	GTAGACTGGAAGAGCACTGTTGCCTGGCACGTCAGCGTCTTTTTTTTTTTTTTTTGTTGGAGGCTCATCGTTCCTATTCAGCTGTACGCAGATGTTATCGAGGTCCGACAGCTGGAAGTCTGGAGTCGATCGGATACGCATGAGGCTA	0.219	G/A	-	A1BG
rs6501012	chr16	7702046	2860	453	TCTCCAAGGCCCAGGACACTTGTCAGAAGGATGCAAAAAAAGAAAAAAGTA	C	ATCCACCCTCTTAATCCCAAAAGAACAAAGTCTCCCCACCTTTCTCGGA	NM_145893	E14	ACTTGTCAGAAGGATGCAAAAAAAGAAAAAAG	65.04	CCTCTTAATCCCAAAAGAA	52.59	+	GTAGACTGGAAGAGCACTGTTCTTTTTTCTTTTTTTGCATCCTTCTGACAAGTTGTTGGAGGCTCATCGTTCCTATTCAGCTGTACGCAGATGTTATCGAGGTCCGACTTCTTTTGGGATTAAGAGGGATCGGATACGCATGAGGCTA	0.079	G/C	+	A2BP1
rs226380	chr12	9159739	4567	86	ATGAAGGAGTTTGTTCTTCCCCATGTTGCAGAAAGAAGGAGCTGGAGGAGA	A	CAGACTGTATTGTACCCTACTCCCTACAATCCATCTGGTCCCAAACACT	NM_000014	E1	GCAGAAAGAAGGAGCTGGAGGA	65.05	GTATTGTACCCTACTCCC	53.57	-	GTAGACTGGAAGAGCACTGTTTCCTCCAGCTCCTTCTTTCTGCTTTTTTTTTTTTGTTGGAGGCTCATCGTTCCTATTCAGCTGTACGCAGATGTTATCGAGGTCCGACGGGAGTAGGGTACAATACGATCGGATACGCATGAGGCTA	0.15	G/T	-	A2M
rs226396	chr12	9145492	3229	45	TGGGGAGAACACAAGATAAGCAGTGTGATGTGCCTCTTCGTGTTCTTCTGA	C	ACCCACTGGTAGCCGTAACAGGGACTACGATCCTTGTAATTGACCCTAA	NM_000014	E12	CCCTGTTACGGCTACCAGTGG	65.54	GAACACGAAGAGGCACAT	58.33	+	GTAGACTGGAAGAGCACTGTTCCACTGGTAGCCGTAACAGGGTTTTTTTTTTTTTGTTGGAGGCTCATCGTTCCTATTCAGCTGTACGCAGATGTTATCGAGGTCCGACATGTGCCTCTTCGTGTTCGATCGGATACGCATGAGGCTA	0.067	G/A	-	A2M
rs669	chr12	9123534	1542	33	TCAACTGTCTCTGGTAACCAGTGTTGAGATAGCCAATGGCCTTGGACTTGA	T	CTCTGGAGTAAGCTGCTGTGTTTCATTTAGATAATCCAGTACATAGATG	NM_000014	E24	GAGATAGCCAATGGCCTTGGACTT	65.64	AGTAAGCTGCTGTGTTTC	55.84	-	GTAGACTGGAAGAGCACTGTTAAGTCCAAGGCCATTGGCTATCTCTTTTTTTTTTGTTGGAGGCTCATCGTTCCTATTCAGCTGTACGCAGATGTTATCGAGGTCCGACGAAACACAGCAGCTTACTGATCGGATACGCATGAGGCTA	0.342	A/G	-	A2M
rs10219561	chr12	8907839	3783	32	AAAAGGAGATAGCGAAGGCCACTAGCATAGTGGCTTGGTTGGCCAAGCAAC	A	CAATGCATATGGGGGCTTCTCTTCTACTCAGGATACTGTAGTTGCTCTC	NM_144670	E29	TGGCTTGGTTGGCCAAGCA	66.49	ATATGGGGGCTTCTCTTC	56.26	+	GTAGACTGGAAGAGCACTGTTTGCTTGGCCAACCAAGCCATTTTTTTTTTTTTTTGTTGGAGGCTCATCGTTCCTATTCAGCTGTACGCAGATGTTATCGAGGTCCGACGAAGAGAAGCCCCCATATGATCGGATACGCATGAGGCTA	0.192	G/A	+	A2ML1
rs11047499	chr12	8879504	716	25	GAGGCAATGCTGGGCACCTACACTGTGGCAGTGGCTGAGGGCAAGACCTTT	G	GTACTTTCAGTGTGGAGGAATATGTGCTGCCGAAGTTTAAGGTGGAAGT	NM_144670	E6	GTGGCTGAGGGCAAGACCT	65.29	TCAGTGTGGAGGAATATG	53.8	+	GTAGACTGGAAGAGCACTGTTAGGTCTTGCCCTCAGCCACTTTTTTTTTTTTTTTGTTGGAGGCTCATCGTTCCTATTCAGCTGTACGCAGATGTTATCGAGGTCCGACCATATTCCTCCACACTGAGATCGGATACGCATGAGGCTA	0.133	G/C	+	A2ML1
rs11612600	chr12	8901937	3334	28	TCTCAAGTGGATGGCAGGAAACCAGCTCCCCAGTGGCTGCTATGCCAACGT	G	GGAAATCTCCTTCACACAGCTATGAAGGGTGGTGTTGATGATGAGGTCT	NM_144670	E26	CCCAGTGGCTGCTATGCCAAC	67.02	CTCCTTCACACAGCTATG	55.39	+	GTAGACTGGAAGAGCACTGTTGTTGGCATAGCAGCCACTGGGTTTTTTTTTTTTTGTTGGAGGCTCATCGTTCCTATTCAGCTGTACGCAGATGTTATCGAGGTCCGACCATAGCTGTGTGAAGGAGGATCGGATACGCATGAGGCTA	0.158	G/A	+	A2ML1
rs1476910	chr12	8912178	4117	42	TATGAAGACCTTTAGTCTTAGTGTGGAAATAGGAAAAGCTAGATGTGAGCA	A	CCGACTTCACCTCGATCCTTGACTCTCACTATTCACACCAGTTATGTGG	NM_144670	E31	GAGAGTCAAGGATCGAGGTGAAGTC	65.11	CATCTAGCTTTTCCTATTTC	51.9	-	GTAGACTGGAAGAGCACTGTTGACTTCACCTCGATCCTTGACTCTCTTTTTTTGTTGGAGGCTCATCGTTCCTATTCAGCTGTACGCAGATGTTATCGAGGTCCGACGAAATAGGAAAAGCTAGATGGATCGGATACGCATGAGGCTA	0.425	G/A	+	A2ML1
rs1558526	chr12	8901086	3006	60	TGGGCACAGCCCTGCAGAACCTGGATGGTCTGGTGCAGATGCCCAGTGGCT	G	TGGCGAGCAGAACATGGTCTTGTTTGCTCCCATCATCTATGTCTTGCAG	NM_144670	E24	TGGTGCAGATGCCCAGTGG	65.94	GCAGAACATGGTCTTGTT	56.13	+	GTAGACTGGAAGAGCACTGTTCCACTGGGCATCTGCACCATTTTTTTTTTTTTTTGTTGGAGGCTCATCGTTCCTATTCAGCTGTACGCAGATGTTATCGAGGTCCGACAACAAGACCATGTTCTGCGATCGGATACGCATGAGGCTA	0.242	G/A	+	A2ML1
rs17792974	chr12	8867167	283	61	TGGGTACAGTGATGTTAAATTCACGGTTACTCTGGAGACCAAGGACAAGAC	C	CAGAAGTTGCTAGAATACTCTGGACTGAAGAAGAGGCACTTACATTGTA	NM_144670	E2	GGTTACTCTGGAGACCAAGGACAAG	65.3	TTGCTAGAATACTCTGGA	52.22	+	GTAGACTGGAAGAGCACTGTTCTTGTCCTTGGTCTCCAGAGTAACCTTTTTTTTTGTTGGAGGCTCATCGTTCCTATTCAGCTGTACGCAGATGTTATCGAGGTCCGACTCCAGAGTATTCTAGCAAGATCGGATACGCATGAGGCTA	0.178	C/T	+	A2ML1
rs1860926	chr12	8896158	2647	41	GCTAGAATCATGGGCAGATTCTCAGACCTCCAGTTGTCTCTGTGCTGATGA	C	GCAAAAACCCACCACTGGAACATCACAGCTGTCAAATTGGGTCACATTA	NM_144670	E20	TGTGATGTTCCAGTGGTGGGTTTTT	66.17	GCACAGAGACAACTGGAG	58.34	-	GTAGACTGGAAGAGCACTGTTAAAAACCCACCACTGGAACATCACATTTTTTTTTGTTGGAGGCTCATCGTTCCTATTCAGCTGTACGCAGATGTTATCGAGGTCCGACCTCCAGTTGTCTCTGTGCGATCGGATACGCATGAGGCTA	0.092	T/G	-	A2ML1
rs1860927	chr12	8895778	2464	97	GTCAAGAGGCTTCGGGCTTTCACCCACTGTTGGACTAACTGCTTTCAAGCC	G	TTCTTTGTTGACCTGACTCTCCCTTACTCAGTAGTCCGTGGGGAATCCT	NM_144670	E19	GAGTAAGGGAGAGTCAGGTCAACAAAG	65.44	AAAGCAGTTAGTCCAACA	54.49	-	GTAGACTGGAAGAGCACTGTTCTTTGTTGACCTGACTCTCCCTTACTCTTTTTTTGTTGGAGGCTCATCGTTCCTATTCAGCTGTACGCAGATGTTATCGAGGTCCGACTGTTGGACTAACTGCTTTGATCGGATACGCATGAGGCTA	0.283	T/C	-	A2ML1
rs4883194	chr12	8920138	4682	218	CTTTGCAAGGAGATGGGATAGGAACAATCACTCAGAGGAGGCGTTGCATGG	G	CAGGGTCATAGGGGGAAGAAAGGTGGTTTAGCTGTTTTATTTAGCCATT	NM_144670	E36	CACTCAGAGGAGGCGTTGCAT	65.8	CATAGGGGGAAGAAAGGT	56.06	+	GTAGACTGGAAGAGCACTGTTATGCAACGCCTCCTCTGAGTGTTTTTTTTTTTTTGTTGGAGGCTCATCGTTCCTATTCAGCTGTACGCAGATGTTATCGAGGTCCGACACCTTTCTTCCCCCTATGGATCGGATACGCATGAGGCTA	0.475	G/A	+	A2ML1
rs7308106	chr12	8887022	1372	26	GAATGGGACAGACGTTTCTCTGGAGGGAAAGTTTCAAATGGAAGACTTAGT	A	TATAATCCGGAACAAGTGCCACGTTACTACCAAAATGCCTACCTGCACC	NM_144670	E12	ACGTGGCACTTGTTCCGGATTA	65.53	TCTTCCATTTGAAACTTTC	51.62	-	GTAGACTGGAAGAGCACTGTTTAATCCGGAACAAGTGCCACGTTTTTTTTTTTTGTTGGAGGCTCATCGTTCCTATTCAGCTGTACGCAGATGTTATCGAGGTCCGACGAAAGTTTCAAATGGAAGAGATCGGATACGCATGAGGCTA	0.133	A/G	+	A2ML1
rs7308811	chr12	8911755	3866	51	GATACTGTAGTTGCTCTCCAAGCTCTTGCCAAATATGCCACTACCGCCTAC	A	TGCCATCTGAGGAGATCAACCTGGTTGTAAAATCCACTGAGAATTTCCA	NM_144670	E30	CAACCAGGTTGATCTCCTCAGATGG	65.65	GGTAGTGGCATATTTGGC	56.48	-	GTAGACTGGAAGAGCACTGTTCCATCTGAGGAGATCAACCTGGTTGTTTTTTTTTGTTGGAGGCTCATCGTTCCTATTCAGCTGTACGCAGATGTTATCGAGGTCCGACGCCAAATATGCCACTACCGATCGGATACGCATGAGGCTA	0.417	G/A	+	A2ML1
rs11541159	chr22	41419792	1721	155	TATAGAGCTGCCCTTTCTCCTTGGGCTCTCCCACAACGTGCCAGTAGATCA	T	GATGGAGACGAAAAACGTGAACTTGAAGCCGATGATGAACAGGGTGCAG	NM_017436	E3	CTCCCACAACGTGCCAGTAGAT	65.31	GACGAAAAACGTGAACTT	54.49	-	GTAGACTGGAAGAGCACTGTTATCTACTGGCACGTTGTGGGAGTTTTTTTTTTTTGTTGGAGGCTCATCGTTCCTATTCAGCTGTACGCAGATGTTATCGAGGTCCGACAAGTTCACGTTTTTCGTCGATCGGATACGCATGAGGCTA	0.45	G/A	-	A4GALT
rs135106	chr22	41418378	307	307	GACCTCCCCCACCCCCCGCGAAAGAGGAACCAAAACCAGAAAAGAACAAAG	C	ATCCTCCGCCCCGGACCCTTGGGGCTGGGTCTCCCCCAGCCCTGCCACT	NM_017436	E3	AAGGGTCCGGGGCGGAGG	69.83	TCTTTTCTGGTTTTGGTT	52.49	+	GTAGACTGGAAGAGCACTGTTCCTCCGCCCCGGACCCTTTTTTTTTTTTTTTTTTGTTGGAGGCTCATCGTTCCTATTCAGCTGTACGCAGATGTTATCGAGGTCCGACAACCAAAACCAGAAAAGAGATCGGATACGCATGAGGCTA	0.083	C/T	+	A4GALT
rs6002904	chr22	41418998	927	927	GTTCCACACGTGGACAGCATAGGTGGCACTGAGCAGCCGCGGCAGCTCCTC	G	GGGTTGATGTCCTCAAAGTACTTCTTCCAGTCCTGCCAGGGGATGGGGT	NM_017436	E3	GCAGCCGCGGCAGCTCC	70.61	ATGTCCTCAAAGTACTTC	51.61	-	GTAGACTGGAAGAGCACTGTTGGAGCTGCCGCGGCTGCTTTTTTTTTTTTTTTTTGTTGGAGGCTCATCGTTCCTATTCAGCTGTACGCAGATGTTATCGAGGTCCGACGAAGTACTTTGAGGACATGATCGGATACGCATGAGGCTA	0.085	C/G	+	A4GALT
rs2246945	chr3	139326165	409	245	CATACCCTCAACATCCTTGTCATCAACTCAGGGCCTTGGTTGCCCCAAATG	G	CTGAATTATAGTGTTCAACAAAGTTTTCCATGCATTCCCACAAAAAGGG	NM_016161	E3	GGGCCTTGGTTGCCCCAAA	66.93	TATAGTGTTCAACAAAGTTTT	52.05	-	GTAGACTGGAAGAGCACTGTTTTTGGGGCAACCAAGGCCCTTTTTTTTTTTTGTTGGAGGCTCATCGTTCCTATTCAGCTGTACGCAGATGTTATCGAGGTCCGACAAAACTTTGTTGAACACTATAGATCGGATACGCATGAGGCTA	0.367	A/C	-	A4GNT
rs2724691	chr3	139332692	966	122	TCTGTGGCTCAGGAGGGCTTCCAGCCCCTGGTGGGACTTGAAAGAAGGCAA	A	CAGAAGAGGCAGCTGGACTTCAGGGTGAACTGGTAGAGGAAGCCACAGA	NM_016161	E2	CCTGAAGTCCAGCTGCCTCTTC	65.89	TCTTTCAAGTCCCACCAG	57.05	+	GTAGACTGGAAGAGCACTGTTGAAGAGGCAGCTGGACTTCAGGTTTTTTTTTTTTGTTGGAGGCTCATCGTTCCTATTCAGCTGTACGCAGATGTTATCGAGGTCCGACCTGGTGGGACTTGAAAGAGATCGGATACGCATGAGGCTA	0.45	G/A	+	A4GNT
rs11058046	chr12	124193005	2502	415	CGCAGGTGTGGCACTGTGGTGAGAGTGTGTGTCTTTGCACACACAGTGCAG	C	GGGAACGGTGGGGCTGGCTGGTGCTGAAGACAGACACACTCCTGAGCCA	NM_023928	E18	CAGCCAGCCCCACCGTTC	66.86	TGTGTGTGCAAAGACACA	58.31	-	GTAGACTGGAAGAGCACTGTTGAACGGTGGGGCTGGCTGTTTTTTTTTTTTTTTTGTTGGAGGCTCATCGTTCCTATTCAGCTGTACGCAGATGTTATCGAGGTCCGACTGTGTCTTTGCACACACAGATCGGATACGCATGAGGCTA	0.345	C/T	+	AACS
rs11058047	chr12	124193284	2781	540	TAGGACCGGCGGGCTGGGTGTTCACGTGTGTCTGTGTCATGGATGCAATGC	A	GGCCCTGGAGGACTGTGCGTCACCCGTCAACCAGAGCGTGCCTCCGGGC	NM_023928	E18	GACGCACAGTCCTCCAGGG	65.6	CATCCATGACACAGACAC	56.05	-	GTAGACTGGAAGAGCACTGTTCCCTGGAGGACTGTGCGTCTTTTTTTTTTTTTTTGTTGGAGGCTCATCGTTCCTATTCAGCTGTACGCAGATGTTATCGAGGTCCGACGTGTCTGTGTCATGGATGGATCGGATACGCATGAGGCTA	0.125	A/G	+	AACS
rs3751179	chr12	124192737	2234	147	CTGGATCTGTACCGGGACATCCCTGAGCTGCAGGGCTTCTGAGTCAGACTG	G	CTGGCGTGTCACTCAGCCGCACCCGTGTGCACTGTAACTTTTGTGTGCT	NM_023928	E18	GCGGCTGAGTGACACGCC	67.39	GACTCAGAAGCCCTGCAG	60.79	-	GTAGACTGGAAGAGCACTGTTGGCGTGTCACTCAGCCGCTTTTTTTTTTTTTTTTGTTGGAGGCTCATCGTTCCTATTCAGCTGTACGCAGATGTTATCGAGGTCCGACCTGCAGGGCTTCTGAGTCGATCGGATACGCATGAGGCTA	0.084	G/C	+	AACS
rs1803155	chr3	153028290	930	237	ATGCTTTCCAGACAACATGTACCTGTGGAATCAAGTCATCTCTTCAAATTT	G	TTAATTGGAGTTCCCTGCTCCCTGAGAGGTTTATAAAAGGACATGTTTA	NM_001086	E5	CAGGGAGCAGGGAACTCCAATT	65.38	GAAGAGATGACTTGATTC	50.25	-	GTAGACTGGAAGAGCACTGTTAATTGGAGTTCCCTGCTCCCTGTTTTTTTTTTTTGTTGGAGGCTCATCGTTCCTATTCAGCTGTACGCAGATGTTATCGAGGTCCGACGAATCAAGTCATCTCTTCGATCGGATACGCATGAGGCTA	0.2	A/G	+	AADAC
rs2302815	chr3	173848525	3845	73	CAAAGTCTGTGTCGGTCACCTTCACTTGGGCAGAAGACCACGCGCTTTTTT	T	GCCAAAAGAAACAATGATAAAATTCAGTGCCAGCAGGTGATGGCTCAGT	NM_020792	E2	GCAGAAGACCACGCGCTTTT	65.27	AGAAACAATGATAAAATTCAGT	52.84	-	GTAGACTGGAAGAGCACTGTTAAAAGCGCGTGGTCTTCTGCTTTTTTTTTTGTTGGAGGCTCATCGTTCCTATTCAGCTGTACGCAGATGTTATCGAGGTCCGACACTGAATTTTATCATTGTTTCTGATCGGATACGCATGAGGCTA	0.133	T/G	+	AADACL1
rs3205144	chr3	173831909	780	780	AATCCCATTTTTTTTTTTTAGGAAAAAAAGACCTTCGATGATGCAGGTGTC	T	GTGTATAAGGAACTATGACCTACCAAAAAAACCACCACATAAGGAGAGG	NM_020792	E5	AAAAAAGACCTTCGATGATGCAGGTG	65.13	AAGGAACTATGACCTACC	52.98	-	GTAGACTGGAAGAGCACTGTTCACCTGCATCATCGAAGGTCTTTTTTTTTTTTTTGTTGGAGGCTCATCGTTCCTATTCAGCTGTACGCAGATGTTATCGAGGTCCGACGGTAGGTCATAGTTCCTTGATCGGATACGCATGAGGCTA	0.292	A/G	-	AADACL1
rs3733023	chr3	173833699	2570	877	GACCCAAAGTTATTTCCAGTTCCTAGTCCTGCTTTCTGTAGCTGTAGGTAT	C	AGTATAGTTGGCTAAGATAACAAGAACAGAGAGATTGGCCCACTCTGGG	NM_020792	E5	AGTCCTGCTTTCTGTAGCTGTAGGT	66.08	GTTGGCTAAGATAACAAGA	52.82	-	GTAGACTGGAAGAGCACTGTTACCTACAGCTACAGAAAGCAGGACTTTTTTTTTGTTGGAGGCTCATCGTTCCTATTCAGCTGTACGCAGATGTTATCGAGGTCCGACTCTTGTTATCTTAGCCAACGATCGGATACGCATGAGGCTA	0.333	C/G	+	AADACL1
rs1972977	chr3	152946110	664	48	TTGGAAAAAATTCTTACAAAATATGGAGTGGATCCCACCCGAATCTGCATT	G	CGGGAGACAGTTCTGGGGGCAATTTAGCAACAGCGGTCACTCAACAGGT	NM_207365	E4	GGATCCCACCCGAATCTGCA	65.24	ACAGTTCTGGGGGCAATT	59.82	+	GTAGACTGGAAGAGCACTGTTTGCAGATTCGGGTGGGATCCTTTTTTTTTTTTTTGTTGGAGGCTCATCGTTCCTATTCAGCTGTACGCAGATGTTATCGAGGTCCGACAATTGCCCCCAGAACTGTGATCGGATACGCATGAGGCTA	0.153	A/C	-	AADACL2
rs11121969	chr1	12708335	854	560	ATGTGATGTGCTCGCCCCTGATTGCAGAAGATGACATAGTGTCTCAGCTCC	C	GGAAACCTGCATCGTGAGCTGTGAGTATGATGCTCTCCGGGACAATTCA	NM_001103169	E3	TCACAGCTCACGATGCAGGTTT	65.77	GAGACACTATGTCATCTTC	52.83	-	GTAGACTGGAAGAGCACTGTTAAACCTGCATCGTGAGCTGTGATTTTTTTTTTTGTTGGAGGCTCATCGTTCCTATTCAGCTGTACGCAGATGTTATCGAGGTCCGACGAAGATGACATAGTGTCTCGATCGGATACGCATGAGGCTA	0.125	C/T	+	AADACL3
rs17038445	chr1	12707881	400	106	GCCACCATCCACTTCCTGAAGTCCCTGGATGCATATGGAGTGGATCCAGCC	C	GGGTTGTGGTCTGCGGTGACAGTTTCGGAGGGGCAATAGCCGCAGTGGT	NM_001103169	E3	ACTGTCACCGCAGACCACAAC	66.17	ATCCACTCCATATGCATC	54.38	-	GTAGACTGGAAGAGCACTGTTGTTGTGGTCTGCGGTGACAGTTTTTTTTTTTTTTGTTGGAGGCTCATCGTTCCTATTCAGCTGTACGCAGATGTTATCGAGGTCCGACGATGCATATGGAGTGGATGATCGGATACGCATGAGGCTA	0.067	C/T	+	AADACL3
rs17038468	chr1	12710699	3218	614	GATGAAATTCTCCACTCCTCTCCTTTACCACATCACCACTATCCTTCCTGC	A	ATACATCCACGAGACTCACTGAGTGGAAAAGGGataggaatgaatgttc	NM_001103169	E3	CCACTCAGTGAGTCTCGTGGATGT	66.72	AGGATAGTGGTGATGTGG	56.23	-	GTAGACTGGAAGAGCACTGTTACATCCACGAGACTCACTGAGTGGTTTTTTTTTTGTTGGAGGCTCATCGTTCCTATTCAGCTGTACGCAGATGTTATCGAGGTCCGACCCACATCACCACTATCCTGATCGGATACGCATGAGGCTA	0.129	A/G	+	AADACL3
rs3000860	chr1	12698804	100	100	AGCTGGAAGCAGCATGTGGGACCTGGCCCTGATCTTCCTCGCAGCAGCCTG	A	GTGTTCTCACTAGGGGTCACTCTGTGGGTCATTTGCAGCCATTTTTTCA	NM_001103169	E1	TGATCTTCCTCGCAGCAGCC	65.78	TCACTAGGGGTCACTCTG	57.87	+	GTAGACTGGAAGAGCACTGTTGGCTGCTGCGAGGAAGATCATTTTTTTTTTTTTTGTTGGAGGCTCATCGTTCCTATTCAGCTGTACGCAGATGTTATCGAGGTCCGACCAGAGTGACCCCTAGTGAGATCGGATACGCATGAGGCTA	0.117	G/T	-	AADACL3
rs3000930	chr1	12708656	1175	881	CACAGGGCTCTCTGTTGCTGATTTAGGTGGTGCATAGTGGGGCTAGGGAGG	A	GGTAGAGGTTGCTGTCACCTTTCTGGTCCAGGTTCTAGAACCACACAAT	NM_001103169	E3	GGTGCATAGTGGGGCTAGGGA	66.6	GGTTGCTGTCACCTTTCT	58.13	+	GTAGACTGGAAGAGCACTGTTTCCCTAGCCCCACTATGCACCTTTTTTTTTTTTTGTTGGAGGCTCATCGTTCCTATTCAGCTGTACGCAGATGTTATCGAGGTCCGACAGAAAGGTGACAGCAACCGATCGGATACGCATGAGGCTA	0.136	C/T	-	AADACL3
rs3000931	chr1	12708246	765	471	CCCTGAGAGGTTTAAGGAGAGGGGTTACCAACTGAAGCCCCATGAGCCCAT	G	AATGAAGCTGCTTACTTGGAAGTAAGTGTTGTCCTGGATGTGATGTGCT	NM_001103169	E3	ACTGAAGCCCCATGAGCCC	65.41	GCTGCTTACTTGGAAGTA	54.83	+	GTAGACTGGAAGAGCACTGTTGGGCTCATGGGGCTTCAGTTTTTTTTTTTTTTTTGTTGGAGGCTCATCGTTCCTATTCAGCTGTACGCAGATGTTATCGAGGTCCGACTACTTCCAAGTAAGCAGCGATCGGATACGCATGAGGCTA	0.108	C/A	-	AADACL3
rs3010884	chr1	12708700	1219	925	AGGGAGGAGGTAGAGGTTGCTGTCACCTTTCTGGTCCAGGTTCTAGAACCA	C	ACAATGCATGCTCCTGATGTCCAGAGGACGTGGTAGAAAAGACAGGTTT	NM_001103169	E3	TCTGGACATCAGGAGCATGCATT	65.24	TAGAACCTGGACCAGAAA	55.15	-	GTAGACTGGAAGAGCACTGTTAATGCATGCTCCTGATGTCCAGATTTTTTTTTTTGTTGGAGGCTCATCGTTCCTATTCAGCTGTACGCAGATGTTATCGAGGTCCGACTTTCTGGTCCAGGTTCTAGATCGGATACGCATGAGGCTA	0.102	C/T	+	AADACL3
rs3010885	chr1	12708859	1378	1084	CAGTGGCCATTTGTGGGAGTGAATCAGCCGGTAAGAGCTGTTCTCAGCCTC	T	CTAAGGGGCAGTTCAGGCTCCCAGATTGATCCAGACTGTGTGTGACTTT	NM_001103169	E3	GGAGCCTGAACTGCCCCTT	65.34	GAGAACAGCTCTTACCGG	57.78	-	GTAGACTGGAAGAGCACTGTTAAGGGGCAGTTCAGGCTCCTTTTTTTTTTTTTTTGTTGGAGGCTCATCGTTCCTATTCAGCTGTACGCAGATGTTATCGAGGTCCGACCCGGTAAGAGCTGTTCTCGATCGGATACGCATGAGGCTA	0.314	C/T	+	AADACL3
rs3010886	chr1	12708949	1468	1174	TGTGTGACTTTCGTCCATTTGACTTGACTTTGGAATAGCACAAGGGCATCA	C	GTACTTCACGAGGCTTTCCCAATGTGGCTCAGAGGCAGGAGCTCTGATG	NM_001103169	E3	ACATTGGGAAAGCCTCGTGAAGT	65.62	CCTTGTGCTATTCCAAAG	53.9	-	GTAGACTGGAAGAGCACTGTTACTTCACGAGGCTTTCCCAATGTTTTTTTTTTTTGTTGGAGGCTCATCGTTCCTATTCAGCTGTACGCAGATGTTATCGAGGTCCGACCTTTGGAATAGCACAAGGGATCGGATACGCATGAGGCTA	0.317	T/C	+	AADACL3
rs3010887	chr1	12709003	1522	1228	ACTTCACGAGGCTTTCCCAATGTGGCTCAGAGGCAGGAGCTCTGATGCTCT	A	GGCTGCTGTGAGGTGGTGGTGGTGGTGGAGAAACTGGCTTCACCCACCT	NM_001103169	E3	CCACCACCACCTCACAGCAG	66.22	TCAGAGCTCCTGCCTCTG	61.44	-	GTAGACTGGAAGAGCACTGTTCTGCTGTGAGGTGGTGGTGGTTTTTTTTTTTTTTGTTGGAGGCTCATCGTTCCTATTCAGCTGTACGCAGATGTTATCGAGGTCCGACCAGAGGCAGGAGCTCTGAGATCGGATACGCATGAGGCTA	0.319	G/A	+	AADACL3
rs3010888	chr1	12710218	2737	1095	TTGCTTTCAGTTGAATATTTGGGCTGAACTATGAGGCAGAGAGGAATCCCA	C	TGGGTGGCTCCTTGCTGCATTCGCAGTTGACCAGCATGGGGTTTGTTGG	NM_001103169	E3	GAATGCAGCAAGGAGCCACC	65.13	TCCTCTCTGCCTCATAGT	56.84	-	GTAGACTGGAAGAGCACTGTTGGTGGCTCCTTGCTGCATTCTTTTTTTTTTTTTTGTTGGAGGCTCATCGTTCCTATTCAGCTGTACGCAGATGTTATCGAGGTCCGACACTATGAGGCAGAGAGGAGATCGGATACGCATGAGGCTA	0.317	T/C	+	AADACL3
rs3010889	chr1	12710358	2877	955	GCCACTCAACTGTTGAAAGGCACTGGAGTCCAATGGGTGAGGCCGCCTCTG	A	GACAAGCCTCTGAGTTGAGGCTGGGAGAGGCTCCCTCCTTGGAGTGTTG	NM_001103169	E3	ATGGGTGAGGCCGCCTC	65.19	CCTCTGAGTTGAGGCTGG	60.07	+	GTAGACTGGAAGAGCACTGTTGAGGCGGCCTCACCCATTTTTTTTTTTTTTTTTTGTTGGAGGCTCATCGTTCCTATTCAGCTGTACGCAGATGTTATCGAGGTCCGACCCAGCCTCAACTCAGAGGGATCGGATACGCATGAGGCTA	0.123	A/G	+	AADACL3
rs3010890	chr1	12710566	3085	747	AGTAGAGAGGAATGTATAACATTTTAAGAGGCTGAGAGCACCCCTTGTTGG	A	CGCATGCCCATGGCAGCTTCCTTCTGCCGATCATGGGAGAAATCAAGCA	NM_001103169	E3	GGCTGAGAGCACCCCTTGTT	65.69	CCCATGGCAGCTTCCTTC	61.52	+	GTAGACTGGAAGAGCACTGTTAACAAGGGGTGCTCTCAGCCTTTTTTTTTTTTTTGTTGGAGGCTCATCGTTCCTATTCAGCTGTACGCAGATGTTATCGAGGTCCGACGAAGGAAGCTGCCATGGGGATCGGATACGCATGAGGCTA	0.317	G/A	+	AADACL3
rs4240904	chr1	12708909	1428	1134	CTCTAAGGGGCAGTTCAGGCTCCCAGATTGATCCAGACTGTGTGTGACTTT	C	GTCCATTTGACTTGACTTTGGAATAGCACAAGGGCATCACGTACTTCAC	NM_001103169	E3	CAGATTGATCCAGACTGTGTGTGACT	65.35	TTGACTTGACTTTGGAATA	52.14	+	GTAGACTGGAAGAGCACTGTTAGTCACACACAGTCTGGATCAATCTGTTTTTTTGTTGGAGGCTCATCGTTCCTATTCAGCTGTACGCAGATGTTATCGAGGTCCGACTATTCCAAAGTCAAGTCAAGATCGGATACGCATGAGGCTA	0.133	C/T	+	AADACL3
rs7513079	chr1	12708080	599	305	TTCAACAGAGGAAAAACATCCCACTGCTCACCTGGAGTTTCATCTGCTACT	G	TTTTTTTCAAAACCTGGATTTCAGCTCCTCCTGGCAAGAGGTCATCATG	NM_001103169	E3	GCTCACCTGGAGTTTCATCTGCTA	65.27	TCAAAACCTGGATTTCAG	52.87	+	GTAGACTGGAAGAGCACTGTTTAGCAGATGAAACTCCAGGTGAGCTTTTTTTTTTGTTGGAGGCTCATCGTTCCTATTCAGCTGTACGCAGATGTTATCGAGGTCCGACCTGAAATCCAGGTTTTGAGATCGGATACGCATGAGGCTA	0.442	T/G	+	AADACL3
rs12151791	chr2	69556131	17501	468	CATCAGCATCTGGCCAAAGGAGACGGGGGTTGGGAGAATTGATCTGGGAGG	C	CATTCCTAGCAAGAACGAGACAAAAGTGTCAATTCACTAGTTTCAGTTA	NM_014911	E22	GGGGTTGGGAGAATTGATCTGGGA	66.97	TAGCAAGAACGAGACAAA	54.34	-	GTAGACTGGAAGAGCACTGTTTCCCAGATCAATTCTCCCAACCCCTTTTTTTTTTGTTGGAGGCTCATCGTTCCTATTCAGCTGTACGCAGATGTTATCGAGGTCCGACTTTGTCTCGTTCTTGCTAGATCGGATACGCATGAGGCTA	0.461	T/C	+	AAK1
rs4441525	chr2	69540727	2097	2097	CCTGCCTCCTCAGAAGCTACAGTCTTTTCTGCAGCTCTCTTATGTACCTCT	C	ATCAAAATAATTTCAGTCCCACATTTCTCGGATAAAACCACATCTGTGG	NM_014911	E22	GTCTTTTCTGCAGCTCTCTTATGTACCT	65.37	ATAATTTCAGTCCCACATT	52.23	-	GTAGACTGGAAGAGCACTGTTAGGTACATAAGAGAGCTGCAGAAAAGACTTTTTGTTGGAGGCTCATCGTTCCTATTCAGCTGTACGCAGATGTTATCGAGGTCCGACAATGTGGGACTGAAATTATGATCGGATACGCATGAGGCTA	0.375	C/T	+	AAK1
rs7420531	chr2	69549504	10874	7095	AGAACATGTCTAACCCATCAAAATTATTTGTTAAAAAGTGGGTTTTTGGTC	G	AGAACCCATTTGGAAAACCttccaactcagagcatattctatgaccttc	NM_014911	E22	GAGTTGGAAGGTTTTCCAAATGGGTT	65.07	AAACCCACTTTTTAACAAATA	52.52	+	GTAGACTGGAAGAGCACTGTTAACCCATTTGGAAAACCTTCCAACTCTTTTTGTTGGAGGCTCATCGTTCCTATTCAGCTGTACGCAGATGTTATCGAGGTCCGACTATTTGTTAAAAAGTGGGTTTGATCGGATACGCATGAGGCTA	0.358	A/G	+	AAK1
rs7577689	chr2	69539789	1159	1159	AGCTATTCTAGAGTCCCTTCACACATAAACTTGACCCTGCATTCCGGGAAA	A	GTACCTCTGGGTTGTCACTACAGAGTAAGGCTGGGGTCCTGCCAACCTT	NM_014911	E22	CTTGACCCTGCATTCCGGGA	65.46	CTGGGTTGTCACTACAGA	56.43	-	GTAGACTGGAAGAGCACTGTTTCCCGGAATGCAGGGTCAAGTTTTTTTTTTTTTTGTTGGAGGCTCATCGTTCCTATTCAGCTGTACGCAGATGTTATCGAGGTCCGACTCTGTAGTGACAACCCAGGATCGGATACGCATGAGGCTA	0.456	A/G	+	AAK1
rs9309428	chr2	69546509	7879	7879	CAGCTGTGGAATACTGAGCTTGGACAGAGGTGTACACAGCTCTCTCACGGC	C	CGCGGGCAGGGGGACATCACCTGTCTGACTGAGGAGACCGGTCTGTGCA	NM_014911	E22	GTGATGTCCCCCTGCCCG	65.97	AGAGAGCTGTGTACACCT	57.78	+	GTAGACTGGAAGAGCACTGTTCGGGCAGGGGGACATCACTTTTTTTTTTTTTTTTGTTGGAGGCTCATCGTTCCTATTCAGCTGTACGCAGATGTTATCGAGGTCCGACAGGTGTACACAGCTCTCTGATCGGATACGCATGAGGCTA	0.367	C/T	+	AAK1
rs2070203	chr16	68861080	2331	59	TGTGTTGTCAGGCCGGCCACCATCAGCCAGTGCCACAGTGATGGTCCGAGC	G	TGGTCAGCCAGCACCCGGTAGGCCATGTCAATCCCATCGGCATCCTCAG	NM_001605	E7	TACCGGGTGCTGGCTGAC	65.17	ACCATCACTGTGGCACTG	60.63	+	GTAGACTGGAAGAGCACTGTTGTCAGCCAGCACCCGGTATTTTTTTTTTTTTTTTGTTGGAGGCTCATCGTTCCTATTCAGCTGTACGCAGATGTTATCGAGGTCCGACCAGTGCCACAGTGATGGTGATCGGATACGCATGAGGCTA	0.466	T/C	-	AARS
rs1056093	chr6	44374551	111	111	AGATGGATCCCCTGAGGCCCTTTCCTTCATCTAGCAACAGAGATCTAGGAA	C	AAAGGCAGAGGTCCAAAGTCTGGCTGTCTGAGGTGGACTCATTCTGGTA	NM_020745	E22	GCCAGACTTTGGACCTCTGCCT	67.58	GATCTCTGTTGCTAGATG	52.45	+	GTAGACTGGAAGAGCACTGTTAGGCAGAGGTCCAAAGTCTGGCTTTTTTTTTTTTGTTGGAGGCTCATCGTTCCTATTCAGCTGTACGCAGATGTTATCGAGGTCCGACCATCTAGCAACAGAGATCGATCGGATACGCATGAGGCTA	0.208	G/T	-	AARS2
rs324136	chr6	44382988	3764	25	GACGCAGGATCCGACGAAGAACCAGCGGGGGACCTGACATCCCAGGGAAGA	T	GCCATCAGAGATGCAGACACTGAGTGTGCGGATGTGGTCAGCCACCACG	NM_020745	E6	GGGACCTGACATCCCAGGGAA	66.52	AGAGATGCAGACACTGAG	56.63	-	GTAGACTGGAAGAGCACTGTTTTCCCTGGGATGTCAGGTCCCTTTTTTTTTTTTTGTTGGAGGCTCATCGTTCCTATTCAGCTGTACGCAGATGTTATCGAGGTCCGACCTCAGTGTCTGCATCTCTGATCGGATACGCATGAGGCTA	0.407	G/A	-	AARS2
rs325009	chr6	44376112	1672	314	TGTGTCTTTGGGCCCAGTTCTGCCTTCCCTAGCCCATGTCTCCTTGTGTCA	C	GTAGGCCCTGGCCCAGGTGATCTTCTTTGGCTCAGCTGCTTGGCCTCCA	NM_020745	E22	TCACCTGGGCCAGGGCCT	69.18	AAGGAGACATGGGCTAGG	58.67	+	GTAGACTGGAAGAGCACTGTTAGGCCCTGGCCCAGGTGATTTTTTTTTTTTTTTTGTTGGAGGCTCATCGTTCCTATTCAGCTGTACGCAGATGTTATCGAGGTCCGACCCTAGCCCATGTCTCCTTGATCGGATACGCATGAGGCTA	0.449	A/G	-	AARS2
rs12498340	chr4	56906108	813	59	CTAAAGCATATGCGTGCTGGTCATGAGATCCAATGTAAATGAGTCCTGTGG	T	TGGATCCATGGTTGCCGAGCTTTTGACAGCATCTTCAGTAGTAAACATC	NM_181806	E12	CAAAAGCTCGGCAACCATGGATC	65.71	GACTCATTTACATTGGATC	51.47	+	GTAGACTGGAAGAGCACTGTTGATCCATGGTTGCCGAGCTTTTGTTTTTTTTTTGTTGGAGGCTCATCGTTCCTATTCAGCTGTACGCAGATGTTATCGAGGTCCGACGATCCAATGTAAATGAGTCGATCGGATACGCATGAGGCTA	0.233	T/C	+	AASDH
rs17086696	chr4	56914369	1873	43	AATTTTGCCGTGGGATGTAAATGGTAGAGAGTCGATCAATACAAGCTCATC	C	GGGACTGCATGACTTGGAAGATATTTCTGCAGTTCTTTAAAGATGTATT	NM_181806	E9	TGGTAGAGAGTCGATCAATACAAGCTCA	65.85	GCATGACTTGGAAGATAT	52.19	-	GTAGACTGGAAGAGCACTGTTTGAGCTTGTATTGATCGACTCTCTACCATTTTTTGTTGGAGGCTCATCGTTCCTATTCAGCTGTACGCAGATGTTATCGAGGTCCGACATATCTTCCAAGTCATGCGATCGGATACGCATGAGGCTA	0.233	C/T	+	AASDH
rs3796544	chr4	56910433	1166	248	CCTGTGTCTGACCTCCACCTCACATGTAACTCCATTTTCTGAGTCCCTATC	G	CAGGTTTCCCCTCTTCAGAAACTTTTGCAACACAGGATGGATCTTTTGA	NM_181806	E11	GCAAAAGTTTCTGAAGAGGGGAAACC	65.55	GACTCAGAAAATGGAGTTA	52.41	+	GTAGACTGGAAGAGCACTGTTGGTTTCCCCTCTTCAGAAACTTTTGCTTTTTTTGTTGGAGGCTCATCGTTCCTATTCAGCTGTACGCAGATGTTATCGAGGTCCGACTAACTCCATTTTCTGAGTCGATCGGATACGCATGAGGCTA	0.242	C/T	-	AASDH
rs6554354	chr4	56932439	2611	66	TCTATGATGGGAAAAGAGAACGCTGGCTAATTTTGATGGGAGCAACTTGAC	G	GAAGTTGGTACAATAAGCAGAGAGGCACCACTTGATAGAGCAAGAAATA	NM_181806	E5	TGGCTAATTTTGATGGGAGCAACTTG	65.18	GGTACAATAAGCAGAGAG	52.32	-	GTAGACTGGAAGAGCACTGTTCAAGTTGCTCCCATCAAAATTAGCCATTTTTTTTGTTGGAGGCTCATCGTTCCTATTCAGCTGTACGCAGATGTTATCGAGGTCCGACCTCTCTGCTTATTGTACCGATCGGATACGCATGAGGCTA	0.242	G/A	+	AASDH
rs8340	chr4	56899533	318	181	CTTTCCCATCAGTAGATGCTGCTGCCAGCAACATTTCATTGCTGCCATTGT	A	GTTATGGAAAGCAAACGGTGTTGCATAGACCCTTGAAGTAGTTTCAAAT	NM_181806	E15	CTATGCAACACCGTTTGCTTTCCATA	65.16	GCAGCAATGAAATGTTGC	56.8	+	GTAGACTGGAAGAGCACTGTTTATGGAAAGCAAACGGTGTTGCATAGTTTTTTTTGTTGGAGGCTCATCGTTCCTATTCAGCTGTACGCAGATGTTATCGAGGTCCGACGCAACATTTCATTGCTGCGATCGGATACGCATGAGGCTA	0.233	T/G	-	AASDH
rs7554	chr11	105474310	2542	319	AAGTGTGAACTTAATATATAAGATGCCAGGACCATCATATTGATGACAAAA	A	TCTATTATGTGGTTGTAGTGCATGTCTTGGAGTTAAACTCTTAAGTATC	NM_015423	E6	TCCAAGACATGCACTACAACCACATAATA	65.23	CATCAATATGATGGTCCT	51.46	-	GTAGACTGGAAGAGCACTGTTTATTATGTGGTTGTAGTGCATGTCTTGGATTTTTGTTGGAGGCTCATCGTTCCTATTCAGCTGTACGCAGATGTTATCGAGGTCCGACAGGACCATCATATTGATGGATCGGATACGCATGAGGCTA	0.304	A/G	+	AASDHPPT
rs1045056	chr17	32420753	1495	70	TATTCTGATGGACAAAGAGAGATTACTTCGAAGGACACAGACCAAGCGCTC	T	GTCTATCGAGTTCTTGGCAAACCTGAGCCAGCAGCTCAGCCTGTCCCAG	NM_012138	E7	CGAAGGACACAGACCAAGCGC	67.11	CGAGTTCTTGGCAAACCT	58.55	+	GTAGACTGGAAGAGCACTGTTGCGCTTGGTCTGTGTCCTTCGTTTTTTTTTTTTTGTTGGAGGCTCATCGTTCCTATTCAGCTGTACGCAGATGTTATCGAGGTCCGACAGGTTTGCCAAGAACTCGGATCGGATACGCATGAGGCTA	0.067	T/C	+	AATF
rs8071392	chr17	76705697	538	538	AGGACTTTATCATCGGCAGACCTCAGAAGACAACACACAAAGGTTTCTTTT	G	TCTTAGCTTCATTTCTCTTAAAAAACAAGGAACAAGAAAACATTGCACC	NM_001080395	E15	CCTCAGAAGACAACACACAAAGGTTTCTT	66.51	CTTCATTTCTCTTAAAAAACAA	51.99	-	GTAGACTGGAAGAGCACTGTTAAGAAACCTTTGTGTGTTGTCTTCTGAGGTGTTGGAGGCTCATCGTTCCTATTCAGCTGTACGCAGATGTTATCGAGGTCCGACTTGTTTTTTAAGAGAAATGAAGGATCGGATACGCATGAGGCTA	0.169	T/G	+	AATK
rs8073904	chr17	76709738	3170	1143	GGCCTGCAGGCCGTCGCTGGACGTGTCGGTGAAGATGCCTGAGGTGGCCTC	G	GCCGTGTCCTCATCCTCACTGCTGGGTGCCTCCACCTCGGGAGAGCTGC	NM_001080395	E12	TGAAGATGCCTGAGGTGGCC	65.47	TCCTCATCCTCACTGCTG	59.02	-	GTAGACTGGAAGAGCACTGTTGGCCACCTCAGGCATCTTCATTTTTTTTTTTTTTGTTGGAGGCTCATCGTTCCTATTCAGCTGTACGCAGATGTTATCGAGGTCCGACCAGCAGTGAGGATGAGGAGATCGGATACGCATGAGGCTA	0.19	A/G	+	AATK
rs1061842	chr16	8784380	3910	1552	TCATCGACCTATTTTTGTTGAAGAATGAAAGGCAATGACAAGTTTAACATA	T	ACAAATTCGTGAATTCTTGTTCATTTTGCATTCCTGCAGTCAGTGCTAA	NM_000663	E16	TGAAGAATGAAAGGCAATGACAAGTTTAACA	65.23	TCGTGAATTCTTGTTCAT	52.28	+	GTAGACTGGAAGAGCACTGTTTGTTAAACTTGTCATTGCCTTTCATTCTTCATTTGTTGGAGGCTCATCGTTCCTATTCAGCTGTACGCAGATGTTATCGAGGTCCGACATGAACAAGAATTCACGAGATCGGATACGCATGAGGCTA	0.336	T/A	+	ABAT
rs12597124	chr16	8785354	4884	578	CAGGGCATAATGAGTTCCTGAGACATGCTCTTTTGGGGGCTGGGGCTTTAG	C	TAGAAGAATTTCAAGGAAAAGAATTCTCAGCAGAGCTCAAGATTGTAGA	NM_000663	E16	TTGGGGGCTGGGGCTTT	65.07	AATTTCAAGGAAAAGAATTCT	52.28	+	GTAGACTGGAAGAGCACTGTTAAAGCCCCAGCCCCCAATTTTTTTTTTTTTTGTTGGAGGCTCATCGTTCCTATTCAGCTGTACGCAGATGTTATCGAGGTCCGACAGAATTCTTTTCCTTGAAATTGATCGGATACGCATGAGGCTA	0.432	G/C	+	ABAT
rs17566580	chr16	8784120	3650	1454	ATTTGACCTCGAATGCTCCTAAAAGAGAACTTGATAGCCTGACAGCAGAGA	A	GTATTATTTGGTGGGGAGTCTGAGAAAGCCTGGCTTGTATTATCTGTCC	NM_000663	E16	GCTTTCTCAGACTCCCCACCAAATAAT	65.8	CTGTCAGGCTATCAAGTT	54.48	-	GTAGACTGGAAGAGCACTGTTATTATTTGGTGGGGAGTCTGAGAAAGCTTTTTTTGTTGGAGGCTCATCGTTCCTATTCAGCTGTACGCAGATGTTATCGAGGTCCGACAACTTGATAGCCTGACAGGATCGGATACGCATGAGGCTA	0.075	A/G	+	ABAT
rs17674530	chr16	8783997	3527	1331	AATGAGAGATTTTCCTGAGATGACTGAGTATGGAGATTACCAGGCAGATGA	T	ACCGAAATGCTTAAAGGGGCTGTGGCTGAGGCTGTAGCATCTCTGCTGG	NM_000663	E16	CCACAGCCCCTTTAAGCATTTCG	65.44	GCCTGGTAATCTCCATAC	54.76	-	GTAGACTGGAAGAGCACTGTTCGAAATGCTTAAAGGGGCTGTGGTTTTTTTTTTTGTTGGAGGCTCATCGTTCCTATTCAGCTGTACGCAGATGTTATCGAGGTCCGACGTATGGAGATTACCAGGCGATCGGATACGCATGAGGCTA	0.092	T/C	+	ABAT
rs2270288	chr16	8783029	2559	363	CCCTGCAGAGCCAATGGTGCACATTGGTTTAAGCCCAGAGATCCTGCTTGA	G	CCCTGGACTCATCTTGGGAAGGGCCATGGGAGGTCCTGGCTAGAGTTCT	NM_000663	E16	GCCCTTCCCAAGATGAGTCCAG	65.7	AGGATCTCTGGGCTTAAA	55.29	-	GTAGACTGGAAGAGCACTGTTCTGGACTCATCTTGGGAAGGGCTTTTTTTTTTTTGTTGGAGGCTCATCGTTCCTATTCAGCTGTACGCAGATGTTATCGAGGTCCGACTTTAAGCCCAGAGATCCTGATCGGATACGCATGAGGCTA	0.288	G/T	+	ABAT
rs3743798	chr16	8783299	2829	633	CCTCCTCTCCCAGCCTCCCGGAGCTCTGAGCACGCCCCACGCATGGTGCAG	G	AGGGACTGGACAGATCTGAGGAAGGCCGTAAAATGGGGACAGGAGGATT	NM_000663	E16	CGCCCCACGCATGGTGC	68.19	TGGACAGATCTGAGGAAG	55.83	+	GTAGACTGGAAGAGCACTGTTGCACCATGCGTGGGGCGTTTTTTTTTTTTTTTTTGTTGGAGGCTCATCGTTCCTATTCAGCTGTACGCAGATGTTATCGAGGTCCGACCTTCCTCAGATCTGTCCAGATCGGATACGCATGAGGCTA	0.246	G/A	+	ABAT
rs3743801	chr16	8783702	3232	1036	AAGCCCAGGGTCTGGGGCAGCAGAGCCATCGCATCATGTTTCCCAGGGCAA	C	TTGAGGTCTGACTTTTGGCTCCCTCGCCCTAAGAGGCTCTTCCTCTCTT	NM_000663	E16	AGGGAGCCAAAAGTCAGACCTC	65.01	TGGGAAACATGATGCGAT	57.63	-	GTAGACTGGAAGAGCACTGTTGAGGTCTGACTTTTGGCTCCCTTTTTTTTTTTTTGTTGGAGGCTCATCGTTCCTATTCAGCTGTACGCAGATGTTATCGAGGTCCGACATCGCATCATGTTTCCCAGATCGGATACGCATGAGGCTA	0.35	C/G	+	ABAT
rs4985000	chr16	8783777	3307	1111	TCGCCCTAAGAGGCTCTTCCTCTCTTTTGCTCATCCACCTTCACACCACTT	G	TGAGCTGACCCCCAGGAACAGCTTGGCTGTTCCACCAGAGCAGAGGGAA	NM_000663	E16	GCTGTTCCTGGGGGTCAGCT	67.62	TGTGAAGGTGGATGAGCA	59.17	-	GTAGACTGGAAGAGCACTGTTAGCTGACCCCCAGGAACAGCTTTTTTTTTTTTTTGTTGGAGGCTCATCGTTCCTATTCAGCTGTACGCAGATGTTATCGAGGTCCGACTGCTCATCCACCTTCACAGATCGGATACGCATGAGGCTA	0.397	C/G	+	ABAT
rs7201586	chr16	8784192	3722	1526	TGAGAAAGCCTGGCTTGTATTATCTGTCCAAAAGGAAGCCTCTTCATCTCC	C	GGTGCCTTGGTTGACTATTTTGGAAATAGGCATATCAAGGTTCCTGATT	NM_000663	E16	TGTCCAAAAGGAAGCCTCTTCATCT	65.06	TTGGTTGACTATTTTGGAA	52.73	+	GTAGACTGGAAGAGCACTGTTAGATGAAGAGGCTTCCTTTTGGACATTTTTTTTGTTGGAGGCTCATCGTTCCTATTCAGCTGTACGCAGATGTTATCGAGGTCCGACTTCCAAAATAGTCAACCAAGATCGGATACGCATGAGGCTA	0.198	C/T	+	ABAT
rs7205816	chr16	8783918	3448	1252	AATTAAAGGTGCCAGAGCTCCATGCATGGAAAAGTGGCCTGTTGGTTCAAC	G	TGGTTTCCTTGTACTTGATCCTCCTGAAATGAGAGATTTTCCTGAGATG	NM_000663	E16	TGGAAAAGTGGCCTGTTGGTTCA	66.05	CCTTGTACTTGATCCTCC	54.58	+	GTAGACTGGAAGAGCACTGTTTGAACCAACAGGCCACTTTTCCATTTTTTTTTTTGTTGGAGGCTCATCGTTCCTATTCAGCTGTACGCAGATGTTATCGAGGTCCGACGGAGGATCAAGTACAAGGGATCGGATACGCATGAGGCTA	0.414	G/A	+	ABAT
rs8275	chr16	8785332	4862	600	TATCAACAAGTTCTTGTTGACTCAGGGCATAATGAGTTCCTGAGACATGCT	C	TTTTGGGGGCTGGGGCTTTAGCTAGAAGAATTTCAAGGAAAAGAATTCT	NM_000663	E16	CTAAAGCCCCAGCCCCCAA	65.4	TCTCAGGAACTCATTATG	51.02	-	GTAGACTGGAAGAGCACTGTTTTGGGGGCTGGGGCTTTAGTTTTTTTTTTTTTTTGTTGGAGGCTCATCGTTCCTATTCAGCTGTACGCAGATGTTATCGAGGTCCGACCATAATGAGTTCCTGAGAGATCGGATACGCATGAGGCTA	0.121	C/T	+	ABAT
rs9456	chr16	8785091	4621	841	TCTCCTGAAAACTTTAGCATTGGGTGCAAATATTCAGTATGGTTCTCGGAG	T	CCAAAGGGTTTTAAGCCAGGGCACAACCAGAAAAGTGGCTCTCTTTGGT	NM_000663	E16	TGTGCCCTGGCTTAAAACCCTTT	66.16	GAACCATACTGAATATTTGC	52.91	-	GTAGACTGGAAGAGCACTGTTAAAGGGTTTTAAGCCAGGGCACATTTTTTTTTGTTGGAGGCTCATCGTTCCTATTCAGCTGTACGCAGATGTTATCGAGGTCCGACGCAAATATTCAGTATGGTTCGATCGGATACGCATGAGGCTA	0.11	T/A	+	ABAT
rs16943991	chr17	55476234	901	43	GCAGCTGCAGATCTGATGCGCACTTTGAAGTTCTTGCATGATGTCACGACC	G	ATGTCAGGGCATTGTAGGCCTGGGAGGTCCATGGGGCTGTCCCTAAAGG	NM_022070	E20	CCAGGCCTACAATGCCCTGAC	66.2	GACATCATGCAAGAACTT	53.49	+	GTAGACTGGAAGAGCACTGTTGTCAGGGCATTGTAGGCCTGGTTTTTTTTTTTTTGTTGGAGGCTCATCGTTCCTATTCAGCTGTACGCAGATGTTATCGAGGTCCGACAAGTTCTTGCATGATGTCGATCGGATACGCATGAGGCTA	0.167	G/A	+	ABC1
rs1800978	chr9	106705798	10113	75	ACAGCAGCAACCTCAGCTGAGGCCAACAAGCCATGTTCCCTCAGCCAGCAC	C	CCCAGCGTGTGGCTCGGGAGCCCTGGAAGGCAGCGGCCAGAGCTCACAG	NM_005502	E2	CTCCCGAGCCACACGCTG	66.48	GCTGAGGGAACATGGCTT	60.72	+	GTAGACTGGAAGAGCACTGTTCAGCGTGTGGCTCGGGAGTTTTTTTTTTTTTTTTGTTGGAGGCTCATCGTTCCTATTCAGCTGTACGCAGATGTTATCGAGGTCCGACAAGCCATGTTCCCTCAGCGATCGGATACGCATGAGGCTA	0.139	G/C	-	ABCA1
rs2066718	chr9	106629075	7785	26	CAAAAGCCACAGGAGACAGCAGGCCAGCGAAGATCTTGAGTGTGAAGCCCA	C	GTAGTCCTGCCATGCCACACACAGGACGTAGGGCAGGTACAGCGTGAAG	NM_005502	E16	TGTGTGGCATGGCAGGACT	65.23	TCACACTCAAGATCTTCG	54.58	+	GTAGACTGGAAGAGCACTGTTAGTCCTGCCATGCCACACATTTTTTTTTTTTTTTGTTGGAGGCTCATCGTTCCTATTCAGCTGTACGCAGATGTTATCGAGGTCCGACCGAAGATCTTGAGTGTGAGATCGGATACGCATGAGGCTA	0.075	G/A	-	ABCA1
rs2230805	chr9	106663849	9622	53	AGCCCTCAGCATCTTGTCCACAGTAGACTTTGGGAGAGAGAGGTTGTGATA	C	AGGAACCCAGAGAAGGTTTCATTGTCCACCAGGAAATCTTGAAGCTTCA	NM_005502	E6	AGACTTTGGGAGAGAGAGGTTGTGA	65.77	CCAGAGAAGGTTTCATTG	53.47	-	GTAGACTGGAAGAGCACTGTTTCACAACCTCTCTCTCCCAAAGTCTTTTTTTTTTGTTGGAGGCTCATCGTTCCTATTCAGCTGTACGCAGATGTTATCGAGGTCCGACCAATGAAACCTTCTCTGGGATCGGATACGCATGAGGCTA	0.417	G/A	-	ABCA1
rs2230806	chr9	106660687	9440	64	AGGATGTCCATGTTGGAACGAAGTACTCGCTCTGCTGCAGCCAGTTTCTCC	C	TTGGTAGGCCACAAAGCTCAGAAACTTCTTGGTCACCAAGTTGAATCAT	NM_005502	E7	GCTCTGCTGCAGCCAGTTTCT	66.62	GGCCACAAAGCTCAGAAA	58.86	-	GTAGACTGGAAGAGCACTGTTAGAAACTGGCTGCAGCAGAGCTTTTTTTTTTTTTGTTGGAGGCTCATCGTTCCTATTCAGCTGTACGCAGATGTTATCGAGGTCCGACTTTCTGAGCTTTGTGGCCGATCGGATACGCATGAGGCTA	0.225	A/G	-	ABCA1
rs2274873	chr9	106642498	9160	118	GTTGTTGTCCTCATACCAGTTGAGAGACTTGATCTTCAGCCCCCCTCCCTC	G	GGATGCCCGCAGACAATACGAGACACAGCCTGGTAGATTTGGGTGGAGG	NM_005502	E9	TGATCTTCAGCCCCCCTCCC	66.56	CCGCAGACAATACGAGAC	58.61	-	GTAGACTGGAAGAGCACTGTTGGGAGGGGGGCTGAAGATCATTTTTTTTTTTTTTGTTGGAGGCTCATCGTTCCTATTCAGCTGTACGCAGATGTTATCGAGGTCCGACGTCTCGTATTGTCTGCGGGATCGGATACGCATGAGGCTA	0.1	G/A	+	ABCA1
rs4149338	chr9	106585723	2617	834	ATGGCTCGAAGCATAGGACAATATAACAATGGAACCAAGTTTCCCGTGCCT	G	GAGACACCCACATTTTTGTTGCATGTTACTGCCACCAGAACAGCTTATC	NM_005502	E50	CAATGGAACCAAGTTTCCCGTGC	65.85	CCCACATTTTTGTTGCAT	55.05	-	GTAGACTGGAAGAGCACTGTTGCACGGGAAACTTGGTTCCATTGTTTTTTTTTTTGTTGGAGGCTCATCGTTCCTATTCAGCTGTACGCAGATGTTATCGAGGTCCGACATGCAACAAAAATGTGGGGATCGGATACGCATGAGGCTA	0.39	C/T	-	ABCA1
rs4149339	chr9	106584976	1870	1581	TCTTGGCTTTTGCATTGTTGCaattaaaaaaaaaaaaaaaaaGGCTGCCCA	G	TATTGTTACAGTGGGCTCCTACAACCACAAGACAACCTATATTTGTAAA	NM_005502	E50	GGTTGTAGGAGCCCACTGTAACAA	65.43	GCCTTTTTTTTTTTTTTTTTAATT	52.26	+	GTAGACTGGAAGAGCACTGTTTTGTTACAGTGGGCTCCTACAACCTTTTGTTGGAGGCTCATCGTTCCTATTCAGCTGTACGCAGATGTTATCGAGGTCCGACAATTAAAAAAAAAAAAAAAAAGGCGATCGGATACGCATGAGGCTA	0.39	C/T	-	ABCA1
rs7031748	chr9	106631092	8056	75	AGCGCTCACAAGAAGAGGAATGAGGCTACTAATGAACCAGCTAAACCAGAG	G	ATGCTGTTGTCCAGGCCCATGATCCGCATGGTCTCTTTCAGCCGTGCCT	NM_005502	E15	TCATGGGCCTGGACAACAGC	66.03	TTTAGCTGGTTCATTAGTAG	52.92	+	GTAGACTGGAAGAGCACTGTTGCTGTTGTCCAGGCCCATGATTTTTTTTTTTTGTTGGAGGCTCATCGTTCCTATTCAGCTGTACGCAGATGTTATCGAGGTCCGACCTACTAATGAACCAGCTAAAGATCGGATACGCATGAGGCTA	0.475	T/G	+	ABCA1
rs9302891	chr17	64736441	5889	125	GAATCCTTCAAGGACTCCTCTACAAATGGTTGCCTCTTTTAAAACTGTTTT	G	ATTCAGCTTGGCTTCTGAAAAGCCATGGTCTGTGTGTAGAACATGCCAA	NM_080282	E2	TGGCTTTTCAGAAGCCAAGCTGA	66.13	GTTTTAAAAGAGGCAACC	52.36	+	GTAGACTGGAAGAGCACTGTTTCAGCTTGGCTTCTGAAAAGCCATTTTTTTTTTTGTTGGAGGCTCATCGTTCCTATTCAGCTGTACGCAGATGTTATCGAGGTCCGACGGTTGCCTCTTTTAAAACGATCGGATACGCATGAGGCTA	0.106	T/G	+	ABCA10
rs9909216	chr17	64724017	4845	65	ATAAGCTATAGAGTGTGAATATCACCATGAAGCCAGTATGAAATACAATTG	G	GATTGATGTTATGACCAGAGCCATAAAAATGGACATAATGAAGATGAAG	NM_080282	E8	TCCATTTTTATGGCTCTGGTCATAACATCAA	65.85	TATTTCATACTGGCTTCAT	51.74	+	GTAGACTGGAAGAGCACTGTTTTGATGTTATGACCAGAGCCATAAAAATGGATTGTTGGAGGCTCATCGTTCCTATTCAGCTGTACGCAGATGTTATCGAGGTCCGACATGAAGCCAGTATGAAATAGATCGGATACGCATGAGGCTA	0.408	A/G	+	ABCA10
rs12718292	chr7	48657076	16436	561	CTTCAAAGCATTGTCAGATGTAGAGTGCTCAGATGTGGCTCTTAAAGACTA	T	ATACATCTGAATTTTTCATCCTATAGTTAGTAAGATGCATAAAATCAAT	NM_152701	E60	AGTGCTCAGATGTGGCTCTTAAAGAC	65.64	CTGAATTTTTCATCCTATAGTTA	52.6	+	GTAGACTGGAAGAGCACTGTTGTCTTTAAGAGCCACATCTGAGCACTTTTGTTGGAGGCTCATCGTTCCTATTCAGCTGTACGCAGATGTTATCGAGGTCCGACTAACTATAGGATGAAAAATTCAGGATCGGATACGCATGAGGCTA	0.06	T/C	+	ABCA13
rs13233225	chr7	48285343	5371	1365	AAATTCTGGATTTCGGCAGAATTCAAAGATAGACCCCTGCAATGTCCATGG	G	CTCATGTCTTCTTCCTTTTATGGCAAAGTGGCCAGTATACTTGATCATT	NM_152701	E15	CAAAGATAGACCCCTGCAATGTCCAT	65.78	TCTTCTTCCTTTTATGGC	52.28	+	GTAGACTGGAAGAGCACTGTTATGGACATTGCAGGGGTCTATCTTTGTTTTTTTTGTTGGAGGCTCATCGTTCCTATTCAGCTGTACGCAGATGTTATCGAGGTCCGACGCCATAAAAGGAAGAAGAGATCGGATACGCATGAGGCTA	0.237	G/T	+	ABCA13
rs1358066	chr7	48283219	3247	1290	TGTTTTTCCATTGGCACAAATTTTTTCAAACCTCTCAGCAAATGTCAGTGT	G	TTCAACAAGTTTATGTCCATTCACTGTACCGTTTCATGGCTTCAAATGT	NM_152701	E15	TTTTTTCAAACCTCTCAGCAAATGTCAGT	65.23	AAGTTTATGTCCATTCACT	52.21	+	GTAGACTGGAAGAGCACTGTTACTGACATTTGCTGAGAGGTTTGAAAAAATTTTGTTGGAGGCTCATCGTTCCTATTCAGCTGTACGCAGATGTTATCGAGGTCCGACAGTGAATGGACATAAACTTGATCGGATACGCATGAGGCTA	0.492	T/C	-	ABCA13
rs17132289	chr7	48399260	11388	78	AGCTTGAAGGAAGTGCCCCGGGAGTCACCCTGGTGTCTGTGACCAAGGAAT	A	TGAGGGCCACAAGGCTGTGGTCCAAGACCTCAGCCTGACCTTCTACAGA	NM_152701	E35	CCACAGCCTTGTGGCCCT	65.84	TGGTCACAGACACCAGGG	61.94	-	GTAGACTGGAAGAGCACTGTTAGGGCCACAAGGCTGTGGTTTTTTTTTTTTTTTTGTTGGAGGCTCATCGTTCCTATTCAGCTGTACGCAGATGTTATCGAGGTCCGACCCCTGGTGTCTGTGACCAGATCGGATACGCATGAGGCTA	0.068	A/T	+	ABCA13
rs17547816	chr7	48282203	2231	274	AAGAGAGACCCATCTGCCACTGATGCTCAGAAACTCTTGGAATTTGGCAAC	G	AAGTGATTTGGAAAATGCAGACTCTCGGAAGTCACTGGATAAGGAAGGA	NM_152701	E15	CCGAGAGTCTGCATTTTCCAAATCAC	65.4	AAATTCCAAGAGTTTCTGA	52.42	-	GTAGACTGGAAGAGCACTGTTGTGATTTGGAAAATGCAGACTCTCGGTTTTTTTGTTGGAGGCTCATCGTTCCTATTCAGCTGTACGCAGATGTTATCGAGGTCCGACTCAGAAACTCTTGGAATTTGATCGGATACGCATGAGGCTA	0.112	G/A	+	ABCA13
rs17547830	chr7	48284055	4083	2126	ATGTCATAAACCATTTGTATTTGTTGTCTAACTCCAGTTTTTCACAAGGTC	A	TCTTCAAAATATTTTGGGGAATTTCAGAGATATAGAAAACAAAATGAAC	NM_152701	E15	TTTGTTGTCTAACTCCAGTTTTTCACAAGG	65.27	AAATATTTTGGGGAATTTCA	51.54	+	GTAGACTGGAAGAGCACTGTTCCTTGTGAAAAACTGGAGTTAGACAACAAATTGTTGGAGGCTCATCGTTCCTATTCAGCTGTACGCAGATGTTATCGAGGTCCGACTGAAATTCCCCAAAATATTTGATCGGATACGCATGAGGCTA	0.133	A/G	+	ABCA13
rs17712293	chr7	48282108	2136	179	ACTCCTCCATTGTTCCCAGTTTCCACAGCCTCCCATCTCTCACAGAGGATA	T	TCTGAATATAAGTTCTCTGTGGACAAATCATTTAAAAAGTTTAAAGAGA	NM_152701	E15	GCCTCCCATCTCTCACAGAGGA	66.01	TATAAGTTCTCTGTGGACA	52.94	+	GTAGACTGGAAGAGCACTGTTTCCTCTGTGAGAGATGGGAGGCTTTTTTTTTTTGTTGGAGGCTCATCGTTCCTATTCAGCTGTACGCAGATGTTATCGAGGTCCGACTGTCCACAGAGAACTTATAGATCGGATACGCATGAGGCTA	0.198	T/G	+	ABCA13
rs1880736	chr7	48286341	6369	367	TAGCCAAAGCTATTGCTACTTTTTGGGGCTCTTTAAAAAATATATCTAGAG	C	AGGCAATTTTGATGTTGCCTTTCTTACCCATCTGCTAAATCAAGAACAG	NM_152701	E15	TGGGTAAGAAAGGCAACATCAAAATTGC	65.96	ATATATTTTTTAAAGAGCCCC	52.04	-	GTAGACTGGAAGAGCACTGTTGCAATTTTGATGTTGCCTTTCTTACCCATTTGTTGGAGGCTCATCGTTCCTATTCAGCTGTACGCAGATGTTATCGAGGTCCGACGGGGCTCTTTAAAAAATATATGATCGGATACGCATGAGGCTA	0.133	T/G	-	ABCA13
rs1880738	chr7	48256030	1353	25	ATGTGTTCTTTTGGGAGCTGAAACAGATGTTGGCGAAGAATGCTGTCTGCC	C	GAATGGTCGTTTCTCTGAGAAGGAGGTCTTTTTGCCGCCTGGAAACTCC	NM_152701	E11	GATGTTGGCGAAGAATGCTGTCTG	65.48	TCGTTTCTCTGAGAAGGA	55.33	+	GTAGACTGGAAGAGCACTGTTCAGACAGCATTCTTCGCCAACATCTTTTTTTTTTGTTGGAGGCTCATCGTTCCTATTCAGCTGTACGCAGATGTTATCGAGGTCCGACTCCTTCTCAGAGAAACGAGATCGGATACGCATGAGGCTA	0.117	C/T	+	ABCA13
rs2222648	chr7	48289356	7856	707	GTAGCATTTAACAATGAGACTCAAACATTTTCTATGGATTCTGTCAACTTA	C	GGGAAGAAATTCTGGGTTGCTTAGTTCCTATAAATAACATCACCAACCA	NM_152701	E16	AGACTCAAACATTTTCTATGGATTCTGTCAACT	65.66	AAATTCTGGGTTGCTTAG	52.95	+	GTAGACTGGAAGAGCACTGTTAGTTGACAGAATCCATAGAAAATGTTTGAGTCTTGTTGGAGGCTCATCGTTCCTATTCAGCTGTACGCAGATGTTATCGAGGTCCGACCTAAGCAACCCAGAATTTGATCGGATACGCATGAGGCTA	0.217	A/G	-	ABCA13
rs3923511	chr7	48656577	15937	1019	ctccagacctattgaatctcaaattctggggCTTAAACAAGCACATTCCAA	G	TTAAGAACCAATGACCTAAGGGAATGTCTGGTTACCTCCTAGTTATACA	NM_152701	E60	CTGGGGCTTAAACAAGCACATTCC	65.49	ACCAATGACCTAAGGGAA	55.53	+	GTAGACTGGAAGAGCACTGTTGGAATGTGCTTGTTTAAGCCCCAGTTTTTTTTTTGTTGGAGGCTCATCGTTCCTATTCAGCTGTACGCAGATGTTATCGAGGTCCGACTTCCCTTAGGTCATTGGTGATCGGATACGCATGAGGCTA	0.386	G/A	+	ABCA13
rs6583483	chr7	48284494	4522	2214	TCATTTAATAACACTGGGGAAGGAATTTCAGAAGCTTGTAAAAGGTATTTA	C	TTTAACATCCTGGAAAATAATTCCTCTTCTAAAACTGAAAACTTGTTAA	NM_152701	E15	GGAAGGAATTTCAGAAGCTTGTAAAAGGTATT	65.04	ATCCTGGAAAATAATTCCT	51.47	+	GTAGACTGGAAGAGCACTGTTAATACCTTTTACAAGCTTCTGAAATTCCTTCCTGTTGGAGGCTCATCGTTCCTATTCAGCTGTACGCAGATGTTATCGAGGTCCGACAGGAATTATTTTCCAGGATGATCGGATACGCATGAGGCTA	0.212	C/T	+	ABCA13
rs6955212	chr7	48284824	4852	1884	TTATATGCAAGCTTTGAAGAAGGTAACTTCTGTCATGCGTACCCTTAAGAA	G	GCAGACATAGACCTTTTAGTGGATCAGCTTGAACAAGTTAGTGTAAACC	NM_152701	E15	GGTAACTTCTGTCATGCGTACCCTTAAG	66.02	ATAGACCTTTTAGTGGATC	51.47	+	GTAGACTGGAAGAGCACTGTTCTTAAGGGTACGCATGACAGAAGTTACCTTTTTGTTGGAGGCTCATCGTTCCTATTCAGCTGTACGCAGATGTTATCGAGGTCCGACGATCCACTAAAAGGTCTATGATCGGATACGCATGAGGCTA	0.208	G/A	+	ABCA13
rs12348881	chr9	139031803	5633	29	GTACAGCACAGACACCAGGAACCAGAACATGATGGTGGCCACCGCGTAGAC	T	GCCAGGAAGAGCCAGATGATGACCACGTGGCTGTGCATAAGCACCTGGC	NM_001606	E16	TGGTGGCCACCGCGTAG	65.73	AAGAGCCAGATGATGACC	56.98	-	GTAGACTGGAAGAGCACTGTTCTACGCGGTGGCCACCATTTTTTTTTTTTTTTTTGTTGGAGGCTCATCGTTCCTATTCAGCTGTACGCAGATGTTATCGAGGTCCGACGGTCATCATCTGGCTCTTGATCGGATACGCATGAGGCTA	0.183	T/G	+	ABCA2
rs2271862	chr9	139026179	2534	63	GTAGTTCGCCAGCCAGTAGATGATGGGGTTGCAGCCGCTGACAAACTGCAG	G	TGCTTGGCCTTGGTGGACTTCTCGGCCACGAGGAAGACAACGAAGCTGG	NM_001606	E34	GCAGCCGCTGACAAACTGC	66.12	GCCTTGGTGGACTTCTCG	61.1	-	GTAGACTGGAAGAGCACTGTTGCAGTTTGTCAGCGGCTGCTTTTTTTTTTTTTTTGTTGGAGGCTCATCGTTCCTATTCAGCTGTACGCAGATGTTATCGAGGTCCGACCGAGAAGTCCACCAAGGCGATCGGATACGCATGAGGCTA	0.375	A/G	+	ABCA2
rs7048567	chr9	139023857	1316	44	CTCCATCCTGTGTGATGTCAGCACCACTGAACGCCCTGTCTTGATGAGGTC	A	AGGATGAGGTTCCAGAGGAAGCGCCGGGCCTTGGGGTCCATGCCTGTGG	NM_001606	E43	GCGCTTCCTCTGGAACCTCATC	66.22	ATCAAGACAGGGCGTTCA	59.58	+	GTAGACTGGAAGAGCACTGTTGATGAGGTTCCAGAGGAAGCGCTTTTTTTTTTTTGTTGGAGGCTCATCGTTCCTATTCAGCTGTACGCAGATGTTATCGAGGTCCGACTGAACGCCCTGTCTTGATGATCGGATACGCATGAGGCTA	0.267	G/A	+	ABCA2
rs4146825	chr16	2319811	6404	45	CTGGAGTGGGGCAGGGCAACCCTGAGGTTTGGGAACACCGTGACCTCGCAG	G	ACATCAGGAGGTGCCCAGGGCTCACAGGCATGACTCTCCAGCACCGAGC	NM_001089	E2	GCCCTGGGCACCTCCTGAT	67.44	GGTCACGGTGTTCCCAAA	60.88	+	GTAGACTGGAAGAGCACTGTTATCAGGAGGTGCCCAGGGCTTTTTTTTTTTTTTTGTTGGAGGCTCATCGTTCCTATTCAGCTGTACGCAGATGTTATCGAGGTCCGACTTTGGGAACACCGTGACCGATCGGATACGCATGAGGCTA	0.237	C/T	-	ABCA3
rs1800549	chr1	94268640	2936	30	AGGCAGCGGTTGCCAAAGCCTGGCTTATTCAGGAGGACGTCTGCAAGTACC	G	TGAACTGCTCACTGCCTGGTTCATCCATCCTGAAGAAGGTGTACTGCTG	NM_000350	E29	GCTTATTCAGGAGGACGTCTGCAAGTA	67.13	GCTCACTGCCTGGTTCAT	60.71	-	GTAGACTGGAAGAGCACTGTTTACTTGCAGACGTCCTCCTGAATAAGCTTTTTTTGTTGGAGGCTCATCGTTCCTATTCAGCTGTACGCAGATGTTATCGAGGTCCGACATGAACCAGGCAGTGAGCGATCGGATACGCATGAGGCTA	0.067	C/T	-	ABCA4
rs1801574	chr1	94248975	1537	32	CTTAGTGGGCTCGGCAATCCATTGGGAGAGGAAGAAGTGGCGCTGGACCAG	C	AGGGTCAGGAGGAAGTACACCACCCCTTCCACCACCATGGCAAACAGGT	NM_000350	E40	GGAAGAAGTGGCGCTGGACC	66.61	AGGAGGAAGTACACCACC	58.51	-	GTAGACTGGAAGAGCACTGTTGGTCCAGCGCCACTTCTTCCTTTTTTTTTTTTTTGTTGGAGGCTCATCGTTCCTATTCAGCTGTACGCAGATGTTATCGAGGTCCGACGGTGGTGTACTTCCTCCTGATCGGATACGCATGAGGCTA	0.275	G/C	-	ABCA4
rs3112831	chr1	94316821	5951	29	TACCAGATCTGGGGCCCTACTTCTTCCCAGGCTTTGACCAACTTCCTAACG	T	GTTCCAGTTCTTCAAAAGTTGAGTTGGCATTCTTCAGTATCCTTCGTGC	NM_000350	E10	CCCAGGCTTTGACCAACTTCCTAA	65.73	GTTCTTCAAAAGTTGAGTT	51.92	-	GTAGACTGGAAGAGCACTGTTTTAGGAAGTTGGTCAAAGCCTGGGTTTTTTTTTGTTGGAGGCTCATCGTTCCTATTCAGCTGTACGCAGATGTTATCGAGGTCCGACAACTCAACTTTTGAAGAACGATCGGATACGCATGAGGCTA	0.127	A/G	-	ABCA4
rs4147831	chr1	94316820	5950	30	GTACCAGATCTGGGGCCCTACTTCTTCCCAGGCTTTGACCAACTTCCTAAC	G	TGTTCCAGTTCTTCAAAAGTTGAGTTGGCATTCTTCAGTATCCTTCGTG	NM_000350	E10	CCCAGGCTTTGACCAACTTCCTA	65.39	AGTTCTTCAAAAGTTGAGT	52.72	-	GTAGACTGGAAGAGCACTGTTTAGGAAGTTGGTCAAAGCCTGGGTTTTTTTTTTGTTGGAGGCTCATCGTTCCTATTCAGCTGTACGCAGATGTTATCGAGGTCCGACACTCAACTTTTGAAGAACTGATCGGATACGCATGAGGCTA	0.212	C/T	-	ABCA4
rs6666652	chr1	94234304	455	35	TGGGCTTGTCGACTGGCTCCAGCAGCTCGAGGGTGCAGAGGGAGGTCATGA	C	TTTCAGTCTGCTGTTTAGCAAAATTTACAAACACCTGGTCCAGTGTGGT	NM_000350	E49	AGGGTGCAGAGGGAGGTCAT	65.83	TCTGCTGTTTAGCAAAAT	52.87	-	GTAGACTGGAAGAGCACTGTTATGACCTCCCTCTGCACCCTTTTTTTTTTTTTTTGTTGGAGGCTCATCGTTCCTATTCAGCTGTACGCAGATGTTATCGAGGTCCGACATTTTGCTAAACAGCAGAGATCGGATACGCATGAGGCTA	0.492	A/C	+	ABCA4
rs1476749	chr17	64754527	141	141	GGAAAAGGTATGGCTTAATTCTACCACCTCCATAGATAACTGTCATTCTAG	C	CACAGAGTCAAAGAATCAGACTATTACGTAAGATTCTACACACAGTCTT	NM_172232	E39	TCTACCACCTCCATAGATAACTGTCATTCT	65.21	GTCAAAGAATCAGACTATTAC	52.33	-	GTAGACTGGAAGAGCACTGTTAGAATGACAGTTATCTATGGAGGTGGTAGATGTTGGAGGCTCATCGTTCCTATTCAGCTGTACGCAGATGTTATCGAGGTCCGACGTAATAGTCTGATTCTTTGACGATCGGATACGCATGAGGCTA	0.075	C/T	+	ABCA5
rs536009	chr17	64785476	3321	100	TTGCTATTGTATACATCTGTTGTTTCCAAAGGCTCATGGTGCTCACTAGAG	C	AGCCTTGGTTTCAGAAAGAATAAGTAAGCTCTGTTCCATTTCATCAAAA	NM_172232	E19	CCAAAGGCTCATGGTGCTCACTAG	66.31	GGTTTCAGAAAGAATAAGTAA	51.94	-	GTAGACTGGAAGAGCACTGTTCTAGTGAGCACCATGAGCCTTTGGTTTTTTTGTTGGAGGCTCATCGTTCCTATTCAGCTGTACGCAGATGTTATCGAGGTCCGACTTACTTATTCTTTCTGAAACCGATCGGATACGCATGAGGCTA	0.483	A/C	+	ABCA5
rs2302134	chr17	64593424	1156	28	GGCTTTGTGATCCCAGATATCATTCTAATAGATGAACTTTTTCCAGCACCA	T	TGGGTCCTAGCAATCCCAAAATTTCACCTTCTTGAACACAGAAAGAGAT	NM_080284	E31	GGTGAAATTTTGGGATTGCTAGGACC	65.23	TGGAAAAAGTTCATCTATTAG	51.72	+	GTAGACTGGAAGAGCACTGTTGGTCCTAGCAATCCCAAAATTTCACCTTTTTGTTGGAGGCTCATCGTTCCTATTCAGCTGTACGCAGATGTTATCGAGGTCCGACCTAATAGATGAACTTTTTCCAGATCGGATACGCATGAGGCTA	0.158	T/C	+	ABCA6
rs7212506	chr17	64613312	2496	52	ATACAATTCGTTTTTAAATTCCCAATCGATCTTTTCATTTAACATAGCATA	C	ATTATATTTTCAACAATCAAAGGGAATATTGCGATTCCAAATACCAATA	NM_080284	E20	AATTCCCAATCGATCTTTTCATTTAACATAGCA	65.02	TTTTCAACAATCAAAGGG	51.39	-	GTAGACTGGAAGAGCACTGTTTGCTATGTTAAATGAAAAGATCGATTGGGAATTTGTTGGAGGCTCATCGTTCCTATTCAGCTGTACGCAGATGTTATCGAGGTCCGACCCCTTTGATTGTTGAAAAGATCGGATACGCATGAGGCTA	0.425	C/T	+	ABCA6
rs9282553	chr17	64619956	3027	38	ATTCCTATGTAACCTTAGGTGATATCCAAGACCCCACCTTCTTTTCAAAAA	C	ATAGAAGAACCTGCACACTTCAGTCTCCCATTGGACATGATCACTTTTC	NM_080284	E16	GAGACTGAAGTGTGCAGGTTCTTCT	65.45	AAAAGAAGGTGGGGTCTT	56.45	+	GTAGACTGGAAGAGCACTGTTAGAAGAACCTGCACACTTCAGTCTCTTTTTTTTTGTTGGAGGCTCATCGTTCCTATTCAGCTGTACGCAGATGTTATCGAGGTCCGACAAGACCCCACCTTCTTTTGATCGGATACGCATGAGGCTA	0.433	G/C	-	ABCA6
rs3752229	chr19	992351	222	75	CACGTCTTCAGCCCGACCGTTGTCCTGACCTCTCTGTCCCGTCCCCTGCCC	A	GTCTCACCATGGCCTTCTGGACACAGCTGATGCTGCTGCTCTGGAAGAA	NM_019112	E2	CTCTGTCCCGTCCCCTGC	65.24	CCATGGCCTTCTGGACAC	61.11	+	GTAGACTGGAAGAGCACTGTTGCAGGGGACGGGACAGAGTTTTTTTTTTTTTTTTGTTGGAGGCTCATCGTTCCTATTCAGCTGTACGCAGATGTTATCGAGGTCCGACGTGTCCAGAAGGCCATGGGATCGGATACGCATGAGGCTA	0.389	A/G	+	ABCA7
rs3752233	chr19	996172	1618	58	CTTCAGACCCCACAGAGCACCCAACCCCAGACCTGGGCCCCGGCCACGTGC	G	CATCAAAATCCGCATGGACATTGACGTGGTCACGAGGACCAATAAGATC	NM_019112	E12	CTGGGCCCCGGCCACGT	71.22	AATCCGCATGGACATTGA	57.63	+	GTAGACTGGAAGAGCACTGTTACGTGGCCGGGGCCCAGTTTTTTTTTTTTTTTTTGTTGGAGGCTCATCGTTCCTATTCAGCTGTACGCAGATGTTATCGAGGTCCGACTCAATGTCCATGCGGATTGATCGGATACGCATGAGGCTA	0.157	G/A	+	ABCA7
rs3752240	chr19	1002213	2975	60	GGACGAGCACGTCTGGTTCTATGGGCGGCTGAAGGGTCTGAGTGCCGCTGT	A	GTGGGCCCCGAGCAGGACCGTCTGCTGCAGGATGTGGGGCTGGTCTCCA	NM_019112	E20	CGGTCCTGCTCGGGGCCC	71.03	GCACTCAGACCCTTCAGC	61.1	-	GTAGACTGGAAGAGCACTGTTGGGCCCCGAGCAGGACCGTTTTTTTTTTTTTTTTGTTGGAGGCTCATCGTTCCTATTCAGCTGTACGCAGATGTTATCGAGGTCCGACGCTGAAGGGTCTGAGTGCGATCGGATACGCATGAGGCTA	0.442	A/G	+	ABCA7
rs3752243	chr19	1005059	3758	50	CAGCTGCGGGCAGCACCTATGCACAGGCATTGCTGGCCTAGACGTAACCCT	A	CGGCTCAAGATGCCGCCACAGGAGACAGCGCTGGAGAACGGGGAACCAG	NM_019112	E26	CTGTGGCGGCATCTTGAGC	65.01	ACGTCTAGGCCAGCAATG	60.47	-	GTAGACTGGAAGAGCACTGTTGCTCAAGATGCCGCCACAGTTTTTTTTTTTTTTTGTTGGAGGCTCATCGTTCCTATTCAGCTGTACGCAGATGTTATCGAGGTCCGACCATTGCTGGCCTAGACGTGATCGGATACGCATGAGGCTA	0.241	G/A	+	ABCA7
rs4147918	chr19	1009175	5287	31	TTGAGCTCTTCTCTGATCAGAAGCTGCAGGAGGTGAGCCGGATCTTGAAAC	A	GGTCTTCCTTATCTTCCCCCACTTCTGCTTGGGCCGGGGGCTCATTGAC	NM_019112	E37	AGGAGGTGAGCCGGATCTTGAA	66.25	CCTTATCTTCCCCCACTT	56.06	+	GTAGACTGGAAGAGCACTGTTTTCAAGATCCGGCTCACCTCCTTTTTTTTTTTTTGTTGGAGGCTCATCGTTCCTATTCAGCTGTACGCAGATGTTATCGAGGTCCGACAAGTGGGGGAAGATAAGGGATCGGATACGCATGAGGCTA	0.139	A/G	+	ABCA7
rs16973446	chr17	64440054	4775	31	AGAGCAAACCCCAGGAGAGCCAGAACGCTGAATCCCGAAGACCCATCATTG	T	CATCAAGGCCTTCATCCTTTTCCTCTCTCTTGTGACATTAACAGATGCA	NM_007168	E6	GCTGAATCCCGAAGACCCATCAT	65.58	GGCCTTCATCCTTTTCCT	57.51	-	GTAGACTGGAAGAGCACTGTTATGATGGGTCTTCGGGATTCAGCTTTTTTTTTTTGTTGGAGGCTCATCGTTCCTATTCAGCTGTACGCAGATGTTATCGAGGTCCGACAGGAAAAGGATGAAGGCCGATCGGATACGCATGAGGCTA	0.362	T/C	+	ABCA8
rs11077859	chr17	64483473	1105	276	ATTTGGTTGCTGGCACAAAGGCTGCATGGTATGGCTTAGGCTTATGCCCTA	T	GATCGCCCTCACTGACATCGCCTGTTGTCTCACTGTAAGAAATACTACT	NM_080283	E39	GCGATGTCAGTGAGGGCGA	65.63	ATAAGCCTAAGCCATACC	53.91	+	GTAGACTGGAAGAGCACTGTTTCGCCCTCACTGACATCGCTTTTTTTTTTTTTTTGTTGGAGGCTCATCGTTCCTATTCAGCTGTACGCAGATGTTATCGAGGTCCGACGGTATGGCTTAGGCTTATGATCGGATACGCATGAGGCTA	0.076	T/C	+	ABCA9
rs11077860	chr17	64483492	1124	257	GGCTGCATGGTATGGCTTAGGCTTATGCCCTATGATCGCCCTCACTGACAT	C	GCCTGTTGTCTCACTGTAAGAAATACTACTGAGGATAATTATTGCATGA	NM_080283	E39	CCCTATGATCGCCCTCACTGAC	65.22	TGTCTCACTGTAAGAAATAC	52.91	-	GTAGACTGGAAGAGCACTGTTGTCAGTGAGGGCGATCATAGGGTTTTTTTTTTGTTGGAGGCTCATCGTTCCTATTCAGCTGTACGCAGATGTTATCGAGGTCCGACGTATTTCTTACAGTGAGACAGATCGGATACGCATGAGGCTA	0.075	C/T	+	ABCA9
rs16973534	chr17	64543476	5296	61	GAAGACCATCACAAAACCAGTCAGGACGACAATTTGTGCAGATTTTACAAT	A	AGAGCCATTAAAGTGGCCATGATAAGGATGAAGCCAGCATACATCAAAC	NM_080283	E7	CAGGACGACAATTTGTGCAGATTTTACA	65.46	ATTAAAGTGGCCATGATAA	52.33	-	GTAGACTGGAAGAGCACTGTTTGTAAAATCTGCACAAATTGTCGTCCTGTTTTTGTTGGAGGCTCATCGTTCCTATTCAGCTGTACGCAGATGTTATCGAGGTCCGACTTATCATGGCCACTTTAATGATCGGATACGCATGAGGCTA	0.158	A/G	+	ABCA9
rs1860447	chr17	64543051	5099	70	AAGGCAAAGGGGCTAAGAAGACACAAAGTCCATTCCAAAAATGCAGGAAGA	C	GTGTATACAATGCTGGGAATCCCAGGATCCCCCAAAAGACAATAAGGAG	NM_080283	E8	TCCTGGGATTCCCAGCATTGTATAC	65.02	TGCATTTTTGGAATGGAC	54.39	+	GTAGACTGGAAGAGCACTGTTGTATACAATGCTGGGAATCCCAGGATTTTTTTTTGTTGGAGGCTCATCGTTCCTATTCAGCTGTACGCAGATGTTATCGAGGTCCGACGTCCATTCCAAAAATGCAGATCGGATACGCATGAGGCTA	0.433	A/G	-	ABCA9
rs2302294	chr17	64497586	2240	38	CCTATAACTTCACCTTTTTTAACACAAAAAGAGACATTTCTTGTGGCAATT	T	TTTTCTTCCTTTTAGAAAAGCAATTTTTCTTTTTGCCTGCATATTCCTT	NM_080283	E30	ACACAAAAAGAGACATTTCTTGTGGCAA	65.35	TCCTTTTAGAAAAGCAATTTT	52.89	-	GTAGACTGGAAGAGCACTGTTTTGCCACAAGAAATGTCTCTTTTTGTGTTTTGTTGGAGGCTCATCGTTCCTATTCAGCTGTACGCAGATGTTATCGAGGTCCGACAAAATTGCTTTTCTAAAAGGAGATCGGATACGCATGAGGCTA	0.075	A/C	-	ABCA9
rs3213619	chr7	87068128	4582	122	CTAAAGGAAACGAACAGCGGCCTCTGCTTCTTTGAGCTTGGAAGAGCCGCT	A	CTCGAATGAGCTCAGGCTTCCTGTGGCAAAGAGAGCGAAGCGGCTGTGC	NM_000927	E2	ACAGGAAGCCTGAGCTCATTCG	65.63	TCTTCCAAGCTCAAAGAA	54.13	+	GTAGACTGGAAGAGCACTGTTCGAATGAGCTCAGGCTTCCTGTTTTTTTTTTTTTGTTGGAGGCTCATCGTTCCTATTCAGCTGTACGCAGATGTTATCGAGGTCCGACTTCTTTGAGCTTGGAAGAGATCGGATACGCATGAGGCTA	0.067	T/C	-	ABCB1
rs11568373	chr2	169509648	2237	36	AGCAAAGGCATATCCCTGTAGAAATTGGGTGAAAAGAGATACACAGCCCAT	T	GCTACAAAAAGTAGGCACACACCATTGATCTGTGACCTTTGTTCCTCTT	NM_003742	E20	AGATCAATGGTGTGTGCCTACTTTTTGTA	65.8	TGTGTATCTCTTTTCACC	51.97	+	GTAGACTGGAAGAGCACTGTTTACAAAAAGTAGGCACACACCATTGATCTTTTTTGTTGGAGGCTCATCGTTCCTATTCAGCTGTACGCAGATGTTATCGAGGTCCGACGGTGAAAAGAGATACACAGATCGGATACGCATGAGGCTA	0.103	A/G	-	ABCB11
rs4148777	chr2	169578146	4379	119	ACATGCTTTTCCTGGAATCTGGAGTTCTTGTAACTCAACGTCGTAGTCAAT	A	AAAACATCTGTCATTGTGCCAAAAATGAGTAGCACGCCTGGCTGGGCTA	NM_003742	E5	ACTCATTTTTGGCACAATGACAGATGTT	65.24	TACGACGTTGAGTTACAA	54.1	+	GTAGACTGGAAGAGCACTGTTAACATCTGTCATTGTGCCAAAAATGAGTTTTTTTGTTGGAGGCTCATCGTTCCTATTCAGCTGTACGCAGATGTTATCGAGGTCCGACTTGTAACTCAACGTCGTAGATCGGATACGCATGAGGCTA	0.067	T/C	-	ABCB11
rs473351	chr2	169488141	447	437	AGAAGCACTGAGTGGTGGCTGAGCTGCCACTTGACATTGGGTTTTCCCTCA	T	ATGGACCCTAGTTTCTTTCATTTTCTGTATACACATCTAAAGCAGAATT	NM_003742	E28	GCCACTTGACATTGGGTTTTCCCT	66.75	CCTAGTTTCTTTCATTTTCT	51.45	-	GTAGACTGGAAGAGCACTGTTAGGGAAAACCCAATGTCAAGTGGCTTTTTTTTGTTGGAGGCTCATCGTTCCTATTCAGCTGTACGCAGATGTTATCGAGGTCCGACAGAAAATGAAAGAAACTAGGGATCGGATACGCATGAGGCTA	0.254	G/A	-	ABCB11
rs497692	chr2	169497261	1565	28	TTTAGCTTTTGCATAACTTGGGGTGTAAGAGAAGGCTCTTCCAAGAGCTGT	T	GCACTCAGTACAACTGCAGAGATCACCCTGAACACATAGCTGAAATGGA	NM_003742	E24	TGTAAGAGAAGGCTCTTCCAAGAGCT	66.15	AGTACAACTGCAGAGATC	54.21	-	GTAGACTGGAAGAGCACTGTTAGCTCTTGGAAGAGCCTTCTCTTACATTTTTTTTGTTGGAGGCTCATCGTTCCTATTCAGCTGTACGCAGATGTTATCGAGGTCCGACGATCTCTGCAGTTGTACTGATCGGATACGCATGAGGCTA	0.225	A/G	-	ABCB11
rs7563233	chr2	169550991	3692	49	ACACAAAAAGATGAGACACCACACGAATCCAGTAAAGAATCCCATCACTAT	T	CCTTTTCTAATTCCCCAACGCTGGGCGAACACAAGATTTTTCTCATACC	NM_003742	E10	GCCCAGCGTTGGGGAATTAGAAAA	66.83	ATGGGATTCTTTACTGGA	52.76	+	GTAGACTGGAAGAGCACTGTTTTTTCTAATTCCCCAACGCTGGGCTTTTTTTTTTGTTGGAGGCTCATCGTTCCTATTCAGCTGTACGCAGATGTTATCGAGGTCCGACTCCAGTAAAGAATCCCATGATCGGATACGCATGAGGCTA	0.383	T/C	+	ABCB11
rs10254317	chr7	20734537	1762	66	TATTGGAAGCTGTTATGCATTCAGCCATGCCTTTATATATTTTGCCTATGC	G	GCAGGGTTTCGATTTGGAGCCTATTTAATTCAAGCTGGACGAATGACCC	NM_178559	E14	TGAATTAAATAGGCTCCAAATCGAAACCCT	65.8	GCAAAATATATAAAGGCATG	51.14	-	GTAGACTGGAAGAGCACTGTTAGGGTTTCGATTTGGAGCCTATTTAATTCATTGTTGGAGGCTCATCGTTCCTATTCAGCTGTACGCAGATGTTATCGAGGTCCGACCATGCCTTTATATATTTTGCGATCGGATACGCATGAGGCTA	0.212	A/G	+	ABCB5
rs2301641	chr7	20664794	638	30	CCCAAGATTCTGATTTTAGATGAGGCTACGTCTGCCCTGGATTCAGAAAGC	A	AGTCAGCTGTTCAAGCTGCACTGGAGAAGGCGAGCAAAGGTCGGACTAC	NM_178559	E5	ACGTCTGCCCTGGATTCAGAAA	65	CTGTTCAAGCTGCACTGG	59.68	+	GTAGACTGGAAGAGCACTGTTTTTCTGAATCCAGGGCAGACGTTTTTTTTTTTTTGTTGGAGGCTCATCGTTCCTATTCAGCTGTACGCAGATGTTATCGAGGTCCGACCCAGTGCAGCTTGAACAGGATCGGATACGCATGAGGCTA	0.45	G/A	+	ABCB5
rs6461515	chr7	20745170	1868	40	GGCATGTTCAGAGTTTTTACTGCAATTGCATATGGAGCTATGGCCATCGGA	G	AAACGCTCGTTTTGGCTCCTGAATATTCCAAAGCCAAATCGGGGGCTGC	NM_178559	E15	TGCATATGGAGCTATGGCCATCG	65.71	TCGTTTTGGCTCCTGAAT	57.46	+	GTAGACTGGAAGAGCACTGTTCGATGGCCATAGCTCCATATGCATTTTTTTTTTTGTTGGAGGCTCATCGTTCCTATTCAGCTGTACGCAGATGTTATCGAGGTCCGACATTCAGGAGCCAAAACGAGATCGGATACGCATGAGGCTA	0.383	A/G	+	ABCB5
rs1340990	chrX	74201720	617	81	TCCATGTGGCATTCGAAGAATTGCATCATGAAGTCCAGCTAATTTTGCCAC	T	GCATACACTTCCTCAGGTGAAGCACTGATGTTTCCATATAAGAGGTTGT	NM_004299	E13	CAGTGCTTCACCTGAGGAAGTGTAT	65.3	AAATTAGCTGGACTTCAT	51.44	+	GTAGACTGGAAGAGCACTGTTATACACTTCCTCAGGTGAAGCACTGTTTTTTTTTGTTGGAGGCTCATCGTTCCTATTCAGCTGTACGCAGATGTTATCGAGGTCCGACATGAAGTCCAGCTAATTTGATCGGATACGCATGAGGCTA	0.378	A/G	-	ABCB7
rs891506	chr7	150373632	2513	404	CACCAGAGTCTGCCAGAGTCATTGGGCTGCAATGGGCAGAGACAGAGTTCC	A	CGAGACACCTCCACTCTATTCTCCCTTTGCCCAGACCCCTCCAGACCTC	NM_007188	E16	TGCAATGGGCAGAGACAGAGTT	65.27	ACCTCCACTCTATTCTCC	55.13	+	GTAGACTGGAAGAGCACTGTTAACTCTGTCTCTGCCCATTGCATTTTTTTTTTTTGTTGGAGGCTCATCGTTCCTATTCAGCTGTACGCAGATGTTATCGAGGTCCGACGGAGAATAGAGTGGAGGTGATCGGATACGCATGAGGCTA	0.129	C/A	+	ABCB8
rs2270788	chr12	121980301	810	370	ACCAGGGGCAAGATGCAGGAAGCGGTGATCCATGGGACATGGCAGGTCGTC	T	TTCAGTGCTGCAGGCCTGGGCTCGGAGGGCAGCTGGGGGCCTCCGTGGG	NM_019624	E11	CCCAGGCCTGCAGCACTG	66.88	CTGCCATGTCCCATGGAT	60.15	+	GTAGACTGGAAGAGCACTGTTCAGTGCTGCAGGCCTGGGTTTTTTTTTTTTTTTTGTTGGAGGCTCATCGTTCCTATTCAGCTGTACGCAGATGTTATCGAGGTCCGACATCCATGGGACATGGCAGGATCGGATACGCATGAGGCTA	0.254	G/A	-	ABCB9
rs2125740	chr6	43520912	3187	72	CAAAGCTGCCCCCAATGGCTCCTCAGACATCCGTTTCTACCTCACCGTGTA	T	GCGACCATTGCTGGTGTAAATTCCCTCTGCACCCTTCTCCGGGCAGTGC	NM_033450	E12	ACATCCGTTTCTACCTCACCGTG	65.37	ATTGCTGGTGTAAATTCC	53.39	+	GTAGACTGGAAGAGCACTGTTCACGGTGAGGTAGAAACGGATGTTTTTTTTTTTTGTTGGAGGCTCATCGTTCCTATTCAGCTGTACGCAGATGTTATCGAGGTCCGACGGAATTTACACCAGCAATGATCGGATACGCATGAGGCTA	0.217	T/C	+	ABCC10
rs2277122	chr6	43514478	2369	33	GACAACATCCTCTTTGGGAAGACATTTGATGCACAGCTGTACAAGGAGGTG	C	TAGAAGCCTGCGCCCTCAATGATGACCTCAGGATCCTGCCTGCTGGAGA	NM_033450	E6	CATTGAGGGCGCAGGCTTC	65.05	CTTGTACAGCTGTGCATC	56.79	-	GTAGACTGGAAGAGCACTGTTGAAGCCTGCGCCCTCAATGTTTTTTTTTTTTTTTGTTGGAGGCTCATCGTTCCTATTCAGCTGTACGCAGATGTTATCGAGGTCCGACGATGCACAGCTGTACAAGGATCGGATACGCATGAGGCTA	0.101	C/T	+	ABCC10
rs12149826	chr16	46722277	3664	30	TTCAGCCATTGCTTTGATGGAGAAGGGCAAGATTGCAATGGAAAACTTCAT	T	ACATTAAACATGGCAATCACACTAAATGCCACGGGTGCGGTGAGTTTGC	NM_033226	E8	TGGCATTTAGTGTGATTGCCATGTTTAAT	65.23	TTTTCCATTGCAATCTTG	51.96	+	GTAGACTGGAAGAGCACTGTTATTAAACATGGCAATCACACTAAATGCCATTTTTGTTGGAGGCTCATCGTTCCTATTCAGCTGTACGCAGATGTTATCGAGGTCCGACCAAGATTGCAATGGAAAAGATCGGATACGCATGAGGCTA	0.367	T/C	+	ABCC12
rs16945786	chr16	46678197	1153	34	CATTACTGTGTCTCTCATGAATGTTCTCTCCAGAACCTGCCAGAGCATCTC	A	TCGGTGTGACTCTCAAAGGGATCCAAGTTGTACCTTACTGTACCTACAA	NM_033226	E26	TCCAGAACCTGCCAGAGCATC	65.26	TGACTCTCAAAGGGATCC	56.13	-	GTAGACTGGAAGAGCACTGTTGATGCTCTGGCAGGTTCTGGATTTTTTTTTTTTTGTTGGAGGCTCATCGTTCCTATTCAGCTGTACGCAGATGTTATCGAGGTCCGACGGATCCCTTTGAGAGTCAGATCGGATACGCATGAGGCTA	0.275	A/G	+	ABCC12
rs16945787	chr16	46679400	1250	63	ACAAACAGGACAGGATCCTGTGGGATCACAGTCAGCTTGGTTCTGAGGTCT	T	CCAAGCTGAGAATGCAGATATCCACCTCATCAATAAAGATTGTGCCACT	NM_033226	E25	CACAGTCAGCTTGGTTCTGAGGT	65.55	TGAGAATGCAGATATCCA	53.07	-	GTAGACTGGAAGAGCACTGTTACCTCAGAACCAAGCTGACTGTGTTTTTTTTTTTGTTGGAGGCTCATCGTTCCTATTCAGCTGTACGCAGATGTTATCGAGGTCCGACTGGATATCTGCATTCTCAGATCGGATACGCATGAGGCTA	0.071	T/G	+	ABCC12
rs16945816	chr16	46708698	3063	26	AGAGGTTGAGGCCCCGCTCCCCAACCTCAGTCAGGTCTCCATAGGGGAGGT	T	GCTCAGGTCCTTCTGGAGGCCACAGACGCGGACTGTGTGCTGATACCTT	NM_033226	E12	TGGCCTCCAGAAGGACCTGA	65.75	CCTATGGAGACCTGACTG	56.36	+	GTAGACTGGAAGAGCACTGTTTCAGGTCCTTCTGGAGGCCATTTTTTTTTTTTTTGTTGGAGGCTCATCGTTCCTATTCAGCTGTACGCAGATGTTATCGAGGTCCGACCAGTCAGGTCTCCATAGGGATCGGATACGCATGAGGCTA	0.147	T/A	+	ABCC12
rs16945872	chr16	46732266	4333	62	CCAAAAGAAGACTTTGGTAAACTCGGTGGCAAAAAGGGCTATGCACAGTCC	A	ATGCCAACCCAGACTTTCCCAGAGGTCCTCTCAGTCTGCTGGAGGATTT	NM_033226	E4	GGCAAAAAGGGCTATGCACAGT	65.02	ACCCAGACTTTCCCAGAG	58.83	-	GTAGACTGGAAGAGCACTGTTACTGTGCATAGCCCTTTTTGCCTTTTTTTTTTTTGTTGGAGGCTCATCGTTCCTATTCAGCTGTACGCAGATGTTATCGAGGTCCGACCTCTGGGAAAGTCTGGGTGATCGGATACGCATGAGGCTA	0.167	A/G	+	ABCC12
rs16945874	chr16	46732735	4517	30	TGGAATTTCCACACCACGTGGCTCAGAGAGGCCTTCTCAGGACCCACCCTT	G	CTACCTCTTCATCCCAAAGGACTCGAAACCTTTTGGCATTGGTGTCAGA	NM_033226	E3	GCCTTCTCAGGACCCACCC	65.36	CTTCATCCCAAAGGACTC	55.22	-	GTAGACTGGAAGAGCACTGTTGGGTGGGTCCTGAGAAGGCTTTTTTTTTTTTTTTGTTGGAGGCTCATCGTTCCTATTCAGCTGTACGCAGATGTTATCGAGGTCCGACGAGTCCTTTGGGATGAAGGATCGGATACGCATGAGGCTA	0.417	G/T	+	ABCC12
rs6500305	chr16	46692356	1857	65	TGCCATAGGCGTGAATGATGCCCAGGCCCTGCATGGAGGAGGTGATGTGGG	T	GAACCAGGGTGACCGGCTGACATTCTCCACCTTCTTGAGCTCCTGGACT	NM_033226	E21	TCAGCCGGTCACCCTGGT	66.53	TCACCTCCTCCATGCAGG	61.78	+	GTAGACTGGAAGAGCACTGTTACCAGGGTGACCGGCTGATTTTTTTTTTTTTTTTGTTGGAGGCTCATCGTTCCTATTCAGCTGTACGCAGATGTTATCGAGGTCCGACCCTGCATGGAGGAGGTGAGATCGGATACGCATGAGGCTA	0.275	T/A	+	ABCC12
rs7193955	chr16	46680082	1473	64	GGGTGTTGTCTCTGTATCTCATCTGATAGTCTCTGAAGGTGATCTCCCCAC	G	GCTGGGCCAGTCCTTGGGACAGGTCCCCACTTTGAGGGGATGAGTGCAT	NM_033226	E24	TGTCCCAAGGACTGGCCCA	66.61	AGATCACCTTCAGAGACT	54.61	+	GTAGACTGGAAGAGCACTGTTTGGGCCAGTCCTTGGGACATTTTTTTTTTTTTTTGTTGGAGGCTCATCGTTCCTATTCAGCTGTACGCAGATGTTATCGAGGTCCGACAGTCTCTGAAGGTGATCTGATCGGATACGCATGAGGCTA	0.067	G/A	+	ABCC12
rs9302750	chr16	46706967	2974	63	CACGGCCGACAGGGGGTCGTCCAGCAGGTAGAGCTGACGGTCGGAGTAGAC	A	GCGCGGGCCAGGCTAATCCTCTGCCTCTGCCCCCCAGAGAGGTTGAGGC	NM_033226	E13	GGTAGAGCTGACGGTCGGAGTAG	66.54	GCCAGGCTAATCCTCTGC	60.95	-	GTAGACTGGAAGAGCACTGTTCTACTCCGACCGTCAGCTCTACCTTTTTTTTTTTGTTGGAGGCTCATCGTTCCTATTCAGCTGTACGCAGATGTTATCGAGGTCCGACGCAGAGGATTAGCCTGGCGATCGGATACGCATGAGGCTA	0.233	A/G	+	ABCC12
rs2273697	chr10	101553804	1347	39	GTATATAAGAAGGCATTGACCCTATCCAACTTGGCCAGGAAGGAGTACACC	G	TTGGAGAAACAGTGAACCTGATGTCTGTGGATGCCCAGAAGCTCATGGA	NM_000392	E10	CAACTTGGCCAGGAAGGAGTACA	65.35	AAACAGTGAACCTGATGT	54.49	+	GTAGACTGGAAGAGCACTGTTTGTACTCCTTCCTGGCCAAGTTGTTTTTTTTTTTGTTGGAGGCTCATCGTTCCTATTCAGCTGTACGCAGATGTTATCGAGGTCCGACACATCAGGTTCACTGTTTGATCGGATACGCATGAGGCTA	0.217	G/A	+	ABCC2
rs717620	chr10	101532567	75	57	GATGAAACAAGTAAAGAAGAAACAACACAATCATATTAATAGAAGAGTCTT	C	GTTCCAGACGCAGTCCAGGAATCATGCTGGAGAAGTTCTGCAACTCTAC	NM_000392	E1	TGATTCCTGGACTGCGTCTGGA	66.44	CTTCTATTAATATGATTGTGTTG	52.05	-	GTAGACTGGAAGAGCACTGTTTCCAGACGCAGTCCAGGAATCATTTTTTTGTTGGAGGCTCATCGTTCCTATTCAGCTGTACGCAGATGTTATCGAGGTCCGACCAACACAATCATATTAATAGAAGGATCGGATACGCATGAGGCTA	0.236	G/A	-	ABCC2
rs7899457	chr10	101595492	4208	37	TGCCGGTGGTCAGATTATCATTGATGGAGTAGATATTGCTTCCATTGGGCT	C	CACGACCTCCGAGAGAAGCTGACCATCATCCCCCAGGACCCCATCCTGT	NM_000392	E29	GTCAGCTTCTCTCGGAGGTCG	65.23	ATGGAAGCAATATCTACTC	52.01	-	GTAGACTGGAAGAGCACTGTTCGACCTCCGAGAGAAGCTGACTTTTTTTTTTTTGTTGGAGGCTCATCGTTCCTATTCAGCTGTACGCAGATGTTATCGAGGTCCGACGAGTAGATATTGCTTCCATGATCGGATACGCATGAGGCTA	0.075	C/T	+	ABCC2
rs8187692	chr10	101585964	3640	73	GCGAGACCGTATCAGGTTTGCCAGTTATCCGTGCCTTTGAGCACCAGCAGC	G	ATTTCTGAAACACAATGAGGTGAGGATTGACACCAACCAGAAATGTGTC	NM_000392	E25	CGTGCCTTTGAGCACCAGCA	67.09	GAAACACAATGAGGTGAG	53.88	+	GTAGACTGGAAGAGCACTGTTTGCTGGTGCTCAAAGGCACGTTTTTTTTTTTTTTGTTGGAGGCTCATCGTTCCTATTCAGCTGTACGCAGATGTTATCGAGGTCCGACCTCACCTCATTGTGTTTCGATCGGATACGCATGAGGCTA	0.117	G/T	+	ABCC2
rs8187706	chr10	101600444	4508	96	GAAATCCAAGATCCTGGTCCTGGATGAGGCCACTGCTGCGGTGGATCTAGA	G	ACAGACAACCTCATTCAGACGACCATCCAAAACGAGTTCGCCCACTGCA	NM_000392	E31	CCACTGCTGCGGTGGATCTA	65.16	AACCTCATTCAGACGACC	57.26	+	GTAGACTGGAAGAGCACTGTTTAGATCCACCGCAGCAGTGGTTTTTTTTTTTTTTGTTGGAGGCTCATCGTTCCTATTCAGCTGTACGCAGATGTTATCGAGGTCCGACGGTCGTCTGAATGAGGTTGATCGGATACGCATGAGGCTA	0.069	G/A	+	ABCC2
rs8187710	chr10	101601283	4642	35	TCATGGACAGTGACAGGGTAATGGTCCTAGACAACGGGAAGATTATAGAGT	G	CGGCAGCCCTGAAGAACTGCTACAAATCCCTGGACCCTTTTACTTTATG	NM_000392	E32	TGTAGCAGTTCTTCAGGGCTGC	65.84	TAATCTTCCCGTTGTCTA	52.58	-	GTAGACTGGAAGAGCACTGTTGCAGCCCTGAAGAACTGCTACATTTTTTTTTTTTGTTGGAGGCTCATCGTTCCTATTCAGCTGTACGCAGATGTTATCGAGGTCCGACTAGACAACGGGAAGATTAGATCGGATACGCATGAGGCTA	0.108	G/A	+	ABCC2
rs1051640	chr17	46123484	4578	33	TATCATGGACTACACCAGGGTCCTGGTCCTGGACAAAGGAGTAGTAGCTGA	A	TTTGATTCTCCAGCCAACCTCATTGCAGCTAGAGGCATCTTCTACGGGA	NM_003786	E31	GCAATGAGGTTGGCTGGAGAATCA	66.32	ACTACTCCTTTGTCCAGG	56.05	-	GTAGACTGGAAGAGCACTGTTTGATTCTCCAGCCAACCTCATTGCTTTTTTTTTTGTTGGAGGCTCATCGTTCCTATTCAGCTGTACGCAGATGTTATCGAGGTCCGACCCTGGACAAAGGAGTAGTGATCGGATACGCATGAGGCTA	0.067	A/G	+	ABCC3
rs4148416	chr17	46108421	3108	29	AAATGATGCCATGGCAGACAGTAGACAGAACAACACTTCCCTGAGGCTGGG	C	GTCTATGCTGCTTTAGGAATTCTGCAAGGGTTCTTGGTGATGCTGGCAG	NM_003786	E22	AGAACAACACTTCCCTGAGGCTG	65.59	GCTGCTTTAGGAATTCTG	54.01	+	GTAGACTGGAAGAGCACTGTTCAGCCTCAGGGAAGTGTTGTTCTTTTTTTTTTTTGTTGGAGGCTCATCGTTCCTATTCAGCTGTACGCAGATGTTATCGAGGTCCGACCAGAATTCCTAAAGCAGCGATCGGATACGCATGAGGCTA	0.319	C/T	+	ABCC3
rs1059751	chr13	94470950	867	867	ATTCATGCAATTTAGAAAGGATTTCAATACAGCCCAAACCAAAAGGCTTAC	A	GTCAACAGAGGGTTAGCCTTCCATAAATGAGAAATCCAAAAAAGAATAA	NM_005845	E31	TCATTTATGGAAGGCTAACCCTCTGTTG	65.64	CTTTTGGTTTGGGCTGTA	55.99	+	GTAGACTGGAAGAGCACTGTTCAACAGAGGGTTAGCCTTCCATAAATGATTTTTTGTTGGAGGCTCATCGTTCCTATTCAGCTGTACGCAGATGTTATCGAGGTCCGACTACAGCCCAAACCAAAAGGATCGGATACGCATGAGGCTA	0.237	T/C	-	ABCC4
rs11568658	chr13	94661008	2385	28	TGTTCACATCATTGGACAGCAGATTGACTATCTGGCCTGTGGTTGTCTTCC	C	CATGGCCATGTTACTAAGACGAAGTGCCTTCCGATAAATCATATGGCAC	NM_001105515	E5	GACTATCTGGCCTGTGGTTGTCTT	65.23	CATGTTACTAAGACGAAGT	52.62	-	GTAGACTGGAAGAGCACTGTTAAGACAACCACAGGCCAGATAGTCTTTTTTTTTGTTGGAGGCTCATCGTTCCTATTCAGCTGTACGCAGATGTTATCGAGGTCCGACACTTCGTCTTAGTAACATGGATCGGATACGCATGAGGCTA	0.165	G/T	-	ABCC4
rs1189466	chr13	94524541	2880	38	AAAGGCAACGATGATGACAAACATGGCACAGATGGCATCCAGACGGACGGC	A	AACCAGCGGGACGTTGTCAAAAACAAGAACCAAGCCCCTGAATGTAAAT	NM_005845	E23	AGATGGCATCCAGACGGACG	65.21	CGGGACGTTGTCAAAAAC	57.98	-	GTAGACTGGAAGAGCACTGTTCGTCCGTCTGGATGCCATCTTTTTTTTTTTTTTTGTTGGAGGCTCATCGTTCCTATTCAGCTGTACGCAGATGTTATCGAGGTCCGACGTTTTTGACAACGTCCCGGATCGGATACGCATGAGGCTA	0.067	G/A	+	ABCC4
rs1678339	chr13	94525780	3012	26	CTCTTCTGCTTTGTATGCCCGGATGGTCCAGAGCCCCTGGAGAGAAGATGA	T	AAGTGGGAAAACACTGGACTCCGACTTGTAGATTCCAGGCGCTTCACAT	NM_005845	E22	CCAGAGCCCCTGGAGAGAAGAT	66.07	GAAAACACTGGACTCCGA	57.51	-	GTAGACTGGAAGAGCACTGTTATCTTCTCTCCAGGGGCTCTGGTTTTTTTTTTTTGTTGGAGGCTCATCGTTCCTATTCAGCTGTACGCAGATGTTATCGAGGTCCGACTCGGAGTCCAGTGTTTTCGATCGGATACGCATGAGGCTA	0.093	C/T	+	ABCC4
rs16950472	chr13	94470505	422	422	ATCTGTTGCTCTCTGCTGATGAGCAAAAAACTTGCTATACGAAGGACAAAT	A	TATGTATACAAACAAATGCACACGTGTGCATGTCTATATACATATATGC	NM_005845	E31	GCACACGTGTGCATTTGTTTGTATACA	66	CCTTCGTATAGCAAGTTT	52.51	+	GTAGACTGGAAGAGCACTGTTTGTATACAAACAAATGCACACGTGTGCTTTTTTTGTTGGAGGCTCATCGTTCCTATTCAGCTGTACGCAGATGTTATCGAGGTCCGACAAACTTGCTATACGAAGGGATCGGATACGCATGAGGCTA	0.169	A/G	+	ABCC4
rs2274405	chr13	94656978	1975	58	CACGTAGGTGGTGAAGGTCACAAACACGATGATTTTGCTTGCACTGAAAAA	T	GAAGCCAAATTCATCCCTCTGAGGCAGGAACTTCTCAGAATCTTGGAAA	NM_001105515	E8	ACACGATGATTTTGCTTGCACTGAAA	65.5	AAATTCATCCCTCTGAGG	54.04	-	GTAGACTGGAAGAGCACTGTTTTTCAGTGCAAGCAAAATCATCGTGTTTTTTTTTGTTGGAGGCTCATCGTTCCTATTCAGCTGTACGCAGATGTTATCGAGGTCCGACCCTCAGAGGGATGAATTTGATCGGATACGCATGAGGCTA	0.317	C/T	+	ABCC4
rs2274406	chr13	94656996	1993	40	CACAAACACGATGATTTTGCTTGCACTGAAAAATGAAGCCAAATTCATCCC	T	CTGAGGCAGGAACTTCTCAGAATCTTGGAAATCTCCTTCTTTCTCAAAT	NM_001105515	E8	CTTGCACTGAAAAATGAAGCCAAATTCATC	65.44	CAGGAACTTCTCAGAATC	52.54	-	GTAGACTGGAAGAGCACTGTTGATGAATTTGGCTTCATTTTTCAGTGCAAGTTTTGTTGGAGGCTCATCGTTCCTATTCAGCTGTACGCAGATGTTATCGAGGTCCGACGATTCTGAGAAGTTCCTGGATCGGATACGCATGAGGCTA	0.242	T/C	+	ABCC4
rs3742106	chr13	94471791	1708	146	GCCAAAGTAAAAAAAAGTACAATGTGGTTTACATAGTCCAAAAACTAGTGG	A	AAATGCCTTCGGAACGGACTTGACATTTTGGTTGGATTCACAGTGCTGT	NM_005845	E31	TCAAGTCCGTTCCGAAGGCAT	65.18	GTTTTTGGACTATGTAAACC	52.94	+	GTAGACTGGAAGAGCACTGTTATGCCTTCGGAACGGACTTGATTTTTTTTTTTGTTGGAGGCTCATCGTTCCTATTCAGCTGTACGCAGATGTTATCGAGGTCCGACGGTTTACATAGTCCAAAAACGATCGGATACGCATGAGGCTA	0.271	A/C	+	ABCC4
rs4148551	chr13	94471518	1435	419	AACATGTAATTTTGGGGGCAATAAAAACAACAACAAAAACCTGTGACAACT	T	TGTCCTACTCCTTTAAAAATGAGCTTTGACTCTGTAGTCTCTTAAGGCA	NM_005845	E31	GCAATAAAAACAACAACAAAAACCTGTGACAA	65.73	ACTCCTTTAAAAATGAGCT	52.49	-	GTAGACTGGAAGAGCACTGTTTTGTCACAGGTTTTTGTTGTTGTTTTTATTGCTGTTGGAGGCTCATCGTTCCTATTCAGCTGTACGCAGATGTTATCGAGGTCCGACAGCTCATTTTTAAAGGAGTGATCGGATACGCATGAGGCTA	0.331	G/A	-	ABCC4
rs4148553	chr13	94471135	1052	802	CGTGTCCAAGTCATGCAACTCTAAAGGAGGATGGACGGTCACATTTGTGTC	C	TTCAGTATCAAAGCACCTTTAAGGGCTTCCATTTTGAGAAAGTAGTATT	NM_005845	E31	GGAGGATGGACGGTCACATTTGTG	66.52	ATCAAAGCACCTTTAAGG	52.95	-	GTAGACTGGAAGAGCACTGTTCACAAATGTGACCGTCCATCCTCCTTTTTTTTTTGTTGGAGGCTCATCGTTCCTATTCAGCTGTACGCAGATGTTATCGAGGTCCGACCCTTAAAGGTGCTTTGATGATCGGATACGCATGAGGCTA	0.237	G/A	-	ABCC4
rs899494	chr13	94659804	2275	48	CCCAGCAAGGCACGATATTCCTATCTCCATCCAGAGTAGGGCAGTCACTGC	A	ATCGCCTGCAGTGGTCCTGCCCACAGGAAGTGTAAGAACACTGTCACCT	NM_001105515	E6	GCAGGACCACTGCAGGCG	67.14	ACTGCCCTACTCTGGATG	58.68	+	GTAGACTGGAAGAGCACTGTTCGCCTGCAGTGGTCCTGCTTTTTTTTTTTTTTTTGTTGGAGGCTCATCGTTCCTATTCAGCTGTACGCAGATGTTATCGAGGTCCGACCATCCAGAGTAGGGCAGTGATCGGATACGCATGAGGCTA	0.217	G/A	+	ABCC4
rs9516519	chr13	94470457	374	374	AGTTAGCTGTGTGTGGTGTGTGCTTTTTAAGGCTTCACTCAATAAAACATC	T	GTTGCTCTCTGCTGATGAGCAAAAAACTTGCTATACGAAGGACAAATAT	NM_005845	E31	GTTTTTTGCTCATCAGCAGAGAGCA	65.24	TTATTGAGTGAAGCCTTAAA	52.96	+	GTAGACTGGAAGAGCACTGTTTGCTCTCTGCTGATGAGCAAAAAACTTTTTTTGTTGGAGGCTCATCGTTCCTATTCAGCTGTACGCAGATGTTATCGAGGTCCGACTTTAAGGCTTCACTCAATAAGATCGGATACGCATGAGGCTA	0.108	T/G	+	ABCC4
rs9516521	chr13	94471122	1039	815	CTGCAACAGTTACCGTGTCCAAGTCATGCAACTCTAAAGGAGGATGGACGG	T	CACATTTGTGTCCTTCAGTATCAAAGCACCTTTAAGGGCTTCCATTTTG	NM_005845	E31	TCATGCAACTCTAAAGGAGGATGGAC	65.25	TGTGTCCTTCAGTATCAA	53.17	-	GTAGACTGGAAGAGCACTGTTGTCCATCCTCCTTTAGAGTTGCATGATTTTTTTTGTTGGAGGCTCATCGTTCCTATTCAGCTGTACGCAGATGTTATCGAGGTCCGACTTGATACTGAAGGACACAGATCGGATACGCATGAGGCTA	0.108	T/C	+	ABCC4
rs1132776	chr3	185179095	4491	38	AATCACCACCACAATGGGAGCCACACCCACAGTGATGCTCTGGAAGTACCC	A	GCTTTTTCCAATATCCGACGCTCCTCCTCGCGGATTCTTTGAACACTCT	NM_005688	E9	GGAGGAGCGTCGGATATTGGAAAAA	65.92	TTCCAGAGCATCACTGTG	57.59	+	GTAGACTGGAAGAGCACTGTTTTTTTCCAATATCCGACGCTCCTCCTTTTTTTTTGTTGGAGGCTCATCGTTCCTATTCAGCTGTACGCAGATGTTATCGAGGTCCGACCACAGTGATGCTCTGGAAGATCGGATACGCATGAGGCTA	0.237	C/T	-	ABCC5
rs3749442	chr3	185143278	2052	70	AATGCCAATCTTCTCTTTAGGTTTGATCGTGAAGGATACTTTCTTTAGGAC	G	AGAGGGAGGTTTTCTCGGTACCTCATCTCTGCGTTCTCAAAGGTCACCT	NM_005688	E25	TGAGGTACCGAGAAAACCTCCCT	65.69	AAGAAAGTATCCTTCACG	52.08	+	GTAGACTGGAAGAGCACTGTTAGGGAGGTTTTCTCGGTACCTCATTTTTTTTTTTGTTGGAGGCTCATCGTTCCTATTCAGCTGTACGCAGATGTTATCGAGGTCCGACCGTGAAGGATACTTTCTTGATCGGATACGCATGAGGCTA	0.233	C/T	-	ABCC5
rs4148575	chr3	185184968	733	408	CAAAAATGGAGGCCAGACACCACGGTCTGGAGGTAGCTACGCTGAATTCCA	A	AACCCAGACTCTCTCTGGGTTAATTTCTTGTTTTTCCTGAGATTAAATT	NM_001023587	E7	GTCTGGAGGTAGCTACGCTGAATTC	65.66	GACTCTCTCTGGGTTAAT	53.01	-	GTAGACTGGAAGAGCACTGTTGAATTCAGCGTAGCTACCTCCAGACTTTTTTTTTGTTGGAGGCTCATCGTTCCTATTCAGCTGTACGCAGATGTTATCGAGGTCCGACATTAACCCAGAGAGAGTCGATCGGATACGCATGAGGCTA	0.25	C/T	-	ABCC5
rs12931472	chr16	16188507	3238	26	ATGGTGATGCAATCCTTCCCGGCACCGCTTCCAGAGGAACTTGAGTCTACG	A	CACCAGGGTCAACTTCTTCCAGGCAGAGGAAGGTGACCAGACGGTCAAA	NM_001171	E14	GCCTGGAAGAAGTTGACCCTGG	66.15	CTCAAGTTCCTCTGGAAG	54.84	+	GTAGACTGGAAGAGCACTGTTCCAGGGTCAACTTCTTCCAGGCTTTTTTTTTTTTGTTGGAGGCTCATCGTTCCTATTCAGCTGTACGCAGATGTTATCGAGGTCCGACCTTCCAGAGGAACTTGAGGATCGGATACGCATGAGGCTA	0.417	A/G	+	ABCC6
rs2238472	chr16	16159099	1276	68	ACGCCCTGCACAGCCAGCGGGAGCTCAGGTCGGTATCTTAGCCCAAAGTCC	C	GGAACTCGATCTGCCCGCCCTGAGGCCAGGGGGGCTGAGCTGCACATGT	NM_001171	E27	GGGCGGGCAGATCGAGTT	65.63	TGGGCTAAGATACCGACC	58.77	+	GTAGACTGGAAGAGCACTGTTAACTCGATCTGCCCGCCCTTTTTTTTTTTTTTTTGTTGGAGGCTCATCGTTCCTATTCAGCTGTACGCAGATGTTATCGAGGTCCGACGGTCGGTATCTTAGCCCAGATCGGATACGCATGAGGCTA	0.083	G/A	-	ABCC6
rs2856585	chr16	16171163	2244	48	GAAGGAGGCCACTTGCTGGCAGAGGAAGAGGAAGAGTGCGTAGAGGCAGAG	G	GGGGTGCCCACGGCACGCAGGTAGGCCAGGTGCACTGTGGCCTTCACCC	NM_001171	E22	CTGCGTGCCGTGGGCACC	70.35	CTCTACGCACTCTTCCTC	57.17	+	GTAGACTGGAAGAGCACTGTTGGTGCCCACGGCACGCAGTTTTTTTTTTTTTTTTGTTGGAGGCTCATCGTTCCTATTCAGCTGTACGCAGATGTTATCGAGGTCCGACGAGGAAGAGTGCGTAGAGGATCGGATACGCATGAGGCTA	0.153	G/A	+	ABCC6
rs6416668	chr16	16178857	2537	48	TTCCTCCTTCTCCTCTATCTCCTGGCTGTCTGGCTTGATCCAGAAGACACA	T	GAGGGCCCCCTTCCTCTGCAGAAGCTCCTGGTAGGAACCCATCTCTGCG	NM_001171	E19	TGCAGAGGAAGGGGGCCC	67.41	TTCTGGATCAAGCCAGAC	57.23	+	GTAGACTGGAAGAGCACTGTTGGGCCCCCTTCCTCTGCATTTTTTTTTTTTTTTTGTTGGAGGCTCATCGTTCCTATTCAGCTGTACGCAGATGTTATCGAGGTCCGACGTCTGGCTTGATCCAGAAGATCGGATACGCATGAGGCTA	0.092	C/T	+	ABCC6
rs8058694	chr16	16186363	3183	29	TATCCTGTGGAGGCAGGGAGGGCTTTCCTGGGACCAGGCGAAGGTGGCACT	G	TGTATGGTGATGCAATCCTTCCCGGCACCGCTTCCAGAGGAACTTGAGT	NM_001171	E15	GACCAGGCGAAGGTGGCA	65.81	GTGATGCAATCCTTCCCG	59.2	-	GTAGACTGGAAGAGCACTGTTTGCCACCTTCGCCTGGTCTTTTTTTTTTTTTTTTGTTGGAGGCTCATCGTTCCTATTCAGCTGTACGCAGATGTTATCGAGGTCCGACCGGGAAGGATTGCATCACGATCGGATACGCATGAGGCTA	0.333	G/T	+	ABCC6
rs9924755	chr16	16178909	2589	75	GAGGGCCCCCTTCCTCTGCAGAAGCTCCTGGTAGGAACCCATCTCTGCGAT	G	GCCCCATTTGCCAGCACTATGATCCAATCAGCCTGGGGCAGGATGTGGA	NM_001171	E19	CTGGTAGGAACCCATCTCTGCG	65.42	TTTGCCAGCACTATGATC	55.65	-	GTAGACTGGAAGAGCACTGTTCGCAGAGATGGGTTCCTACCAGTTTTTTTTTTTTGTTGGAGGCTCATCGTTCCTATTCAGCTGTACGCAGATGTTATCGAGGTCCGACGATCATAGTGCTGGCAAAGATCGGATACGCATGAGGCTA	0.226	G/A	+	ABCC6
rs1048099	chr11	17453091	4645	59	CACCAGGACGAAGAGCAGCATGAAGGTCAGGATCCACCGCAGGTTGTGCCC	A	GGGAAATGAAGCCATGTGCTGTGGTGGATGTGCACCTTGGAGCTCTGAC	NM_000352	E2	GGATCCACCGCAGGTTGTGC	67.21	TGAAGCCATGTGCTGTGG	61.35	-	GTAGACTGGAAGAGCACTGTTGCACAACCTGCGGTGGATCCTTTTTTTTTTTTTTGTTGGAGGCTCATCGTTCCTATTCAGCTGTACGCAGATGTTATCGAGGTCCGACCCACAGCACATGGCTTCAGATCGGATACGCATGAGGCTA	0.339	A/G	+	ABCC8
rs11172566	chr12	38233591	778	609	ATTAAACCTAATATCAACCATAAATGGACTAAATGTCACTCAAAGTTTGAA	T	CTTATGCACTTGGTATCAACCCAAATGCTGCTCAGTTTAACTTGTTTCA	NM_005164	E10	AGCATTTGGGTTGATACCAAGTGCATA	66.02	CTTTGAGTGACATTTAGTC	51.68	+	GTAGACTGGAAGAGCACTGTTTATGCACTTGGTATCAACCCAAATGCTTTTTTTGTTGGAGGCTCATCGTTCCTATTCAGCTGTACGCAGATGTTATCGAGGTCCGACGACTAAATGTCACTCAAAGGATCGGATACGCATGAGGCTA	0.193	T/C	+	ABCD2
rs1052006	chr14	73822893	1161	92	CTGTCAGTCCTCCTGGTCTCTCCTGAGGGCCGCCGACCCGCCACAGTGTGG	C	TCTCCTTCCAAAAGCCAGAGCTTCATTCCACTTTGATTCTCATCAGCTC	NM_005050	E19	CCGACCCGCCACAGTGT	65.66	TCCAAAAGCCAGAGCTTC	58.21	-	GTAGACTGGAAGAGCACTGTTACACTGTGGCGGGTCGGTTTTTTTTTTTTTTTTTGTTGGAGGCTCATCGTTCCTATTCAGCTGTACGCAGATGTTATCGAGGTCCGACGAAGCTCTGGCTTTTGGAGATCGGATACGCATGAGGCTA	0.193	G/A	-	ABCD4
rs1052012	chr14	73822859	1127	126	GGGATCTATGTGGCGAACCTGAGCTCGATCTTCGCTGTCAGTCCTCCTGGT	C	TCTCCTGAGGGCCGCCGACCCGCCACAGTGTGGCTCTCCTTCCAAAAGC	NM_005050	E19	GGTCGGCGGCCCTCAGGA	70.04	AGGACTGACAGCGAAGAT	58.61	+	GTAGACTGGAAGAGCACTGTTTCCTGAGGGCCGCCGACCTTTTTTTTTTTTTTTTGTTGGAGGCTCATCGTTCCTATTCAGCTGTACGCAGATGTTATCGAGGTCCGACATCTTCGCTGTCAGTCCTGATCGGATACGCATGAGGCTA	0.246	G/C	-	ABCD4
rs1052091	chr14	73822019	287	287	TTTTAAAAATATTAAGTAACTCAAGTACTAGAAGTACAGAAGCCTGGCAAA	A	ATTATGAAGGTAAGGAAGGTAATACATAGACAACTGAACTGGAGGGGCA	NM_005050	E19	AGTACTAGAAGTACAGAAGCCTGGCA	65.67	AAGGTAAGGAAGGTAATAC	51.34	-	GTAGACTGGAAGAGCACTGTTTGCCAGGCTTCTGTACTTCTAGTACTTTTTTTTGTTGGAGGCTCATCGTTCCTATTCAGCTGTACGCAGATGTTATCGAGGTCCGACGTATTACCTTCCTTACCTTGATCGGATACGCATGAGGCTA	0.167	T/G	-	ABCD4
rs2301345	chr14	73836104	2821	27	ACCCTTCCAAGTCTTTGTTTCCCAGGACCCCATAGTACTGACTGGGGATCA	A	GCCAACCTGGTAGATCACAAATTGCCCCAGTAGGGTCAGGCACAAAAGG	NM_005050	E3	ACCCCATAGTACTGACTGGGGAT	65.04	CTGGTAGATCACAAATTG	50.87	-	GTAGACTGGAAGAGCACTGTTATCCCCAGTCAGTACTATGGGGTTTTTTTTTTTTGTTGGAGGCTCATCGTTCCTATTCAGCTGTACGCAGATGTTATCGAGGTCCGACCAATTTGTGATCTACCAGGATCGGATACGCATGAGGCTA	0.136	T/C	-	ABCD4
rs4148077	chr14	73829229	2095	26	TGAGGTAGATGCACACAAAGGCATCCTTGCTGACCAGGGTGCTAAGCTCTG	C	GGGACTCAGGTCTCCATAGACCCCGCTGAAAATGGGGATTGCGATGACA	NM_005050	E9	GCTGACCAGGGTGCTAAGCTC	66.13	CAGGTCTCCATAGACCCC	58.77	-	GTAGACTGGAAGAGCACTGTTGAGCTTAGCACCCTGGTCAGCTTTTTTTTTTTTTGTTGGAGGCTCATCGTTCCTATTCAGCTGTACGCAGATGTTATCGAGGTCCGACGGGGTCTATGGAGACCTGGATCGGATACGCATGAGGCTA	0.183	G/A	-	ABCD4
rs4148078	chr14	73829053	2024	45	AATCCTGTGCGTGTAGCCAGCCACATCTGAGAGCGTCGTGGACAGGTCGAT	G	AGCTGGGTGAAGCAGCTGATGAGGTAGATGCACACAAAGGCATCCTTGC	NM_005050	E10	AGCGTCGTGGACAGGTCG	65.41	GTGAAGCAGCTGATGAGG	58.81	-	GTAGACTGGAAGAGCACTGTTCGACCTGTCCACGACGCTTTTTTTTTTTTTTTTTGTTGGAGGCTCATCGTTCCTATTCAGCTGTACGCAGATGTTATCGAGGTCCGACCCTCATCAGCTGCTTCACGATCGGATACGCATGAGGCTA	0.127	C/A	-	ABCD4
rs12538823	chr7	150543682	669	60	CCCAGTGAGACCGTATCGCCCAATGATCTTCCTCATTTCTTCCTTCTCCTT	G	ATCTCTGGGTAGCACTTCATCATGTACTCCAAAGGTGAGAGATCTAAGT	NM_005692	E13	GAGTACATGATGAAGTGCTACCCAGAG	65.35	AAGGAAGAAATGAGGAAG	51.82	+	GTAGACTGGAAGAGCACTGTTCTCTGGGTAGCACTTCATCATGTACTCTTTTTTTGTTGGAGGCTCATCGTTCCTATTCAGCTGTACGCAGATGTTATCGAGGTCCGACCTTCCTCATTTCTTCCTTGATCGGATACGCATGAGGCTA	0.108	G/T	+	ABCF2
rs2414	chr7	150541574	1065	636	GACCGTGGCTTCCTCTTTCTTTATTGGGCGCTTTGTAGATGTCACGCAGGT	C	TAAAAGTTACACTGCTAAATAATTATTTAAAAACTGACCAGGACGAAGG	NM_007189	E15	GCGCTTTGTAGATGTCACGCAG	65.54	TTACACTGCTAAATAATTATTTAAAA	52.92	-	GTAGACTGGAAGAGCACTGTTCTGCGTGACATCTACAAAGCGCTTTTGTTGGAGGCTCATCGTTCCTATTCAGCTGTACGCAGATGTTATCGAGGTCCGACTTTTAAATAATTATTTAGCAGTGTAAGATCGGATACGCATGAGGCTA	0.186	C/T	+	ABCF2
rs2608288	chr7	150541386	877	824	gtgaatcacAGGCCTGAGAAAAGGTACAATTTCAAATCAGAAGTAAAGGGA	C	AAAGTTCTTCCAGCTCCTATGGACTAGTCTTCAGTTCCCATCGACACAC	NM_007189	E15	ACTAGTCCATAGGAGCTGGAAGAACT	65.27	TACTTCTGATTTGAAATTGTA	51.24	+	GTAGACTGGAAGAGCACTGTTAGTTCTTCCAGCTCCTATGGACTAGTTTTTTGTTGGAGGCTCATCGTTCCTATTCAGCTGTACGCAGATGTTATCGAGGTCCGACTACAATTTCAAATCAGAAGTAGATCGGATACGCATGAGGCTA	0.186	C/G	-	ABCF2
rs7786151	chr7	150543718	705	33	TTCTTCCTTCTCCTTGATCTCTGGGTAGCACTTCATCATGTACTCCAAAGG	T	GAGAGATCTAAGTCCAGCTGCTCTTGTAAATCCTGATGGTAACGCCCTA	NM_005692	E13	TTTACAAGAGCAGCTGGACTTAGATCTC	65.16	GAGTACATGATGAAGTGC	53.46	+	GTAGACTGGAAGAGCACTGTTGAGATCTAAGTCCAGCTGCTCTTGTAAATTTTTTGTTGGAGGCTCATCGTTCCTATTCAGCTGTACGCAGATGTTATCGAGGTCCGACGCACTTCATCATGTACTCGATCGGATACGCATGAGGCTA	0.142	T/C	+	ABCF2
rs9811715	chr3	185391696	1661	41	AGCTAGATGAGGTGGATTTCTACTACGATCCGAAGCACGTCATCTTCAGTC	G	CCTCTCTGTGTCTGCTGATCTCGAGTCTCGCATCTGTGTGGTTGGAGAG	NM_018358	E16	CGATCCGAAGCACGTCATCTTCAG	66.52	TGTGTCTGCTGATCTCGA	58.63	+	GTAGACTGGAAGAGCACTGTTCTGAAGATGACGTGCTTCGGATCGTTTTTTTTTTGTTGGAGGCTCATCGTTCCTATTCAGCTGTACGCAGATGTTATCGAGGTCCGACTCGAGATCAGCAGACACAGATCGGATACGCATGAGGCTA	0.068	G/A	+	ABCF3
rs1044317	chr21	42589969	2469	452	ACCGTGGGTCCTGGATGGGGAACTGCAAGCAGCCTCTCAGCTGATGGCTGC	A	CAGTCAGATGTCTGGTGGCAGAGAGTCCGAGCATGGAGCGATTCCATTT	NM_207629	E15	CAGCCTCTCAGCTGATGGCT	65.2	GATGTCTGGTGGCAGAGA	59.35	+	GTAGACTGGAAGAGCACTGTTAGCCATCAGCTGAGAGGCTGTTTTTTTTTTTTTTGTTGGAGGCTCATCGTTCCTATTCAGCTGTACGCAGATGTTATCGAGGTCCGACTCTCTGCCACCAGACATCGATCGGATACGCATGAGGCTA	0.331	G/A	+	ABCG1
rs3802885	chr11	118537898	3149	684	GCACGGTCTCGTGATGCTCCCTCCCTCTCCGGAGTGACAGGCACATACATG	A	GAACAGGCCATCTCAGCCCTACACACTTGCCATCCCCTACAGCACAGAG	NM_022169	E15	CCGGAGTGACAGGCACATACA	65.19	GCCATCTCAGCCCTACAC	60.55	+	GTAGACTGGAAGAGCACTGTTTGTATGTGCCTGTCACTCCGGTTTTTTTTTTTTTGTTGGAGGCTCATCGTTCCTATTCAGCTGTACGCAGATGTTATCGAGGTCCGACGTGTAGGGCTGAGATGGCGATCGGATACGCATGAGGCTA	0.35	A/C	+	ABCG4
rs2278356	chr2	43893378	263	263	TAAACCCACAACTCTCTTTCTCTGTCACTTATGGTCAGGAATCCTTGAAAC	A	TTTTATTTTTGCCTAATCCTTTATCCAATGTAAACATATTTTTAAGCTG	NM_022436	E13	CTGTCACTTATGGTCAGGAATCCTTGAA	65.36	TTTTGCCTAATCCTTTATC	50.77	-	GTAGACTGGAAGAGCACTGTTTTCAAGGATTCCTGACCATAAGTGACAGTTTTTGTTGGAGGCTCATCGTTCCTATTCAGCTGTACGCAGATGTTATCGAGGTCCGACGATAAAGGATTAGGCAAAAGATCGGATACGCATGAGGCTA	0.181	G/T	-	ABCG5
rs2278357	chr2	43893342	227	227	TTCTTACCCAATTCTGCATGATAACCTTGCTTCATCTAAACCCACAACTCT	C	TTTCTCTGTCACTTATGGTCAGGAATCCTTGAAACATTTTATTTTTGCC	NM_022436	E13	AGGATTCCTGACCATAAGTGACAGAGA	65.57	GTGGGTTTAGATGAAGCA	55.12	+	GTAGACTGGAAGAGCACTGTTTCTCTGTCACTTATGGTCAGGAATCCTTTTTTTTGTTGGAGGCTCATCGTTCCTATTCAGCTGTACGCAGATGTTATCGAGGTCCGACTGCTTCATCTAAACCCACGATCGGATACGCATGAGGCTA	0.398	G/A	-	ABCG5
rs6720173	chr2	43893904	789	48	TGAATCTAGATGTTGCACCTGGGCAGGTTTTCTCAATGAATTGAATTCCTT	G	AGTGAAGGCACACATTGGATTAGTTGTCACAGAAACATTTGAGCTGCCA	NM_022436	E13	TGACAACTAATCCAATGTGTGCCTTCA	65.88	TTCAATTCATTGAGAAAACC	52.77	+	GTAGACTGGAAGAGCACTGTTTGAAGGCACACATTGGATTAGTTGTCATTTTTGTTGGAGGCTCATCGTTCCTATTCAGCTGTACGCAGATGTTATCGAGGTCCGACGGTTTTCTCAATGAATTGAAGATCGGATACGCATGAGGCTA	0.35	G/C	+	ABCG5
rs6715286	chr2	27205451	570	48	TACCCAGCCCATTGTGCTGCTGCTTCCTGGCATCACTGGCAGTAGCCAGGA	T	ACATACGTCTTGCACCTAGTTAACCAAGCTCTGAGGGATGGCTACCGGG	NM_032604	E3	GGCATCACTGGCAGTAGCCAG	66.45	GTCTTGCACCTAGTTAAC	53.24	+	GTAGACTGGAAGAGCACTGTTCTGGCTACTGCCAGTGATGCCTTTTTTTTTTTTTGTTGGAGGCTCATCGTTCCTATTCAGCTGTACGCAGATGTTATCGAGGTCCGACGTTAACTAGGTGCAAGACGATCGGATACGCATGAGGCTA	0.075	G/T	+	ABHD1
rs6460052	chr7	72789579	870	78	ACGGGAGCGGGGCAGCTCATCTGCGATGTTGATGGCCCTCATGGCTGCCAC	A	TAGGTTGCAAAGTGGGAGACACCTGTGCTTTCCACTGGGCTGATATCTA	NM_148912	E4	TGGCCCTCATGGCTGCC	65.9	GCAAAGTGGGAGACACCT	60.23	-	GTAGACTGGAAGAGCACTGTTGGCAGCCATGAGGGCCATTTTTTTTTTTTTTTTTGTTGGAGGCTCATCGTTCCTATTCAGCTGTACGCAGATGTTATCGAGGTCCGACAGGTGTCTCCCACTTTGCGATCGGATACGCATGAGGCTA	0.181	G/A	+	ABHD11
rs1046073	chr20	25229332	483	188	ACACAGCCATGCTCAGGCCTCCGGGCACTGCAGGCCTGCAGGGGCCTCCCC	G	CCTGGGATCTGAGGTGCTCTCCAGGTGCGAGCTGGGCTCCTGAGCATTG	NM_001042472	E13	GGCCTGCAGGGGCCTCC	68.86	ATCTGAGGTGCTCTCCAG	58.69	-	GTAGACTGGAAGAGCACTGTTGGAGGCCCCTGCAGGCCTTTTTTTTTTTTTTTTTGTTGGAGGCTCATCGTTCCTATTCAGCTGTACGCAGATGTTATCGAGGTCCGACCTGGAGAGCACCTCAGATGATCGGATACGCATGAGGCTA	0.425	C/T	-	ABHD12
rs11100	chr20	25229183	334	334	CCCAAGAGTCCCCTGCCCGGACTCCCCCTGTCCAGCTCAGTGCAGCATCAA	G	CAGGCAGTGATGGCTGCCTGCTGCCATTAAGTCTCCCAACAAGATCTCA	NM_001042472	E13	GCAGGCAGCCATCACTGCC	67.58	CTGCACTGAGCTGGACAG	61.09	+	GTAGACTGGAAGAGCACTGTTGGCAGTGATGGCTGCCTGCTTTTTTTTTTTTTTTGTTGGAGGCTCATCGTTCCTATTCAGCTGTACGCAGATGTTATCGAGGTCCGACCTGTCCAGCTCAGTGCAGGATCGGATACGCATGAGGCTA	0.466	C/G	-	ABHD12
rs6107027	chr20	25236631	991	30	CCCAGGGAAGTATCGATATACCACTGAAAATGGATGGCTCTTAGCTTCTTC	G	CGGATATTAGTGAATGGAGATTCCAATATAAGGGCATCTGGAGGCGTCC	NM_001042472	E9	ACTGAAAATGGATGGCTCTTAGCTTCT	65.33	TTAGTGAATGGAGATTCC	51.29	-	GTAGACTGGAAGAGCACTGTTAGAAGCTAAGAGCCATCCATTTTCAGTTTTTTTTGTTGGAGGCTCATCGTTCCTATTCAGCTGTACGCAGATGTTATCGAGGTCCGACGGAATCTCCATTCACTAAGATCGGATACGCATGAGGCTA	0.25	G/A	+	ABHD12
rs9670655	chr13	107683398	4096	1205	AAAGCATTTCTAACAAAAAGTGACTGGAGCACTTGCCATTGCAACAACCCT	G	TTTTTGCAATTAGGTTTTTGACTGTTAAAATGGATATTTTCATAAAAAT	NM_032859	E2	AGCACTTGCCATTGCAACAACC	66.01	CAATTAGGTTTTTGACTGTTA	52.82	+	GTAGACTGGAAGAGCACTGTTGGTTGTTGCAATGGCAAGTGCTTTTTTTTTTGTTGGAGGCTCATCGTTCCTATTCAGCTGTACGCAGATGTTATCGAGGTCCGACTAACAGTCAAAAACCTAATTGGATCGGATACGCATGAGGCTA	0.075	G/T	+	ABHD13
rs404527	chr3	51987039	250	99	CATGCTCCTACTGTATGTGGGGCTGCCAGGCCCCCCTGAGCAGACTTCCTG	C	CTCTGGGGAGACCCCAATGTCACAGTCCTGGCTGGTCTCACCCCTGGCA	NM_015407	E2	CCCCCCTGAGCAGACTTCC	65.07	GGAGACCCCAATGTCACA	59.58	+	GTAGACTGGAAGAGCACTGTTGGAAGTCTGCTCAGGGGGGTTTTTTTTTTTTTTTGTTGGAGGCTCATCGTTCCTATTCAGCTGTACGCAGATGTTATCGAGGTCCGACTGTGACATTGGGGTCTCCGATCGGATACGCATGAGGCTA	0.258	G/C	-	ABHD14A
rs3751480	chr14	22150518	1922	579	TTCTAGCCCCACTATGCGGGGGTGCTGTTGTCCTGCCTGTGTCTCATCCCC	A	GCTGCCTAAGCTAGGGACACTCAAGTGCTTCCTTCCTTGCCCCATCTTC	NM_022060	E7	TTGTCCTGCCTGTGTCTCATCC	65.28	TAAGCTAGGGACACTCAA	54.94	+	GTAGACTGGAAGAGCACTGTTGGATGAGACACAGGCAGGACAATTTTTTTTTTTTGTTGGAGGCTCATCGTTCCTATTCAGCTGTACGCAGATGTTATCGAGGTCCGACTTGAGTGTCCCTAGCTTAGATCGGATACGCATGAGGCTA	0.398	G/A	+	ABHD4
rs887472	chr3	43735065	1197	127	ACACTGTGGACTGAACACACTGAAGCTCTGATGGGAAAACCTGGTGACTGA	T	ATAGTTGTTCAGCAATAATTCATAGTCTGTGATGAAGAGTAGTGAATAC	NM_016006	E7	CTCTGATGGGAAAACCTGGTGACT	65.22	GTTCAGCAATAATTCATAGT	51.79	+	GTAGACTGGAAGAGCACTGTTAGTCACCAGGTTTTCCCATCAGAGTTTTTTTTGTTGGAGGCTCATCGTTCCTATTCAGCTGTACGCAGATGTTATCGAGGTCCGACACTATGAATTATTGCTGAACGATCGGATACGCATGAGGCTA	0.2	A/C	-	ABHD5
rs11706920	chr3	58254711	1553	356	CCTTATCCCTGGTATCCACGGTTCCCCAGAGCTTTGGGGACCACGCGAAAA	C	CTCCAAGATATTTTTCACAAAATAGAAACTCATATGGAACAAAATAAGA	NM_020676	E9	GCTTTGGGGACCACGCGAA	66.81	GATATTTTTCACAAAATAGAAACT	52.87	+	GTAGACTGGAAGAGCACTGTTTTCGCGTGGTCCCCAAAGCTTTTTTTTTGTTGGAGGCTCATCGTTCCTATTCAGCTGTACGCAGATGTTATCGAGGTCCGACAGTTTCTATTTTGTGAAAAATATCGATCGGATACGCATGAGGCTA	0.117	C/T	+	ABHD6
rs2176083	chr3	58254810	1652	455	GAAACCCCAGCCATGAAATCTACCATGAAGTCTTCAAGTTCATGTCACTGA	G	AAGCTTGTGCAAAGCAGCCACCTTGGACCATAATTAAATCAAGGACATT	NM_020676	E9	GGTGGCTGCTTTGCACAAGC	66.48	ACATGAACTTGAAGACTT	51.68	-	GTAGACTGGAAGAGCACTGTTGCTTGTGCAAAGCAGCCACCTTTTTTTTTTTTTTGTTGGAGGCTCATCGTTCCTATTCAGCTGTACGCAGATGTTATCGAGGTCCGACAAGTCTTCAAGTTCATGTGATCGGATACGCATGAGGCTA	0.083	C/G	+	ABHD6
rs6925	chr3	58255128	1970	371	ACACGCATGGAGGGGCATTGCTCTAGCCCTCAGAGCGTCCGGAGCAGCAGG	G	TACATGGGTGGGAGGTTCATTCAGCACCCACCAGTCAGGTATGTTCTGA	NM_020676	E9	GAGCGTCCGGAGCAGCA	65.75	GGTGGGAGGTTCATTCAG	57.97	+	GTAGACTGGAAGAGCACTGTTTGCTGCTCCGGACGCTCTTTTTTTTTTTTTTTTTGTTGGAGGCTCATCGTTCCTATTCAGCTGTACGCAGATGTTATCGAGGTCCGACCTGAATGAACCTCCCACCGATCGGATACGCATGAGGCTA	0.224	A/G	+	ABHD6
rs8723	chr3	58255350	2192	149	GACTCAGGTTCCACACACAAGCAACAACTCGTGGGCCTCTTTTCTATTTCA	A	TGTGCTACTAAGAACCCTTGGATGTAACATACTAGTTAGTTAATGAATT	NM_020676	E9	ACAACTCGTGGGCCTCTTTTCTATTT	65.62	ACTAAGAACCCTTGGATG	53.97	+	GTAGACTGGAAGAGCACTGTTAAATAGAAAAGAGGCCCACGAGTTGTTTTTTTTTGTTGGAGGCTCATCGTTCCTATTCAGCTGTACGCAGATGTTATCGAGGTCCGACCATCCAAGGGTTCTTAGTGATCGGATACGCATGAGGCTA	0.142	A/G	+	ABHD6
rs2469954	chr2	204000761	2104	617	TTGCCTGTGCTAAGGGGTTAACCTCATGGCCCAGTGGGTACCCTAGCCCCT	T	CTTTTCTTCCACTTGTATGAAGAGGAGGGAACCAACATTTAAATACCAC	NM_005759	E10	CCCAGTGGGTACCCTAGCCC	66.84	TTCCACTTGTATGAAGAG	51.61	+	GTAGACTGGAAGAGCACTGTTGGGCTAGGGTACCCACTGGGTTTTTTTTTTTTTTGTTGGAGGCTCATCGTTCCTATTCAGCTGTACGCAGATGTTATCGAGGTCCGACCTCTTCATACAAGTGGAAGATCGGATACGCATGAGGCTA	0.208	G/A	-	ABI2
rs10936352	chr3	101956194	1638	31	CCCTGATTCAGTACTGAATGCCACTGTGTTGCTGACCGGGCCTTCACCAAG	C	GGGTTTTTGGGTTTCACCTGGAATTCATACCTCGTGTTTGGTTTCAGAT	NM_015429	E31	CTGACCGGGCCTTCACCA	65.15	TTGGGTTTCACCTGGAAT	56.89	-	GTAGACTGGAAGAGCACTGTTTGGTGAAGGCCCGGTCAGTTTTTTTTTTTTTTTTGTTGGAGGCTCATCGTTCCTATTCAGCTGTACGCAGATGTTATCGAGGTCCGACATTCCAGGTGAAACCCAAGATCGGATACGCATGAGGCTA	0.076	C/T	+	ABI3BP
rs2245370	chr3	102100369	3978	59	CAATGTCCAGTCATGGTGTGGGTTGATGAGGAAACCCCAGGACAGGAAGAC	C	GAGCTCGGTGTCAGAGTGCCAACCACCAGCTGCAGAGGTTTGCGAGAAC	NM_015429	E4	TGGCACTCTGACACCGAGC	65.52	CTGTCCTGGGGTTTCCTC	59.99	+	GTAGACTGGAAGAGCACTGTTGCTCGGTGTCAGAGTGCCATTTTTTTTTTTTTTTGTTGGAGGCTCATCGTTCCTATTCAGCTGTACGCAGATGTTATCGAGGTCCGACGAGGAAACCCCAGGACAGGATCGGATACGCATGAGGCTA	0.178	T/C	+	ABI3BP
rs3732895	chr3	102194938	4385	66	AGAGAAGTAGACACCCCAAACTGGAGAGCATGTTGCATTTGCCACCTCGCA	T	GGGGAATGATGCTGGTGGGTGCCTCGCAACCCTGGAGCTGCATTTAAGT	NM_015429	E1	GGCACCCACCAGCATCATTCC	67.07	GTGGCAAATGCAACATGC	59.45	+	GTAGACTGGAAGAGCACTGTTGGAATGATGCTGGTGGGTGCCTTTTTTTTTTTTTGTTGGAGGCTCATCGTTCCTATTCAGCTGTACGCAGATGTTATCGAGGTCCGACGCATGTTGCATTTGCCACGATCGGATACGCATGAGGCTA	0.15	A/G	-	ABI3BP
rs1056171	chr9	132750821	3326	1645	GAATAATCTCCGGGAGCTTCAGATCTGCCCGGCGACAGCAGGCAGTGGTCC	A	GCGGCCACTCAGGACTTCAGCAAGCTCCTCAGTTCGGTGAAGGAAATCA	NM_005157	E11	GCGACAGCAGGCAGTGGT	66.42	ACTCAGGACTTCAGCAAG	57.17	+	GTAGACTGGAAGAGCACTGTTACCACTGCCTGCTGTCGCTTTTTTTTTTTTTTTTGTTGGAGGCTCATCGTTCCTATTCAGCTGTACGCAGATGTTATCGAGGTCCGACCTTGCTGAAGTCCTGAGTGATCGGATACGCATGAGGCTA	0.085	G/A	+	ABL1
rs1056209	chr9	132752410	4915	469	GAAGCCACCTTCCCACCCCTTCATACCGCCTCGTGCCAGCAGCCTCGCACA	G	GCCCTAGCTTTACGCTCATCACCTAAACTTGTACTTTATTTTTCTGATA	NM_005157	E11	GTGCCAGCAGCCTCGCA	66.76	GCTTTACGCTCATCACCT	58.09	+	GTAGACTGGAAGAGCACTGTTTGCGAGGCTGCTGGCACTTTTTTTTTTTTTTTTTGTTGGAGGCTCATCGTTCCTATTCAGCTGTACGCAGATGTTATCGAGGTCCGACAGGTGATGAGCGTAAAGCGATCGGATACGCATGAGGCTA	0.317	G/A	+	ABL1
rs12337653	chr9	132752314	4819	565	ACTCTGGGCAGGGACCCGGGGTCTCCTGGACCTTGACAGAGCAGCTAACTC	C	GAGAGCAGTGGGCAGGTGGCCGCCCCTGAGGCTTCACGCCGGGAGAAGC	NM_005157	E11	GCCACCTGCCCACTGCTC	66.86	GCTGCTCTGTCAAGGTCC	61.1	-	GTAGACTGGAAGAGCACTGTTGAGCAGTGGGCAGGTGGCTTTTTTTTTTTTTTTTGTTGGAGGCTCATCGTTCCTATTCAGCTGTACGCAGATGTTATCGAGGTCCGACGGACCTTGACAGAGCAGCGATCGGATACGCATGAGGCTA	0.076	C/T	+	ABL1
rs2229070	chr9	132749849	2354	673	AGGGGAGAACAGGTCTGACCAGGTGACCCGAGGCACAGTAACGCCTCCCCC	C	AGGCTGGTGAAAAAGAATGAGGAAGCTGCTGATGAGGTCTTCAAAGACA	NM_005157	E11	AGGCACAGTAACGCCTCCC	65.31	GTGAAAAAGAATGAGGAAG	52.21	+	GTAGACTGGAAGAGCACTGTTGGGAGGCGTTACTGTGCCTTTTTTTTTTTTTTTGTTGGAGGCTCATCGTTCCTATTCAGCTGTACGCAGATGTTATCGAGGTCCGACCTTCCTCATTCTTTTTCACGATCGGATACGCATGAGGCTA	0.283	C/G	+	ABL1
rs10913692	chr1	177341491	6407	3708	ACCTGGGCCTCCTTTGGAGCAGCAATGGTAAGAATCAAGGTTTCCTTTCTT	T	CCAATGAAAACTCAATTTTGTTCTTGGTCAAAAATGCCAAACTCTATTC	NM_001100108	E12	CAGCAATGGTAAGAATCAAGGTTTCCTTTC	65.69	AAAACTCAATTTTGTTCTTG	51.4	-	GTAGACTGGAAGAGCACTGTTGAAAGGAAACCTTGATTCTTACCATTGCTGTTGTTGGAGGCTCATCGTTCCTATTCAGCTGTACGCAGATGTTATCGAGGTCCGACCAAGAACAAAATTGAGTTTTGATCGGATACGCATGAGGCTA	0.325	T/G	+	ABL2
rs1318056	chr1	177378767	11860	67	GAGGCCTCAGTGCACAGGCAGCAAAGTGAAGTGTCCTGATCTCTGCCATAA	C	TATTAGGTGGAAGGAGAACTGTCCCAAGGACCATACCTCTGCCCAGAAG	NM_001100108	E1	TGGGACAGTTCTCCTTCCACCTAA	65.74	CAGAGATCAGGACACTTC	54.65	+	GTAGACTGGAAGAGCACTGTTTTAGGTGGAAGGAGAACTGTCCCATTTTTTTTTTGTTGGAGGCTCATCGTTCCTATTCAGCTGTACGCAGATGTTATCGAGGTCCGACGAAGTGTCCTGATCTCTGGATCGGATACGCATGAGGCTA	0.15	C/G	+	ABL2
rs1490311	chr1	177342377	7293	2822	AGAATGCCTCTCCCTATTCTCTACCTGGATTGGGCTTAAGGTGGTAAGGGA	A	GGGAAAGGTACAGAGAAACAGCCATTAGGACCAAGCCAGCTTTTCCTCT	NM_001100108	E12	TGGATTGGGCTTAAGGTGGTAAGG	65.32	GGTACAGAGAAACAGCCA	57.16	-	GTAGACTGGAAGAGCACTGTTCCTTACCACCTTAAGCCCAATCCATTTTTTTTTTGTTGGAGGCTCATCGTTCCTATTCAGCTGTACGCAGATGTTATCGAGGTCCGACTGGCTGTTTCTCTGTACCGATCGGATACGCATGAGGCTA	0.133	C/T	-	ABL2
rs17361990	chr1	177337659	2575	2575	CATGCTTCTCAGTAAGAGAGGAGCGTAGGGAATGACAGTGAAGTTCAAGTG	A	ACTACAGTTGTGCTGAACAGAGCAAGTAACAATAACTATTACTACTGGC	NM_001100108	E12	ACTTGCTCTGTTCAGCACAACTGTA	65.64	AACTTCACTGTCATTCCC	55.03	+	GTAGACTGGAAGAGCACTGTTTACAGTTGTGCTGAACAGAGCAAGTTTTTTTTTTGTTGGAGGCTCATCGTTCCTATTCAGCTGTACGCAGATGTTATCGAGGTCCGACGGGAATGACAGTGAAGTTGATCGGATACGCATGAGGCTA	0.061	A/G	+	ABL2
rs2274230	chr1	177350702	10446	67	ATAAACCTTAGGGGGGCATCCCTCAGGCTGTTCCATTCGATATCCTTTTTC	T	AGTAGGTCATAGACCTGAGACAGGTCAATACCTGGATATGGTGACATTC	NM_001100108	E9	ATTGACCTGTCTCAGGTCTATGACCTA	65.12	GGATATCGAATGGAACAG	52.82	+	GTAGACTGGAAGAGCACTGTTTAGGTCATAGACCTGAGACAGGTCAATTTTTTTTGTTGGAGGCTCATCGTTCCTATTCAGCTGTACGCAGATGTTATCGAGGTCCGACCTGTTCCATTCGATATCCGATCGGATACGCATGAGGCTA	0.061	A/C	-	ABL2
rs3210839	chr1	177336051	967	967	ATGGAGGAGAGCTGGTTTCTCTGGCCCTCATCTACCAGAAGCATCTCTGTC	C	CCTGGCGTTCTTGCCACTCACAATACCTGGTATGGTACTTCTGAACTGT	NM_001100108	E12	TGTGAGTGGCAAGAACGCCA	65.83	GATGCTTCTGGTAGATGA	53.92	+	GTAGACTGGAAGAGCACTGTTTGGCGTTCTTGCCACTCACATTTTTTTTTTTTTTGTTGGAGGCTCATCGTTCCTATTCAGCTGTACGCAGATGTTATCGAGGTCCGACTCATCTACCAGAAGCATCGATCGGATACGCATGAGGCTA	0.225	A/G	-	ABL2
rs3813643	chr1	177336956	1872	1872	AGTCTTTTCCTCTCTGAGACTCATGAAACCCATCTTTGAAGGCACAAATCT	C	CAAGGGTGGCCTCTCAGCAGTTTCTGCCATTCCAAGTCAGCTTTGAATC	NM_001100108	E12	ACTGCTGAGAGGCCACCCT	66.32	GTGCCTTCAAAGATGGGT	58.2	+	GTAGACTGGAAGAGCACTGTTAGGGTGGCCTCTCAGCAGTTTTTTTTTTTTTTTTGTTGGAGGCTCATCGTTCCTATTCAGCTGTACGCAGATGTTATCGAGGTCCGACACCCATCTTTGAAGGCACGATCGGATACGCATGAGGCTA	0.417	G/C	+	ABL2
rs3829794	chr1	177339350	4266	4266	ACAAAGTGCACATTGCTGTGTTGCTGAGGTCTGTCCAAAAGAATGACCCCA	T	TGAATTTTTTAAATGACTGAATTCTACTGAGTGCTTGCTTGGCTTGTGT	NM_001100108	E12	TGAGGTCTGTCCAAAAGAATGACCC	65.53	TTTTAAATGACTGAATTCTACT	51.94	-	GTAGACTGGAAGAGCACTGTTGGGTCATTCTTTTGGACAGACCTCATTTTTGTTGGAGGCTCATCGTTCCTATTCAGCTGTACGCAGATGTTATCGAGGTCCGACAGTAGAATTCAGTCATTTAAAAGATCGGATACGCATGAGGCTA	0.325	T/C	+	ABL2
rs9662858	chr1	177335473	389	389	ATACACACCTGCGGGGCGGGACCTTTGGTATAAACGTTCAACGAGTTTTAA	A	GAATTGAATCCGCATGTTTGGGGACAAAGTTCTGTCAACCACCATGAAA	NM_001100108	E12	TGTCCCCAAACATGCGGATTCAAT	66.32	CTCGTTGAACGTTTATAC	51.53	+	GTAGACTGGAAGAGCACTGTTATTGAATCCGCATGTTTGGGGACATTTTTTTTTTGTTGGAGGCTCATCGTTCCTATTCAGCTGTACGCAGATGTTATCGAGGTCCGACGTATAAACGTTCAACGAGGATCGGATACGCATGAGGCTA	0.325	A/G	+	ABL2
rs10885596	chr10	116434345	7549	59	AGTGACTCTGGCTCCTTCCTCATGTACAGATTCTGCATCCCCTTCTTCTCT	C	GACCCTGCCCCTACCACTTCTAAAGAGACCCCTTGCAAAAGCACATCAG	NM_001003407	E1	GTACAGATTCTGCATCCCCTTCTTCT	65.03	GCCCCTACCACTTCTAAA	56.45	-	GTAGACTGGAAGAGCACTGTTAGAAGAAGGGGATGCAGAATCTGTACTTTTTTTTGTTGGAGGCTCATCGTTCCTATTCAGCTGTACGCAGATGTTATCGAGGTCCGACTTTAGAAGTGGTAGGGGCGATCGGATACGCATGAGGCTA	0.443	C/T	+	ABLIM1
rs2292735	chr4	8018774	837	837	TAAGGTTACCTGTGTGACGAGAAAAAGAAAAAAGAAAAAGAAAAGAAACTA	G	ACAGGGAGCTCTGTGTATGAGGACCACACCAAGAACAGACTGAAACCAC	NM_032432	E16	GGTCCTCATACACAGAGCTCCCT	66.07	CTTTTCTTTTTCTTTTTTCTTTTT	52.77	+	GTAGACTGGAAGAGCACTGTTAGGGAGCTCTGTGTATGAGGACCTTTTTGTTGGAGGCTCATCGTTCCTATTCAGCTGTACGCAGATGTTATCGAGGTCCGACAAAAAGAAAAAAGAAAAAGAAAAGGATCGGATACGCATGAGGCTA	0.233	G/A	+	ABLIM2
rs2385904	chr4	8082370	2165	33	AGTGTAGCGCCCGAGGCTAACCGACCCAGTGGAGCTTGGGCTGGAGGTCCG	A	CACTGCTTGTAGGACCGGTCATCCTGATCCCCCTCGCCGTAGCTCTGCC	NM_032432	E11	GGAGCTTGGGCTGGAGGTC	65.7	TTGTAGGACCGGTCATCC	59.02	-	GTAGACTGGAAGAGCACTGTTGACCTCCAGCCCAAGCTCCTTTTTTTTTTTTTTTGTTGGAGGCTCATCGTTCCTATTCAGCTGTACGCAGATGTTATCGAGGTCCGACGGATGACCGGTCCTACAAGATCGGATACGCATGAGGCTA	0.258	G/A	+	ABLIM2
rs4696886	chr4	8018582	645	645	CACAGCACAAGGACGGTGCATCAAGAGCTACGTCGGGTATTAGGCAGGGTA	C	GTGGAAACCCTTGATTCCAGGGCTTTGGCCATCAGAGGAGGATGTTTTC	NM_032432	E16	AGCCCTGGAATCAAGGGTTTCC	65.68	GCCTAATACCCGACGTAG	57.32	+	GTAGACTGGAAGAGCACTGTTGGAAACCCTTGATTCCAGGGCTTTTTTTTTTTTTGTTGGAGGCTCATCGTTCCTATTCAGCTGTACGCAGATGTTATCGAGGTCCGACCTACGTCGGGTATTAGGCGATCGGATACGCATGAGGCTA	0.217	C/T	+	ABLIM2
rs1046441	chr5	148619504	3647	688	CCTTTCACCTTGAATGGGTAATGTTTGGTGGGGGCTGTTCCTTCTTGGAGA	A	GCCTTGAGTCGGACCATTTTGAGATCATGGAGGAAGGATGAAGAAGTGA	NM_014945	E24	GGGGGCTGTTCCTTCTTGGA	65.11	AGTCGGACCATTTTGAGA	56.39	+	GTAGACTGGAAGAGCACTGTTTCCAAGAAGGAACAGCCCCCTTTTTTTTTTTTTTGTTGGAGGCTCATCGTTCCTATTCAGCTGTACGCAGATGTTATCGAGGTCCGACTCTCAAAATGGTCCGACTGATCGGATACGCATGAGGCTA	0.483	A/T	+	ABLIM3
rs9325138	chr5	148619385	3528	807	TCCAAAATGAAGTGTTGGCCAACACCGCTCATGGCCATCCTGGATTTTCCC	A	GTGGCTTCCCTTCCTGCTCGCCTCCCTGAACAGGGGAGAAAGCTTAACC	NM_014945	E24	GCGAGCAGGAAGGGAAGCC	66.65	ATCCAGGATGGCCATGAG	59.5	-	GTAGACTGGAAGAGCACTGTTGGCTTCCCTTCCTGCTCGCTTTTTTTTTTTTTTTGTTGGAGGCTCATCGTTCCTATTCAGCTGTACGCAGATGTTATCGAGGTCCGACCTCATGGCCATCCTGGATGATCGGATACGCATGAGGCTA	0.345	G/A	+	ABLIM3
rs8176720	chr9	135122693	1258	57	AATGGTGGTGTTCTGGAGCCTGAACTGCTCGTTGAGGATGTCGATGTTGAA	T	GTGCCCTCCCAGACAATGGGAGCCAGCCAAGGGGTACCACGAGGACATC	NM_020469	E6	CTCCCATTGTCTGGGAGGGC	65.54	ATCGACATCCTCAACGAG	57.15	+	GTAGACTGGAAGAGCACTGTTGCCCTCCCAGACAATGGGAGTTTTTTTTTTTTTTGTTGGAGGCTCATCGTTCCTATTCAGCTGTACGCAGATGTTATCGAGGTCCGACCTCGTTGAGGATGTCGATGATCGGATACGCATGAGGCTA	0.492	A/G	-	ABO
rs8176721	chr9	135122672	1237	56	GATGGCAAACACAGTTAACCCAATGGTGGTGTTCTGGAGCCTGAACTGCTC	G	TTGAGGATGTCGATGTTGAATGTGCCCTCCCAGACAATGGGAGCCAGCC	NM_020469	E6	GGTGTTCTGGAGCCTGAACTGC	66.64	ATGTCGATGTTGAATGTG	53.65	-	GTAGACTGGAAGAGCACTGTTGCAGTTCAGGCTCCAGAACACCTTTTTTTTTTTTGTTGGAGGCTCATCGTTCCTATTCAGCTGTACGCAGATGTTATCGAGGTCCGACCACATTCAACATCGACATGATCGGATACGCATGAGGCTA	0.142	C/T	-	ABO
rs8176746	chr9	135121142	759	422	CCCTGGTGAGCCGCTGCACCTCTTGCACCGACCCCCCGAAGAACCCCCCCA	G	GTAGTAGAAATCGCCCTCGTCCTTGGGGATGTAGGCCTGGGACTGGGGC	NM_020469	E7	CCCCCGAAGAACCCCCC	65.19	GAAATCGCCCTCGTCCTT	60.47	-	GTAGACTGGAAGAGCACTGTTGGGGGGTTCTTCGGGGGTTTTTTTTTTTTTTTTTGTTGGAGGCTCATCGTTCCTATTCAGCTGTACGCAGATGTTATCGAGGTCCGACAAGGACGAGGGCGATTTCGATCGGATACGCATGAGGCTA	0.275	C/A	-	ABO
rs8176747	chr9	135121135	752	429	TGGCAGGCCCTGGTGAGCCGCTGCACCTCTTGCACCGACCCCCCGAAGAAC	C	CCCCCAGGTAGTAGAAATCGCCCTCGTCCTTGGGGATGTAGGCCTGGGA	NM_020469	E7	GCACCGACCCCCCGAAGA	67.6	GGTAGTAGAAATCGCCCT	56.34	-	GTAGACTGGAAGAGCACTGTTTCTTCGGGGGGTCGGTGCTTTTTTTTTTTTTTTTGTTGGAGGCTCATCGTTCCTATTCAGCTGTACGCAGATGTTATCGAGGTCCGACAGGGCGATTTCTACTACCGATCGGATACGCATGAGGCTA	0.275	G/C	-	ABO
rs8176749	chr9	135121008	625	556	CTGGTCCCACAAGTACTCGGGGGAGAGCACCTTGGTGGGTTTGTGGCGCAG	C	AGGTACTTGTTCAGGTGGCTCTCGTCGTGCCACACGGCCTCGATGCCGT	NM_020469	E7	ACGAGAGCCACCTGAACAAGTAC	65.32	CACAAACCCACCAAGGTG	59.51	+	GTAGACTGGAAGAGCACTGTTGTACTTGTTCAGGTGGCTCTCGTTTTTTTTTTTTGTTGGAGGCTCATCGTTCCTATTCAGCTGTACGCAGATGTTATCGAGGTCCGACCACCTTGGTGGGTTTGTGGATCGGATACGCATGAGGCTA	0.275	G/A	-	ABO
rs1049748	chr7	150186934	1811	135	GCAGTACTCCTGGGAGCGCCAGGCGGCCTTCCGCTTCAAAAGGAAGCTGCC	T	AAGTACCTGCTCTTTACCAGCCCCCAGGAGAACCCCTGGGGCCACAAGC	NM_001091	E3	GGGGCTGGTAAAGAGCAGGTAC	65.67	TTCCTTTTGAAGCGGAAG	56.12	-	GTAGACTGGAAGAGCACTGTTGTACCTGCTCTTTACCAGCCCCTTTTTTTTTTTTGTTGGAGGCTCATCGTTCCTATTCAGCTGTACGCAGATGTTATCGAGGTCCGACCTTCCGCTTCAAAAGGAAGATCGGATACGCATGAGGCTA	0.458	C/T	+	ABP1
rs1049793	chr7	150188597	2022	57	CGGGAGTCGGAGCTGTGCAGCAGCAGCATCTACCACCAGAACGACCCCTGG	C	ACCCGCCCGTGGTCTTTGAGCAGTTTCTTCACAACAACGAGAACATTGA	NM_001091	E4	GCTCAAAGACCACGGGCGG	67.16	GTCGTTCTGGTGGTAGAT	56.62	-	GTAGACTGGAAGAGCACTGTTCCGCCCGTGGTCTTTGAGCTTTTTTTTTTTTTTTGTTGGAGGCTCATCGTTCCTATTCAGCTGTACGCAGATGTTATCGAGGTCCGACATCTACCACCAGAACGACGATCGGATACGCATGAGGCTA	0.333	G/C	+	ABP1
rs10893	chr7	150186847	1724	64	CTTCCAGACACTGCAGATGAAGCTAGAAAACATCACCAACCCCTGGAGCCC	A	AGACACCGCGTGGTCCAGCCAACTCTGGAGCAGACGCAGTACTCCTGGG	NM_001091	E3	GGCTGGACCACGCGGTGT	68.77	CAGGGGTTGGTGATGTTT	58.1	-	GTAGACTGGAAGAGCACTGTTACACCGCGTGGTCCAGCCTTTTTTTTTTTTTTTTGTTGGAGGCTCATCGTTCCTATTCAGCTGTACGCAGATGTTATCGAGGTCCGACAAACATCACCAACCCCTGGATCGGATACGCATGAGGCTA	0.333	G/A	+	ABP1
rs2071514	chr7	150185819	1418	242	CCTTCGGCGGCACTTTAATTCCAACTTTAAAGGTGGCTTCAACTTCTATGC	G	GGGCTGAAGGGCCAGGTGCTGGTGCTGCGGACAACTTCAACTGTCTACA	NM_001091	E2	AGCACCTGGCCCTTCAGC	65.89	AAGTTGAAGCCACCTTTA	54.43	-	GTAGACTGGAAGAGCACTGTTGCTGAAGGGCCAGGTGCTTTTTTTTTTTTTTTTTGTTGGAGGCTCATCGTTCCTATTCAGCTGTACGCAGATGTTATCGAGGTCCGACTAAAGGTGGCTTCAACTTGATCGGATACGCATGAGGCTA	0.229	G/A	+	ABP1
rs4725373	chr7	150188554	1979	33	GGCCATCACCTGGGCAAGGTACCCCCTGGCAGTGACCAAGTACCGGGAGTC	G	GAGCTGTGCAGCAGCAGCATCTACCACCAGAACGACCCCTGGCACCCGC	NM_001091	E4	ATGCTGCTGCTGCACAGC	65.15	CGGTACTTGGTCACTGCC	61.09	-	GTAGACTGGAAGAGCACTGTTGCTGTGCAGCAGCAGCATTTTTTTTTTTTTTTTTGTTGGAGGCTCATCGTTCCTATTCAGCTGTACGCAGATGTTATCGAGGTCCGACGGCAGTGACCAAGTACCGGATCGGATACGCATGAGGCTA	0.382	A/G	+	ABP1
rs11247571	chr17	855251	1742	908	ACACTCAAAGGAAATAGAACAGCAGGGAAGGGAACTGAAAAGCAGTAGAAG	A	AACAGTCAGAGATGCCTCACTGATAGACAGGAGGCCGAACAGGTAAACC	NM_021962	E23	GTCTATCAGTGAGGCATCTCTGACTG	65.03	CTGCTTTTCAGTTCCCTT	55.67	+	GTAGACTGGAAGAGCACTGTTCAGTCAGAGATGCCTCACTGATAGACTTTTTTTTGTTGGAGGCTCATCGTTCCTATTCAGCTGTACGCAGATGTTATCGAGGTCCGACAAGGGAACTGAAAAGCAGGATCGGATACGCATGAGGCTA	0.383	T/C	-	ABR
rs2262150	chr17	917162	4054	70	GTCCTCCAGCTCATGGTCTGGGAAGGGGTGCACCTGGGGGCTGGCCTCAGA	C	TCCTCGGGGGATGGAAACACCAGGTCGGCCAGGGGGATGTACCACTTAC	NM_021962	E10	CCTGGGGGCTGGCCTCA	67.4	GGGGATGGAAACACCAGG	60.72	-	GTAGACTGGAAGAGCACTGTTTGAGGCCAGCCCCCAGGTTTTTTTTTTTTTTTTTGTTGGAGGCTCATCGTTCCTATTCAGCTGTACGCAGATGTTATCGAGGTCCGACCCTGGTGTTTCCATCCCCGATCGGATACGCATGAGGCTA	0.217	T/C	+	ABR
rs3263	chr17	855544	2035	615	CTGCCGCGGCAACCCAGGGCCTCTTCAGAGCTTTCAAGGCGATGGAGCGAA	G	ACCAAGGGTGCACATGCATGCAGGCAGGCTGGGAAGGAAGAGCGGGTGG	NM_021962	E23	TGCATGCATGTGCACCCTTG	65.36	CCATCGCCTTGAAAGCTC	59.52	+	GTAGACTGGAAGAGCACTGTTCAAGGGTGCACATGCATGCATTTTTTTTTTTTTTGTTGGAGGCTCATCGTTCCTATTCAGCTGTACGCAGATGTTATCGAGGTCCGACGAGCTTTCAAGGCGATGGGATCGGATACGCATGAGGCTA	0.358	C/T	-	ABR
rs3744755	chr17	854978	1469	1181	GCGGTGCCAGGGAGCTCCTGGCTGCAGCCTACCTGCCTGGACACCTGCTTC	G	GCCACATCAGTCACCCTCCAGGAAGCCTGGCCCCTCTTGAAAAGCCCCC	NM_021962	E23	CCTGCCTGGACACCTGCT	65.17	TCAGTCACCCTCCAGGAA	60.15	-	GTAGACTGGAAGAGCACTGTTAGCAGGTGTCCAGGCAGGTTTTTTTTTTTTTTTTGTTGGAGGCTCATCGTTCCTATTCAGCTGTACGCAGATGTTATCGAGGTCCGACTTCCTGGAGGGTGACTGAGATCGGATACGCATGAGGCTA	0.102	G/A	+	ABR
rs13259080	chr8	107851240	912	314	AGCATCCCTCTCGTACCTGTGGCTGAGGTGGCTCACGTCCCCTCCTCTCTC	A	TAAGTCTTGCTGACCACCGTTTTGGACACCTCTTTCTTTTTGATGTGAG	NM_139166	E1	GGCTCACGTCCCCTCCTCTC	67.03	TTGCTGACCACCGTTTTG	59.52	-	GTAGACTGGAAGAGCACTGTTGAGAGGAGGGGACGTGAGCCTTTTTTTTTTTTTTGTTGGAGGCTCATCGTTCCTATTCAGCTGTACGCAGATGTTATCGAGGTCCGACCAAAACGGTGGTCAGCAAGATCGGATACGCATGAGGCTA	0.348	A/G	+	ABRA
rs12204145	chr6	26708134	2132	120	TTATAATTTCTGTTTGCTTGTGCTGTTTGTTTTTGTTTTTCATCTGTCAAT	G	TGATGATCTGTGTTTTATAGGGTAGAGTGGATTTGTCTACTTTGGCTGT	NM_013375	E3	GTGCTGTTTGTTTTTGTTTTTCATCTGTCA	65.21	TCTGTGTTTTATAGGGTAG	51.42	+	GTAGACTGGAAGAGCACTGTTTGACAGATGAAAAACAAAAACAAACAGCACTTTGTTGGAGGCTCATCGTTCCTATTCAGCTGTACGCAGATGTTATCGAGGTCCGACCTACCCTATAAAACACAGAGATCGGATACGCATGAGGCTA	0.067	G/A	+	ABT1
rs3800303	chr6	26706166	318	46	TGAGGACCGGTTCGTGAGACGCAAGAAGAAGGCAGCAGCAGCTGCCGGAGG	A	AAAAAGCGGTCCTACACCAAGGACTACACCGAGGGATGGGTGGAGTTCC	NM_013375	E2	CAGCAGCAGCTGCCGGA	66.45	CGGTCCTACACCAAGGAC	60.07	+	GTAGACTGGAAGAGCACTGTTTCCGGCAGCTGCTGCTGTTTTTTTTTTTTTTTTTGTTGGAGGCTCATCGTTCCTATTCAGCTGTACGCAGATGTTATCGAGGTCCGACGTCCTTGGTGTAGGACCGGATCGGATACGCATGAGGCTA	0.4	A/G	+	ABT1
rs156265	chr3	38145813	1090	29	AGCCACATTCTCAGAGGTTATCCCCATAGGAATCAGGCAATCTCTGGCCTT	C	TCCTTCTCCATCAAGCGCGAAGTAATATTTCCAGGGTTCCCTCTGTCAG	NM_001607	E6	GAAATATTACTTCGCGCTTGATGGAGAAG	65.32	AGAGATTGCCTGATTCCT	55.74	+	GTAGACTGGAAGAGCACTGTTCTTCTCCATCAAGCGCGAAGTAATATTTCTTTTTGTTGGAGGCTCATCGTTCCTATTCAGCTGTACGCAGATGTTATCGAGGTCCGACAGGAATCAGGCAATCTCTGATCGGATACGCATGAGGCTA	0.331	C/G	+	ACAA1
rs5875	chr3	38139377	167	167	CTAAAGAGGGTCTGATGGGTGGCTCAACACCCCACCCACTCCTATACCATG	T	CATCAGTGTTCACATTTTCCAAATGAGTTGAAGTGCCTTGATCTGTCCA	NM_001607	E12	ACCCCACCCACTCCTATACCA	65.03	TGTTCACATTTTCCAAATG	52.68	-	GTAGACTGGAAGAGCACTGTTTGGTATAGGAGTGGGTGGGGTTTTTTTTTTTTTGTTGGAGGCTCATCGTTCCTATTCAGCTGTACGCAGATGTTATCGAGGTCCGACCATTTGGAAAATGTGAACAGATCGGATACGCATGAGGCTA	0.225	T/A	+	ACAA1
rs11065772	chr12	108102247	1799	28	GCTGAATCCTCGCTTGCAGGTGGAACATCCCTGCACAGAAATGATTGCTGA	T	GTTAATCTGCCGGCCGCCCAGCTACAGATCGCCATGGGCGTGCCACTGC	NM_001093	E10	TGGGCGGCCGGCAGATTA	67.73	ATCATTTCTGTGCAGGGA	56.77	-	GTAGACTGGAAGAGCACTGTTTAATCTGCCGGCCGCCCATTTTTTTTTTTTTTTTGTTGGAGGCTCATCGTTCCTATTCAGCTGTACGCAGATGTTATCGAGGTCCGACTCCCTGCACAGAAATGATGATCGGATACGCATGAGGCTA	0.429	T/C	+	ACACB
rs2075260	chr12	108181220	6429	60	CAGGCAGGACAGGTGTGGTTCCCAGACTCAGCCTACAAAACCGCCCAGGCC	G	TCAAGGACTTCAACCGGGAGAAGTTGCCCCTGATGATCTTTGCCAACTG	NM_001093	E46	AGCCTACAAAACCGCCCAGG	66.04	ACTTCAACCGGGAGAAGT	58.75	+	GTAGACTGGAAGAGCACTGTTCCTGGGCGGTTTTGTAGGCTTTTTTTTTTTTTTTGTTGGAGGCTCATCGTTCCTATTCAGCTGTACGCAGATGTTATCGAGGTCCGACACTTCTCCCGGTTGAAGTGATCGGATACGCATGAGGCTA	0.25	A/G	+	ACACB
rs2241220	chr12	108159411	4514	59	AGATCGCATTTACCGTCACTTGGAACCTGCCCTGGCCTTCCAGCTGGAACT	T	AACCGGATGCGTAACTTCGATCTGACCGCCGTGCCCTGTGCCAACCACA	NM_001093	E33	CCTGGCCTTCCAGCTGGAA	65.34	ATGCGTAACTTCGATCTG	55.52	+	GTAGACTGGAAGAGCACTGTTTTCCAGCTGGAAGGCCAGGTTTTTTTTTTTTTTTGTTGGAGGCTCATCGTTCCTATTCAGCTGTACGCAGATGTTATCGAGGTCCGACCAGATCGAAGTTACGCATGATCGGATACGCATGAGGCTA	0.242	C/T	+	ACACB
rs2300455	chr12	108107898	1959	30	TCTTTTGAAACCCCCTCAAACCCTCCCCTCGCCCGAGGCCACGTCATTGCC	G	CCAGAATCACCAGCGAAAACCCAGACGAGGGTTTTAAGCCGAGCTCCGG	NM_001093	E11	GCCCGAGGCCACGTCATTG	67.22	TCACCAGCGAAAACCCAG	60.95	+	GTAGACTGGAAGAGCACTGTTCAATGACGTGGCCTCGGGCTTTTTTTTTTTTTTTGTTGGAGGCTCATCGTTCCTATTCAGCTGTACGCAGATGTTATCGAGGTCCGACCTGGGTTTTCGCTGGTGAGATCGGATACGCATGAGGCTA	0.258	C/T	-	ACACB
rs2878960	chr12	108062117	533	129	GAGGCAGCTGATGACCAACTTCATCCTGGGCTCTTTTGATGACTACTCCTC	C	GACGAGGACTCTGTTGCTGGCTCATCTCGTGAGTCTACCCGGAAGGGCA	NM_001093	E1	AGCCAGCAACAGAGTCCTCG	65.37	TAGTCATCAAAAGAGCCC	54.45	-	GTAGACTGGAAGAGCACTGTTCGAGGACTCTGTTGCTGGCTTTTTTTTTTTTTTTGTTGGAGGCTCATCGTTCCTATTCAGCTGTACGCAGATGTTATCGAGGTCCGACGGGCTCTTTTGATGACTAGATCGGATACGCATGAGGCTA	0.22	C/T	+	ACACB
rs3742023	chr12	108178364	6212	37	AAGGCCTCACCCAGCTCTGAAGGGAACGTGGCAGAGCGGATTCTTTGACCA	C	GGCAGTTTCAAGGAAATCATGGCACCCTGGGCGCAGACCGTGGTGACAG	NM_001093	E44	GTGGCAGAGCGGATTCTTTGAC	65.02	TTCAAGGAAATCATGGCA	54.95	+	GTAGACTGGAAGAGCACTGTTGTCAAAGAATCCGCTCTGCCACTTTTTTTTTTTTGTTGGAGGCTCATCGTTCCTATTCAGCTGTACGCAGATGTTATCGAGGTCCGACTGCCATGATTTCCTTGAAGATCGGATACGCATGAGGCTA	0.11	G/A	-	ACACB
rs7135947	chr12	108113839	2192	39	AGAGGCCATTTGGAACATGGTGGTGGCTTTGAAGGAACTGTCCATCCGAGG	C	GACTTTAGGACTACCGTGGAATACCTCATTAACCTCCTGGAGACCGAGA	NM_001093	E13	GTTAATGAGGTATTCCACGGTAGTCCTAAAG	65.46	ATGGACAGTTCCTTCAAA	54.1	-	GTAGACTGGAAGAGCACTGTTCTTTAGGACTACCGTGGAATACCTCATTAACTTTGTTGGAGGCTCATCGTTCCTATTCAGCTGTACGCAGATGTTATCGAGGTCCGACTTTGAAGGAACTGTCCATGATCGGATACGCATGAGGCTA	0.167	C/T	+	ACACB
rs2270801	chr3	133760555	884	64	TTATATCTTGGCTGTCAGTCTTTTGGCTTGGTCCCGCAGCTCCATTGTTGC	G	ATTGCTGAAAGATGAACTTCGTCAGGTCCATCTGCTAAACGCAAAACTC	NM_032169	E20	GGTCCCGCAGCTCCATTGTT	66.35	GAAAGATGAACTTCGTCA	52.81	-	GTAGACTGGAAGAGCACTGTTAACAATGGAGCTGCGGGACCTTTTTTTTTTTTTTGTTGGAGGCTCATCGTTCCTATTCAGCTGTACGCAGATGTTATCGAGGTCCGACTGACGAAGTTCATCTTTCGATCGGATACGCATGAGGCTA	0.096	C/T	-	ACAD11
rs1680778	chr3	130096874	459	32	CAAGTCCCAGAAGAATATGGTGGCCTGGGCTTCTCCAACACCATGTACTCA	A	GACTAGGGGAGATCATCAGCATGGATGGGTCCATCACTGTGACCCTGGC	NM_014049	E4	GGGCTTCTCCAACACCATGTACT	65.41	GGGAGATCATCAGCATGG	57.91	+	GTAGACTGGAAGAGCACTGTTAGTACATGGTGTTGGAGAAGCCCTTTTTTTTTTTGTTGGAGGCTCATCGTTCCTATTCAGCTGTACGCAGATGTTATCGAGGTCCGACCCATGCTGATGATCTCCCGATCGGATACGCATGAGGCTA	0.15	C/A	+	ACAD9
rs8763	chr1	76001707	2128	64	ATTTTTATATGACTGTTGGTCTCTAGGTAGCCTTTGGTCTATTGTACACAA	T	CTCATTTCATATGTTTGCATTTTGGCAAAGAACTTAATAAAATTGTTCA	NM_000016	E12	CTCTAGGTAGCCTTTGGTCTATTGTACAC	65.07	TCATATGTTTGCATTTTGG	52.53	+	GTAGACTGGAAGAGCACTGTTGTGTACAATAGACCAAAGGCTACCTAGAGTTTTGTTGGAGGCTCATCGTTCCTATTCAGCTGTACGCAGATGTTATCGAGGTCCGACCCAAAATGCAAACATATGAGATCGGATACGCATGAGGCTA	0.288	T/C	+	ACADM
rs3914	chr12	119659281	343	40	TGCTGGCCTCGATTACCTGGCCTACGCCATCGCCATGGAGGAGATCAGCCG	T	GGCTGCGCCTCCACCGGAGTCATCATGAGTGTCAACAAGTCTCTCTACC	NM_000017	E3	ACTCCGGTGGAGGCGCAG	67.89	ATCTCCTCCATGGCGATG	59.59	-	GTAGACTGGAAGAGCACTGTTCTGCGCCTCCACCGGAGTTTTTTTTTTTTTTTTTGTTGGAGGCTCATCGTTCCTATTCAGCTGTACGCAGATGTTATCGAGGTCCGACCATCGCCATGGAGGAGATGATCGGATACGCATGAGGCTA	0.381	C/T	+	ACADS
rs639667	chr12	119662133	1761	60	GGCCATGGAGCTGGCCCAGAGGCCCCTCAGCCCTTTGTAAAGTCTGATGAA	G	GCAGGGGTGGTGATTCATGCTGTGTGACTGACTGTGGGTAATAAACACA	NM_000017	E10	CACAGCATGAATCACCACCCCT	65.91	AGACTTTACAAAGGGCTG	55.02	-	GTAGACTGGAAGAGCACTGTTAGGGGTGGTGATTCATGCTGTGTTTTTTTTTTTTGTTGGAGGCTCATCGTTCCTATTCAGCTGTACGCAGATGTTATCGAGGTCCGACCAGCCCTTTGTAAAGTCTGATCGGATACGCATGAGGCTA	0.083	G/A	+	ACADS
rs10902866	chr10	124790842	755	43	AGATTATTATGTCCTCAATGGATCAAAGATGTGGATCAGCAGTGCTGAGCA	C	GCAGGGCTCTTTCTGGTGATGGCAAATGTAGACCCTACCATGGGATATA	NM_001609	E5	AGATGTGGATCAGCAGTGCTGAG	65.46	CTCTTTCTGGTGATGGCA	57.56	+	GTAGACTGGAAGAGCACTGTTCTCAGCACTGCTGATCCACATCTTTTTTTTTTTTGTTGGAGGCTCATCGTTCCTATTCAGCTGTACGCAGATGTTATCGAGGTCCGACTGCCATCACCAGAAAGAGGATCGGATACGCATGAGGCTA	0.161	C/T	+	ACADSB
rs11248371	chr10	124804470	2615	1270	GAAATTGGGTTTTGGTTCAGTGATTCTCAAGAAAAAGATCTCTTGCCCATT	A	AGAAGTGTATCAAAATCTCATAAGGAATGAGGGAGAGAAGGGGGCTGTA	NM_001609	E11	TGATTCTCAAGAAAAAGATCTCTTGCCCA	65.63	GTATCAAAATCTCATAAGGAAT	52.27	+	GTAGACTGGAAGAGCACTGTTTGGGCAAGAGATCTTTTTCTTGAGAATCATGTTGGAGGCTCATCGTTCCTATTCAGCTGTACGCAGATGTTATCGAGGTCCGACATTCCTTATGAGATTTTGATACGATCGGATACGCATGAGGCTA	0.133	A/T	+	ACADSB
rs3980942	chr10	124807089	5234	706	AGCCTGCCATCATTGTTAATTTGAGGACTGGGCTGTCTTGGGGCTCAGAAG	A	TAAAGAACTATTTGAGCAGATGTGTGTGGGTGGCACTGGATTCCACCCA	NM_001609	E11	GGGCTGTCTTGGGGCTCAGA	67.33	ACTATTTGAGCAGATGTG	52.5	+	GTAGACTGGAAGAGCACTGTTTCTGAGCCCCAAGACAGCCCTTTTTTTTTTTTTTGTTGGAGGCTCATCGTTCCTATTCAGCTGTACGCAGATGTTATCGAGGTCCGACCACATCTGCTCAAATAGTGATCGGATACGCATGAGGCTA	0.124	G/A	+	ACADSB
rs8064573	chr17	7066868	1122	40	CTTCAAGGTTGCCATGCACATCCTCAACAATGGAAGGTTTGGCATGGCTGC	G	GCCCTGGCAGGTACCATGAGAGGCATCATTGCTAAGGCGGTAGATCATG	NM_001033859	E9	CCTCTCATGGTACCTGCCAGG	65.05	ATGCCAAACCTTCCATTG	56.48	-	GTAGACTGGAAGAGCACTGTTCCTGGCAGGTACCATGAGAGGTTTTTTTTTTTTTGTTGGAGGCTCATCGTTCCTATTCAGCTGTACGCAGATGTTATCGAGGTCCGACCAATGGAAGGTTTGGCATGATCGGATACGCATGAGGCTA	0.125	G/A	+	ACADVL
rs3465	chr6	160118384	949	61	TGGTGCTGCAGCTGTCGTTCTTATGAAGAAGTCAGAAGCTGATAAACGTGG	G	CTTACACCTTTAGCACGGATAGTTTCCTGGTCCCAAGTGGGTGTGGAGC	NM_005891	E7	CAGGAAACTATCCGTGCTAAAGGTGTA	65.29	TTATCAGCTTCTGACTTC	51.75	-	GTAGACTGGAAGAGCACTGTTTACACCTTTAGCACGGATAGTTTCCTGTTTTTTTGTTGGAGGCTCATCGTTCCTATTCAGCTGTACGCAGATGTTATCGAGGTCCGACGAAGTCAGAAGCTGATAAGATCGGATACGCATGAGGCTA	0.117	G/A	+	ACAT2
rs16939879	chr17	40571997	1191	56	AGTTGGACGTGTGGCTGCTGGGGACAGTTCGAGCACTACAGGAGAGCATGC	A	GGAGGTGCAGGCGAGGGTGCAGAGCCTGGAGAGCATGCCCCGGCCCCCT	NM_024722	E8	GCACCCTCGCCTGCACCT	68.57	TCTCCTGTAGTGCTCGAA	57.89	-	GTAGACTGGAAGAGCACTGTTAGGTGCAGGCGAGGGTGCTTTTTTTTTTTTTTTTGTTGGAGGCTCATCGTTCCTATTCAGCTGTACGCAGATGTTATCGAGGTCCGACTTCGAGCACTACAGGAGAGATCGGATACGCATGAGGCTA	0.216	A/G	+	ACBD4
rs17033623	chr4	157004120	1369	71	CACAGCTGGGAACTCCATCTTTTCCACATATTGAACCTCAATGGACGTTGT	G	GTTGGCCATGTGAAGTAGTTGAGCAAGCGAATGTAGATCTGCCATGTCA	NM_017419	E2	TGCTCAACTACTTCACATGGCCA	65.34	TCCATTGAGGTTCAATATG	52.84	+	GTAGACTGGAAGAGCACTGTTTGGCCATGTGAAGTAGTTGAGCATTTTTTTTTTGTTGGAGGCTCATCGTTCCTATTCAGCTGTACGCAGATGTTATCGAGGTCCGACCATATTGAACCTCAATGGAGATCGGATACGCATGAGGCTA	0.158	G/A	+	ACCN5
rs4303	chr17	58911554	802	67	TACCAACAGCTAGAGCCCCTCTACCTGAACCTCCATGCCTTCGTCCGCCGC	G	CACTGCATCGCCGATACGGAGACAGATACATCAACCTCAGGGGACCCAT	NM_000789	E5	TCTCCGTATCGGCGATGCAG	65.27	GACGAAGGCATGGAGGTT	60.39	-	GTAGACTGGAAGAGCACTGTTCTGCATCGCCGATACGGAGATTTTTTTTTTTTTTGTTGGAGGCTCATCGTTCCTATTCAGCTGTACGCAGATGTTATCGAGGTCCGACAACCTCCATGCCTTCGTCGATCGGATACGCATGAGGCTA	0.092	G/T	+	ACE
rs4309	chr17	58913654	1236	96	GCACCATGAGATGGGCCATATACAGTACTACCTGCAGTACAAGGATCTGCC	C	GTCTCCCTGCGTCGGGGGGCCAACCCCGGCTTCCATGAGGCCATTGGGG	NM_000789	E8	GCCCCCCGACGCAGGGAG	71.03	TCCTTGTACTGCAGGTAG	56.18	-	GTAGACTGGAAGAGCACTGTTCTCCCTGCGTCGGGGGGCTTTTTTTTTTTTTTTTGTTGGAGGCTCATCGTTCCTATTCAGCTGTACGCAGATGTTATCGAGGTCCGACCTACCTGCAGTACAAGGAGATCGGATACGCATGAGGCTA	0.083	C/T	+	ACE
rs4316	chr17	58916040	132	119	TCCCAGCCTCCTCTTCCTGCTGCTCTGCTACGGGCACCCTCTGCTGGTCCC	C	AGCCAGGAGGCATCCCAACAGGTGACAGTCACCCATGGGACAAGCAGCC	NM_152830	E1	GGGCACCCTCTGCTGGTC	65.9	GAGGCATCCCAACAGGTG	61.11	+	GTAGACTGGAAGAGCACTGTTGACCAGCAGAGGGTGCCCTTTTTTTTTTTTTTTTGTTGGAGGCTCATCGTTCCTATTCAGCTGTACGCAGATGTTATCGAGGTCCGACCACCTGTTGGGATGCCTCGATCGGATACGCATGAGGCTA	0.432	C/T	+	ACE
rs4317	chr17	58916053	145	106	TTCCTGCTGCTCTGCTACGGGCACCCTCTGCTGGTCCCCAGCCAGGAGGCA	T	CCCAACAGGTGACAGTCACCCATGGGACAAGCAGCCAGGCAACAACCAG	NM_152830	E1	TGGTCCCCAGCCAGGAGG	66.68	AGGTGACAGTCACCCATG	59.58	+	GTAGACTGGAAGAGCACTGTTCCTCCTGGCTGGGGACCATTTTTTTTTTTTTTTTGTTGGAGGCTCATCGTTCCTATTCAGCTGTACGCAGATGTTATCGAGGTCCGACCATGGGTGACTGTCACCTGATCGGATACGCATGAGGCTA	0.203	T/C	+	ACE
rs4364	chr17	58928393	2185	164	CTGCTGGTAGCCACCCTGGGCCTCAGCCAGCGGCTCTTCAGCATCCGCCAC	C	GCAGCCTCCACCGGCACTCCCACGGGCCCCAGTTCGGCTCCGAGGTGGA	NM_152830	E14	GGAGTGCCGGTGGAGGCT	67.62	GATGCTGAAGAGCCGCTG	61.94	-	GTAGACTGGAAGAGCACTGTTAGCCTCCACCGGCACTCCTTTTTTTTTTTTTTTTGTTGGAGGCTCATCGTTCCTATTCAGCTGTACGCAGATGTTATCGAGGTCCGACCAGCGGCTCTTCAGCATCGATCGGATACGCATGAGGCTA	0.136	C/A	+	ACE
rs7636	chr7	100328012	633	122	TCGAGAGGGGTCCAGGGGGATCCCAAAGATGAACTCGATCTCGTAGCCGTG	G	GGCACCCCCATCCACAGGGGCCAGGAGAGCGTGGAAGCACGGTGTTCAA	NM_000665	E3	CCCCTGTGGATGGGGGTG	65.31	TACGAGATCGAGTTCATC	53.84	+	GTAGACTGGAAGAGCACTGTTCACCCCCATCCACAGGGGTTTTTTTTTTTTTTTTGTTGGAGGCTCATCGTTCCTATTCAGCTGTACGCAGATGTTATCGAGGTCCGACGATGAACTCGATCTCGTAGATCGGATACGCATGAGGCTA	0.358	C/T	-	ACHE
rs11555803	chr14	22619787	3837	71	tcttcttcctcctcTGTTTTCAAATTTCGATCTGCTCTGACCCTTAGGTTT	C	TGGAAGGTGTTTCTTGATCCTCTTCCTCCTCAGCAGGTTGGCTGCCCTC	NM_014977	E6	TCGATCTGCTCTGACCCTTAGGT	65.5	GTGTTTCTTGATCCTCTT	52.25	-	GTAGACTGGAAGAGCACTGTTACCTAAGGGTCAGAGCAGATCGATTTTTTTTTTTGTTGGAGGCTCATCGTTCCTATTCAGCTGTACGCAGATGTTATCGAGGTCCGACAAGAGGATCAAGAAACACGATCGGATACGCATGAGGCTA	0.069	G/A	-	ACIN1
rs1885097	chr14	22619158	3208	563	AAGGACTTGACAAAGGAGACAGGCCTCCTACCAACTGGACAGTATGCTGAG	A	TACTAATAGCTCCCTGGTGTCAGCATCTGTATTAGGAGGAGATAACTGA	NM_014977	E6	GATGCTGACACCAGGGAGCTATTAG	65.5	ATACTGTCCAGTTGGTAG	53.38	+	GTAGACTGGAAGAGCACTGTTCTAATAGCTCCCTGGTGTCAGCATCTTTTTTTTTGTTGGAGGCTCATCGTTCCTATTCAGCTGTACGCAGATGTTATCGAGGTCCGACCTACCAACTGGACAGTATGATCGGATACGCATGAGGCTA	0.492	A/G	+	ACIN1
rs3751501	chr14	22619124	3174	529	ACTTTCTCTGCTGGAGATTCTGCTTTGGTGTCTGAAGGACTTGACAAAGGA	G	ACAGGCCTCCTACCAACTGGACAGTATGCTGAGATACTAATAGCTCCCT	NM_014977	E6	TGTCCAGTTGGTAGGAGGCCT	65.83	GTCAAGTCCTTCAGACAC	55.56	+	GTAGACTGGAAGAGCACTGTTAGGCCTCCTACCAACTGGACATTTTTTTTTTTTTGTTGGAGGCTCATCGTTCCTATTCAGCTGTACGCAGATGTTATCGAGGTCCGACGTGTCTGAAGGACTTGACGATCGGATACGCATGAGGCTA	0.118	G/A	+	ACIN1
rs3811182	chr14	22619624	3674	234	GGATCTTGTTTTGGGTCTCTCATCCATCATCTCCTCTGGTTTTACTCTAGG	T	ATCTCTTCCCCTTCTTCCTTAAACTCTTTCAGGATTGGTGCCTCCCTAG	NM_014977	E6	TGAAAGAGTTTAAGGAAGAAGGGGAAGAG	65.18	GTAAAACCAGAGGAGATG	52.5	+	GTAGACTGGAAGAGCACTGTTCTCTTCCCCTTCTTCCTTAAACTCTTTCATTTTTGTTGGAGGCTCATCGTTCCTATTCAGCTGTACGCAGATGTTATCGAGGTCCGACCATCTCCTCTGGTTTTACGATCGGATACGCATGAGGCTA	0.322	G/A	-	ACIN1
rs10266441	chr7	96648420	351	161	TGAACAAATTGGACAGTTGCAGGAGCTGATGCAAGAAGCCACAAAACCCAA	T	AGGCAATTTAGTATTTCTGAGTCTATGAAACCAAAATTTTAGTCTATAC	NM_020186	E2	TGATGCAAGAAGCCACAAAACCC	65.31	TTTAGTATTTCTGAGTCTATGA	52.36	+	GTAGACTGGAAGAGCACTGTTGGGTTTTGTGGCTTCTTGCATCATTTTTTTGTTGGAGGCTCATCGTTCCTATTCAGCTGTACGCAGATGTTATCGAGGTCCGACTCATAGACTCAGAAATACTAAAGATCGGATACGCATGAGGCTA	0.125	T/C	+	ACN9
rs3780473	chr9	32415909	1360	74	TGCTCCTGAACATCATAATGACCATAAGACCTTTATCTATGATAACACTGA	A	TTCACCCTTGCTCATGGTTCTGTGGTCATTGCTGCCATTACTAGCTGCA	NM_002197	E11	CCACAGAACCATGAGCAAGGGTG	66.71	TTATCATAGATAAAGGTCTTATG	51.61	-	GTAGACTGGAAGAGCACTGTTCACCCTTGCTCATGGTTCTGTGGTTTTTTGTTGGAGGCTCATCGTTCCTATTCAGCTGTACGCAGATGTTATCGAGGTCCGACCATAAGACCTTTATCTATGATAAGATCGGATACGCATGAGGCTA	0.192	T/C	-	ACO1
rs1617287	chr1	54847427	1921	210	CCCTCAGTGGCCACATCATGCCCACTCCCACTCCATCCTGTCCCCAAGGAC	T	CACATACAGTGCCTGGAGAAAGCCAAAGACCTTTATTTCTTCCTGCCTC	NM_147161	E16	CACTCCATCCTGTCCCCAAGG	65.29	CAGTGCCTGGAGAAAGCC	61.43	+	GTAGACTGGAAGAGCACTGTTCCTTGGGGACAGGATGGAGTGTTTTTTTTTTTTTGTTGGAGGCTCATCGTTCCTATTCAGCTGTACGCAGATGTTATCGAGGTCCGACGGCTTTCTCCAGGCACTGGATCGGATACGCATGAGGCTA	0.154	T/A	+	ACOT11
rs2304305	chr1	54835547	717	28	GGCCAACTGCGCCATTCAGGGCGATCTGGAGAGCAGAGACTGTAGCCGCAT	G	GTGCCGGCTGAGAAGACCCGTGTGGAGAGTGTGGAGCTGGTCCTGCCTC	NM_147161	E7	CGGGTCTTCTCAGCCGGC	66.23	CTACAGTCTCTGCTCTCC	56.42	-	GTAGACTGGAAGAGCACTGTTGCCGGCTGAGAAGACCCGTTTTTTTTTTTTTTTTGTTGGAGGCTCATCGTTCCTATTCAGCTGTACGCAGATGTTATCGAGGTCCGACGGAGAGCAGAGACTGTAGGATCGGATACGCATGAGGCTA	0.107	C/T	-	ACOT11
rs10371	chr5	80667397	591	55	AATGGGGGTCCCACAAAGGTCGCTTTGTAAAGTCAGACAAGAGACGATAAG	C	CAAATGTGCTGGACTTCCCACGTGCTTTTCAACCCAAACAGATAAAACA	NM_130767	E12	ACGTGGGAAGTCCAGCACATT	65.42	GTCTCTTGTCTGACTTTA	51.26	+	GTAGACTGGAAGAGCACTGTTAATGTGCTGGACTTCCCACGTTTTTTTTTTTTTTGTTGGAGGCTCATCGTTCCTATTCAGCTGTACGCAGATGTTATCGAGGTCCGACTAAAGTCAGACAAGAGACGATCGGATACGCATGAGGCTA	0.15	C/T	+	ACOT12
rs2010070	chr14	73131720	1129	215	GGGCTATGACCTGAGGAGAATCAAGGTAGCTTTCTCAGGCCTCGTGGACAT	T	GTGGATATAAGGAATGCTCTCGTAGGAGGGTACAAGAACCCCAGCATGA	NM_152331	E3	GCTTTCTCAGGCCTCGTGGAC	66.36	ATAAGGAATGCTCTCGTA	52.78	+	GTAGACTGGAAGAGCACTGTTGTCCACGAGGCCTGAGAAAGCTTTTTTTTTTTTTGTTGGAGGCTCATCGTTCCTATTCAGCTGTACGCAGATGTTATCGAGGTCCGACTACGAGAGCATTCCTTATGATCGGATACGCATGAGGCTA	0.3	G/A	-	ACOT4
rs11846740	chr14	73153620	320	29	AAGACCTCCCCGAAGATCTGAATGATGTACATCTGGAGTACTTTGAAGAAG	C	CGTGGACTTTATGCTGCAGCATCCAAAGGTGAAAGGTCCTAGTATTGCG	NM_001037162	E1	TGGATGCTGCAGCATAAAGTCCA	65.73	CAAAGTACTCCAGATGTA	50.97	-	GTAGACTGGAAGAGCACTGTTTGGACTTTATGCTGCAGCATCCATTTTTTTTTTTGTTGGAGGCTCATCGTTCCTATTCAGCTGTACGCAGATGTTATCGAGGTCCGACTACATCTGGAGTACTTTGGATCGGATACGCATGAGGCTA	0.093	C/T	+	ACOT6
rs12891009	chr14	73153598	298	51	GCCCTGGCTTATTTCAGATTTGAAGACCTCCCCGAAGATCTGAATGATGTA	C	ATCTGGAGTACTTTGAAGAAGCCGTGGACTTTATGCTGCAGCATCCAAA	NM_001037162	E1	GACCTCCCCGAAGATCTGAATGATG	65.5	AGTACTTTGAAGAAGCCG	55.18	+	GTAGACTGGAAGAGCACTGTTCATCATTCAGATCTTCGGGGAGGTCTTTTTTTTTGTTGGAGGCTCATCGTTCCTATTCAGCTGTACGCAGATGTTATCGAGGTCCGACCGGCTTCTTCAAAGTACTGATCGGATACGCATGAGGCTA	0.25	C/T	+	ACOT6
rs17782052	chr14	73156167	826	176	GACCCACCTTATTTTCCTCCTTCTAGAGCTTCTGTGCACGCTGTTTTGGGT	G	AGGCAATATTCTATGGAGGTGAGCCAAAGGCTCACTCAAAGGCACAGGT	NM_001037162	E2	GCTTCTGTGCACGCTGTTTTGG	66.49	TATTCTATGGAGGTGAGC	53.21	+	GTAGACTGGAAGAGCACTGTTCCAAAACAGCGTGCACAGAAGCTTTTTTTTTTTTGTTGGAGGCTCATCGTTCCTATTCAGCTGTACGCAGATGTTATCGAGGTCCGACGCTCACCTCCATAGAATAGATCGGATACGCATGAGGCTA	0.075	G/A	+	ACOT6
rs1127745	chr3	58487276	831	44	CAGGAACCTGGCCACCTGCAGGTAGAGCACTGTGTTCTCACCCTCGTAGGT	A	CAGGAGGCCGACAATTTGGTGACCAGTGATGGCAGGCCACTCAGCTTTG	NM_003500	E10	GGTCACCAAATTGTCGGCCTCC	66.98	GAGGGTGAGAACACAGTG	57.93	+	GTAGACTGGAAGAGCACTGTTGGAGGCCGACAATTTGGTGACCTTTTTTTTTTTTGTTGGAGGCTCATCGTTCCTATTCAGCTGTACGCAGATGTTATCGAGGTCCGACCACTGTGTTCTCACCCTCGATCGGATACGCATGAGGCTA	0.383	C/T	-	ACOX2
rs4681862	chr3	58495898	2158	66	GACACTCGGTGCACTGGGCTGCCCATCCTATCCTGGATCTGTCTGGTGACT	A	TGGAGAGACACTTCCAACCCGGCTGCTCCGAGGGTCTGCTCTCAGCATT	NM_003500	E2	GCCGGGTTGGAAGTGTCTCTC	66.05	CAGACAGATCCAGGATAG	53.71	+	GTAGACTGGAAGAGCACTGTTGAGAGACACTTCCAACCCGGCTTTTTTTTTTTTTGTTGGAGGCTCATCGTTCCTATTCAGCTGTACGCAGATGTTATCGAGGTCCGACCTATCCTGGATCTGTCTGGATCGGATACGCATGAGGCTA	0.381	G/A	+	ACOX2
rs13434465	chr4	8441847	1293	48	CGCCTGCAGAGTCCAAGCAGTCGGCAACACTGGAGACCTCAAACTTCTGGT	C	AAGGATGCCGGGATAGGCGTCCAGAAAGTCCACTGACTTCAGCGGACTG	NM_003501	E13	ACGCCTATCCCGGCATCC	65.11	AGTTTGAGGTCTCCAGTG	56.74	+	GTAGACTGGAAGAGCACTGTTGGATGCCGGGATAGGCGTTTTTTTTTTTTTTTTTGTTGGAGGCTCATCGTTCCTATTCAGCTGTACGCAGATGTTATCGAGGTCCGACCACTGGAGACCTCAAACTGATCGGATACGCATGAGGCTA	0.11	C/T	+	ACOX3
rs16842121	chr4	8419068	160	160	GAAATTTCCAGTTCCACAAAAGAAAGTAATCAAACAGATGTTCCTCCTTAA	G	TCTTAAACCACGACATTCAGATGATCTATGTGCAAATTAATAAGGTTAT	NM_003501	E18	GCACATAGATCATCTGAATGTCGTGGTTTAA	66.21	AGGAACATCTGTTTGATTA	51.89	+	GTAGACTGGAAGAGCACTGTTTTAAACCACGACATTCAGATGATCTATGTGCTTGTTGGAGGCTCATCGTTCCTATTCAGCTGTACGCAGATGTTATCGAGGTCCGACTAATCAAACAGATGTTCCTGATCGGATACGCATGAGGCTA	0.241	G/C	+	ACOX3
rs708244	chr4	8419503	595	204	CAGCAGTTTAGGCGCACAGGTGCGGGCTCAGAAAGCAGCAGCAATCTCCGG	C	GTGTTCTGGAATCAGAAGTTGAGGTCCACGTCTGATTAGTTCCCTTCGT	NM_003501	E18	GCTCAGAAAGCAGCAGCAATCTCC	67.3	TGGAATCAGAAGTTGAGG	54.35	-	GTAGACTGGAAGAGCACTGTTGGAGATTGCTGCTGCTTTCTGAGCTTTTTTTTTTGTTGGAGGCTCATCGTTCCTATTCAGCTGTACGCAGATGTTATCGAGGTCCGACCCTCAACTTCTGATTCCAGATCGGATACGCATGAGGCTA	0.288	C/T	+	ACOX3
rs17041850	chr2	111566985	1768	29	AGCTGGTGTTTCAGGAGCGGGCCTGGTATTTAGAACATAAATACTTGACTC	C	CATGGCCAGCACGAGGATCAGGAATCAGGAGAGATGCTGAAACACAAAC	NM_001105516	E18	CTGATCCTCGTGCTGGCCA	65.35	AGTATTTATGTTCTAAATACCAG	52.34	-	GTAGACTGGAAGAGCACTGTTTGGCCAGCACGAGGATCAGTTTTTTTTTTGTTGGAGGCTCATCGTTCCTATTCAGCTGTACGCAGATGTTATCGAGGTCCGACCTGGTATTTAGAACATAAATACTGATCGGATACGCATGAGGCTA	0.218	C/T	+	ACOXL
rs7558938	chr2	111567969	2232	423	aacaaaacaacaacagcaaaaaacaacaaaacaaaacaCAAATACTCTCAC	A	GGGCATGGAGGTTTTCGAATGAACTTGGCCATAAGAATAAATTCAGAGT	NM_001105516	E19	CCAAGTTCATTCGAAAACCTCCATGC	65.86	GTATTTGTGTTTTGTTTTGTT	52.76	-	GTAGACTGGAAGAGCACTGTTGCATGGAGGTTTTCGAATGAACTTGGTTTTTGTTGGAGGCTCATCGTTCCTATTCAGCTGTACGCAGATGTTATCGAGGTCCGACAACAAAACAAAACACAAATACGATCGGATACGCATGAGGCTA	0.5	A/G	+	ACOXL
rs7559055	chr2	111568086	2349	306	TTAGGAATAAATGCCATTCTTATGCTAGACCTTGAAGAGTAGAAAATTAAG	A	GATGGTGGCCCAATTGAGAGGGGAAAATGCAGTTGAAACTTCAGACAGG	NM_001105516	E19	CCCTCTCAATTGGGCCACCA	65.47	TTTCTACTCTTCAAGGTC	51.18	-	GTAGACTGGAAGAGCACTGTTTGGTGGCCCAATTGAGAGGGTTTTTTTTTTTTTTGTTGGAGGCTCATCGTTCCTATTCAGCTGTACGCAGATGTTATCGAGGTCCGACGACCTTGAAGAGTAGAAAGATCGGATACGCATGAGGCTA	0.339	A/G	+	ACOXL
rs11988	chr11	47217835	407	407	CCCTGGTATTAGCTGTTTTTCCCACTAAAATAAGCACTGAGAGGCAAGACC	G	TGTCCCTCTGAGCTATTTGCCGAAGACTTCAGGCTGGAGGAAAAAGAAC	NM_001610	E11	CTTCGGCAAATAGCTCAGAGGGA	65.24	GCCTCTCAGTGCTTATTT	55.22	+	GTAGACTGGAAGAGCACTGTTTCCCTCTGAGCTATTTGCCGAAGTTTTTTTTTTTGTTGGAGGCTCATCGTTCCTATTCAGCTGTACGCAGATGTTATCGAGGTCCGACAAATAAGCACTGAGAGGCGATCGGATACGCATGAGGCTA	0.383	C/T	-	ACP2
rs2167079	chr11	47226830	2000	28	GAACGGTCTCCATGGCGGTACACCAAGGTAACGAAGCGCAGACTCCGGGCC	C	GGGTGGGCGGCATCACCACCAGGTTCACGCCGAGAAGGAGCTGGAGGAG	NM_001610	E1	GGTGGTGATGCCGCCCAC	67.21	GAGTCTGCGCTTCGTTAC	59.23	+	GTAGACTGGAAGAGCACTGTTGTGGGCGGCATCACCACCTTTTTTTTTTTTTTTTGTTGGAGGCTCATCGTTCCTATTCAGCTGTACGCAGATGTTATCGAGGTCCGACGTAACGAAGCGCAGACTCGATCGGATACGCATGAGGCTA	0.415	A/G	-	ACP2
rs2305799	chr19	11548350	884	53	CTGAGTTGCCACATAGTGTCACTGTGTCCAGCATAAAAATGGCCACAGACA	C	ATTGGTCTGTGGGATCTTGAAGTGCAGGCGGTAGAAAGGGCTGGGGAAG	NM_001611	E4	TGTCCAGCATAAAAATGGCCACAGA	66.07	CTGTGGGATCTTGAAGTG	55.59	-	GTAGACTGGAAGAGCACTGTTTCTGTGGCCATTTTTATGCTGGACATTTTTTTTTGTTGGAGGCTCATCGTTCCTATTCAGCTGTACGCAGATGTTATCGAGGTCCGACCACTTCAAGATCCCACAGGATCGGATACGCATGAGGCTA	0.085	C/T	+	ACP5
rs1344	chr1	145585896	105	96	CAGTTACTCTTCATTTCCAACTTCCATCACCTGAGTTTGAGAGCAGAGTGC	G	TGGTATTTTTCTGGGCTTAAGGTATAAACTGACATGGCATTCAAGAACA	NM_016361	E10	CATCACCTGAGTTTGAGAGCAGAGT	65.28	TTTTCTGGGCTTAAGGTA	53.37	-	GTAGACTGGAAGAGCACTGTTACTCTGCTCTCAAACTCAGGTGATGTTTTTTTTTGTTGGAGGCTCATCGTTCCTATTCAGCTGTACGCAGATGTTATCGAGGTCCGACTACCTTAAGCCCAGAAAAGATCGGATACGCATGAGGCTA	0.367	G/A	+	ACP6
rs2153463	chr1	145590933	521	43	CCTTGGGCAGTATGTACAAGGATGTGTCCACAGCTCTCTGTTCGATCATCC	T	TGCAAATCTCTTCAGCATGGGGCAGCTTGGGAGGTTGTGTGCCTGCTCG	NM_016361	E7	GCTGCCCCATGCTGAAGAGATTTG	67.38	TCGAACAGAGAGCTGTGG	59.68	+	GTAGACTGGAAGAGCACTGTTCAAATCTCTTCAGCATGGGGCAGCTTTTTTTTTTGTTGGAGGCTCATCGTTCCTATTCAGCTGTACGCAGATGTTATCGAGGTCCGACCCACAGCTCTCTGTTCGAGATCGGATACGCATGAGGCTA	0.241	G/T	+	ACP6
rs2883202	chr1	145608919	1469	339	CAGCGGGCGCCCCCAAGTCCGCGGGAACCTGCGGATGCGTACATCCAGCCC	T	TCAGCAAGCAGGGACCGCTGTGCCTCCCGGCCCTGAGGGAGACCCCGAG	NM_016361	E1	CAGCGGTCCCTGCTTGCT	66.18	GATGTACGCATCCGCAGG	61.7	+	GTAGACTGGAAGAGCACTGTTAGCAAGCAGGGACCGCTGTTTTTTTTTTTTTTTTGTTGGAGGCTCATCGTTCCTATTCAGCTGTACGCAGATGTTATCGAGGTCCGACCCTGCGGATGCGTACATCGATCGGATACGCATGAGGCTA	0.367	G/A	-	ACP6
rs6593795	chr1	145588600	398	31	CCGCATAGAGATACAGCTTCCTGATCTTGTCGGGGGCAGTGGCAGAGTCCA	C	GGCTTTCAGCAGGTTGCTCTCTAGGATGTGGAGGAATGGGCCTACTGCC	NM_016361	E8	GGGGGCAGTGGCAGAGTC	65.9	CAGCAGGTTGCTCTCTAG	57.78	-	GTAGACTGGAAGAGCACTGTTGACTCTGCCACTGCCCCCTTTTTTTTTTTTTTTTGTTGGAGGCTCATCGTTCCTATTCAGCTGTACGCAGATGTTATCGAGGTCCGACCTAGAGAGCAACCTGCTGGATCGGATACGCATGAGGCTA	0.092	T/C	+	ACP6
rs1042330	chr3	133558435	1226	216	TCAAGGTACTGAAGACAGTACAGATTAGTGTGCACAGAGATCTCTGTAGAA	G	GAGTAGCTGCCCTTTCTCAGGGCAGATGATGCTTTGAGAACATACTTTG	NM_001099	E10	GCCCTGAGAAAGGGCAGCTAC	66.18	AGAGATCTCTGTGCACAC	56.96	-	GTAGACTGGAAGAGCACTGTTGTAGCTGCCCTTTCTCAGGGCTTTTTTTTTTTTTGTTGGAGGCTCATCGTTCCTATTCAGCTGTACGCAGATGTTATCGAGGTCCGACGTGTGCACAGAGATCTCTGATCGGATACGCATGAGGCTA	0.308	G/A	+	ACPP
rs14192	chr3	133559240	2031	1021	TATTTGGGCACAACACATCAGGAAAGAGAGCACCACGTGATGGAGTTTCTC	T	AGAAGCTCCAGTGATAAGAGATGTTGACTCTAAAGTTGATTTAAggcca	NM_001099	E10	AGAGCACCACGTGATGGAGTTTC	65.87	TCCAGTGATAAGAGATGT	52.21	+	GTAGACTGGAAGAGCACTGTTGAAACTCCATCACGTGGTGCTCTTTTTTTTTTTTGTTGGAGGCTCATCGTTCCTATTCAGCTGTACGCAGATGTTATCGAGGTCCGACACATCTCTTATCACTGGAGATCGGATACGCATGAGGCTA	0.331	T/C	+	ACPP
rs2239698	chr3	133558885	1676	666	CTAGGATGGGAACAAGGAAGGAAAGATGTGAATAGGCTGATGGGCAAAAAA	C	CAATTTACCCATCAGTTCCAGCCTTCTCTCAAGGAGAGGCAAAGAAAGG	NM_001099	E10	GAGAAGGCTGGAACTGATGGGTAAAT	65.51	GCCCATCAGCCTATTCAC	58.56	-	GTAGACTGGAAGAGCACTGTTATTTACCCATCAGTTCCAGCCTTCTCTTTTTTTTGTTGGAGGCTCATCGTTCCTATTCAGCTGTACGCAGATGTTATCGAGGTCCGACGTGAATAGGCTGATGGGCGATCGGATACGCATGAGGCTA	0.439	A/C	+	ACPP
rs309995	chr3	133558839	1630	620	TTTAAATGTCTGAAATGGAACAGATTTCAAAAAAAAACCCCACAATCTAGG	A	TGGGAACAAGGAAGGAAAGATGTGAATAGGCTGATGGGCAAAAAACCAA	NM_001099	E10	GCCTATTCACATCTTTCCTTCCTTGTTCC	66.56	TTGTGGGGTTTTTTTTTG	52.6	-	GTAGACTGGAAGAGCACTGTTGGAACAAGGAAGGAAAGATGTGAATAGGCTTTTTGTTGGAGGCTCATCGTTCCTATTCAGCTGTACGCAGATGTTATCGAGGTCCGACCAAAAAAAAACCCCACAAGATCGGATACGCATGAGGCTA	0.121	C/T	-	ACPP
rs1045553	chr12	6617555	53	53	AGATCAACATTTTATGTAAAGTCATCTTTTAAGGAGGGCGCAGCTCCCACC	G	TGGCCCTCTCTGGGACTGTTGCTCCAACCCAAGGAAATGTGAGTAGGGG	NM_032489	E10	GGAGGGCGCAGCTCCCA	68.03	TCTCTGGGACTGTTGCTC	59.26	-	GTAGACTGGAAGAGCACTGTTTGGGAGCTGCGCCCTCCTTTTTTTTTTTTTTTTTGTTGGAGGCTCATCGTTCCTATTCAGCTGTACGCAGATGTTATCGAGGTCCGACGAGCAACAGTCCCAGAGAGATCGGATACGCATGAGGCTA	0.408	C/T	-	ACRBP
rs2280962	chrX	70749465	2098	29	AATGTACTGGATGCAAAACGAGGATTGGCTGCTACACCAAATCGTTGGACA	C	CAGCCGCTTCATCTGTGCCAAATGCAAGGGGTCTCTGGTCATGGTGCCA	NM_052957	E13	GGCTGCTACACCAAATCGTTGGA	66.45	CTTCATCTGTGCCAAATG	54.68	+	GTAGACTGGAAGAGCACTGTTTCCAACGATTTGGTGTAGCAGCCTTTTTTTTTTTGTTGGAGGCTCATCGTTCCTATTCAGCTGTACGCAGATGTTATCGAGGTCCGACCATTTGGCACAGATGAAGGATCGGATACGCATGAGGCTA	0.061	C/T	+	ACRC
rs11072735	chr15	76253060	754	71	GAGAAGTCTCTCTCGAGAATGGCCCACTTCTGGATGTGGTAGGGCCGGGCC	G	CCGCGTTCATGTTGACCCTCCGGATCCCCTCTTCGATGGCCTGGTACAC	NM_015162	E13	CCGGAGGGTCAACATGAACGC	66.92	GCCCTACCACATCCAGAA	59.33	+	GTAGACTGGAAGAGCACTGTTGCGTTCATGTTGACCCTCCGGTTTTTTTTTTTTTGTTGGAGGCTCATCGTTCCTATTCAGCTGTACGCAGATGTTATCGAGGTCCGACTTCTGGATGTGGTAGGGCGATCGGATACGCATGAGGCTA	0.142	G/A	+	ACSBG1
rs17479031	chr15	76259008	1350	62	GTAGTTGTAGGGACTGGACATGAAGTGGGGGCCTGAGGTCTCACTGAGGCC	G	TAGCCCGCATACAAGCGGATGTTGAGACCCAGGAAGAAGTGCTGTGTCT	NM_015162	E10	GGGCCTGAGGTCTCACTGAGG	67.05	GCATACAAGCGGATGTTG	57.58	-	GTAGACTGGAAGAGCACTGTTCCTCAGTGAGACCTCAGGCCCTTTTTTTTTTTTTGTTGGAGGCTCATCGTTCCTATTCAGCTGTACGCAGATGTTATCGAGGTCCGACCAACATCCGCTTGTATGCGATCGGATACGCATGAGGCTA	0.1	G/A	+	ACSBG1
rs2304824	chr15	76253181	875	55	TGATCTCGGACACTGTGGTGGCTCTGCTGCCCACCCTCTGGCAGAACTCCA	T	AGCTTGTTCAGTCAGATTATCAGTCTGGTCAGAGGTGTCTGGGTCCAGA	NM_015162	E13	CCCACCCTCTGGCAGAACTC	65.43	TTCAGTCAGATTATCAGTC	51.92	-	GTAGACTGGAAGAGCACTGTTGAGTTCTGCCAGAGGGTGGGTTTTTTTTTTTTTGTTGGAGGCTCATCGTTCCTATTCAGCTGTACGCAGATGTTATCGAGGTCCGACGACTGATAATCTGACTGAAGATCGGATACGCATGAGGCTA	0.183	G/A	-	ACSBG1
rs3825847	chr15	76250540	297	297	AGCCTACTGCTGGCTGTCCTGTATGTGAGCTAGCAGCTTTTTAATCTACCT	G	GAACTAAGGCCAAAAATTATCAGCCCTTTCGTTCTGGAAGGAGAGCTGA	NM_015162	E14	CGAAAGGGCTGATAATTTTTGGCCTTAGT	66.79	ATTAAAAAGCTGCTAGCT	52.26	+	GTAGACTGGAAGAGCACTGTTACTAAGGCCAAAAATTATCAGCCCTTTCGTTTTTGTTGGAGGCTCATCGTTCCTATTCAGCTGTACGCAGATGTTATCGAGGTCCGACAGCTAGCAGCTTTTTAATGATCGGATACGCATGAGGCTA	0.117	C/T	-	ACSBG1
rs16993453	chr19	6138656	1969	47	GAAGTGTGAGATGAATCAGATGAGCGGAGAACCTCTGGACAAGCTGAACTT	C	GAGGCCATCAACTTCTGTCGGGGTCTGGGCAGCCAGGCATCCACCGTGA	NM_030924	E13	CCCCGACAGAAGTTGATGGCC	66.43	AGCTTGTCCAGAGGTTCT	58.42	-	GTAGACTGGAAGAGCACTGTTGGCCATCAACTTCTGTCGGGGTTTTTTTTTTTTTGTTGGAGGCTCATCGTTCCTATTCAGCTGTACGCAGATGTTATCGAGGTCCGACAGAACCTCTGGACAAGCTGATCGGATACGCATGAGGCTA	0.275	C/T	+	ACSBG2
rs16993465	chr19	6143852	2452	174	GTGCTCCCTAGAAGAACCTGCCATACGTTTCAAAGCAATAAAATCACTGTA	T	ATCTTTCTAAGGACCTTCAAGTCATGACTCCAGGGAAGCCTATTGGGAA	NM_030924	E15	GGAGTCATGACTTGAAGGTCCTTAGAAAG	65.64	GATTTTATTGCTTTGAAACG	52.57	-	GTAGACTGGAAGAGCACTGTTCTTTCTAAGGACCTTCAAGTCATGACTCCTTTGTTGGAGGCTCATCGTTCCTATTCAGCTGTACGCAGATGTTATCGAGGTCCGACCGTTTCAAAGCAATAAAATCGATCGGATACGCATGAGGCTA	0.217	T/G	+	ACSBG2
rs16993468	chr19	6143926	2526	186	CATGACTCCAGGGAAGCCTATTGGGAAGTCTACTAAAAACTGCCTGATTTA	C	AAGAAAGACCTGAACTTGTGGGCTCCCATTTGATTTTTTTCTCCTCAGG	NM_030924	E15	GGAGCCCACAAGTTCAGGTCTTTC	66.46	AGGCAGTTTTTAGTAGAC	51.94	-	GTAGACTGGAAGAGCACTGTTGAAAGACCTGAACTTGTGGGCTCCTTTTTTTTTTGTTGGAGGCTCATCGTTCCTATTCAGCTGTACGCAGATGTTATCGAGGTCCGACGTCTACTAAAAACTGCCTGATCGGATACGCATGAGGCTA	0.217	C/G	+	ACSBG2
rs16993471	chr19	6143981	2581	131	AAAGACCTGAACTTGTGGGCTCCCATTTGATTTTTTTCTCCTCAGGGGACT	C	AGACATTAGAAAGAAAAAGCCTCACAGATTTGAAGAACTGGACCCCCAA	NM_030924	E15	CCCATTTGATTTTTTTCTCCTCAGGGGA	66.3	TAGAAAGAAAAAGCCTCA	51.27	+	GTAGACTGGAAGAGCACTGTTTCCCCTGAGGAGAAAAAAATCAAATGGGTTTTTTGTTGGAGGCTCATCGTTCCTATTCAGCTGTACGCAGATGTTATCGAGGTCCGACTGAGGCTTTTTCTTTCTAGATCGGATACGCATGAGGCTA	0.217	C/T	+	ACSBG2
rs17856651	chr19	6138804	2117	52	CAAGGCATCAATGCTGTGAACCAGGAAGCCATGAACAATGCACAGAGGATT	G	AAAAGTGGGTCATCTTGGAGAAGGACTTTTCCATCTATGGTGGAGAGCT	NM_030924	E13	AGCCATGAACAATGCACAGAGGA	65.67	GGGTCATCTTGGAGAAGG	57.31	+	GTAGACTGGAAGAGCACTGTTTCCTCTGTGCATTGTTCATGGCTTTTTTTTTTTTGTTGGAGGCTCATCGTTCCTATTCAGCTGTACGCAGATGTTATCGAGGTCCGACCCTTCTCCAAGATGACCCGATCGGATACGCATGAGGCTA	0.267	G/C	+	ACSBG2
rs2278424	chr19	6143817	2417	139	TTGGTCAGTTTCTTGATTGTTCGTCTGTTGGAGAGGTGCTCCCTAGAAGAA	C	CTGCCATACGTTTCAAAGCAATAAAATCACTGTATATCTTTCTAAGGAC	NM_030924	E15	TGTTGGAGAGGTGCTCCCTAGAAG	66.32	TACGTTTCAAAGCAATAAAA	52.43	+	GTAGACTGGAAGAGCACTGTTCTTCTAGGGAGCACCTCTCCAACATTTTTTTTGTTGGAGGCTCATCGTTCCTATTCAGCTGTACGCAGATGTTATCGAGGTCCGACTTTTATTGCTTTGAAACGTAGATCGGATACGCATGAGGCTA	0.217	C/T	+	ACSBG2
rs4807840	chr19	6107482	669	41	TCCTAGCCGGGGGTCTTTGTGTTGGTATTTATGCCACCAACTCTGCCGAGG	T	TTGTCAATATGTCATCACTCATGCCAAAGTGAACATCTTGCTGGTTGAG	NM_030924	E5	TGCCACCAACTCTGCCGA	65.06	ATATGTCATCACTCATGC	52.36	+	GTAGACTGGAAGAGCACTGTTTCGGCAGAGTTGGTGGCATTTTTTTTTTTTTTTTGTTGGAGGCTCATCGTTCCTATTCAGCTGTACGCAGATGTTATCGAGGTCCGACGCATGAGTGATGACATATGATCGGATACGCATGAGGCTA	0.225	C/T	+	ACSBG2
rs11727009	chr4	185924856	2450	48	GTTGTTTCTGATGATGCCGCTGCGAAGCTCTGCTTCTTTCCTCTTGGAGGC	A	AAGTCCAAGAGCCATCGCTTCAGCGTGGTGTTTGCTTGTCCGAAAACTC	NM_001995	E13	GCTGAAGCGATGGCTCTTGGAC	67	AAGAGGAAAGAAGCAGAG	54.36	+	GTAGACTGGAAGAGCACTGTTGTCCAAGAGCCATCGCTTCAGCTTTTTTTTTTTTGTTGGAGGCTCATCGTTCCTATTCAGCTGTACGCAGATGTTATCGAGGTCCGACCTCTGCTTCTTTCCTCTTGATCGGATACGCATGAGGCTA	0.229	A/G	+	ACSL1
rs1803898	chr4	185938542	3212	39	TTGAGCAAAGATGCCAATGAACTGATCTGGGGCAGTCTTGAAGCCCTTCTG	G	ATCAGTGCTGAGCCTATGCACTCCGACAATTCTGCAACCTGTTTATATG	NM_001995	E5	GGGGCAGTCTTGAAGCCCTTC	66.42	GCTGAGCCTATGCACTCC	60.94	-	GTAGACTGGAAGAGCACTGTTGAAGGGCTTCAAGACTGCCCCTTTTTTTTTTTTTGTTGGAGGCTCATCGTTCCTATTCAGCTGTACGCAGATGTTATCGAGGTCCGACGGAGTGCATAGGCTCAGCGATCGGATACGCATGAGGCTA	0.09	C/A	-	ACSL1
rs2292899	chr4	185915103	1360	310	AAAGTGTGTATTACCATAAACATGGTCTGCAACATGAGGTGACTGTAAGGC	A	GTGTTCTCTTTCCTCTAGCATTCCTATGAGAAGAACCCCGAATGGACAA	NM_001995	E21	GGTCTGCAACATGAGGTGACTGTAAG	66.3	TCTTTCCTCTAGCATTCC	53.77	-	GTAGACTGGAAGAGCACTGTTCTTACAGTCACCTCATGTTGCAGACCTTTTTTTTGTTGGAGGCTCATCGTTCCTATTCAGCTGTACGCAGATGTTATCGAGGTCCGACGGAATGCTAGAGGAAAGAGATCGGATACGCATGAGGCTA	0.356	A/G	+	ACSL1
rs8086	chr4	185914414	671	671	CTTTACACAGAGTGAGTGGTTCAGTGAAGATAAAGTAGACAGTTATTCAGG	C	GTCACAGCTGAGCATGGCTGATCCAGGTAACTCTTTCTTGAAATGCTTG	NM_001995	E21	GGATCAGCCATGCTCAGCTGTG	66.79	TAACTGTCTACTTTATCTTCA	51.88	+	GTAGACTGGAAGAGCACTGTTCACAGCTGAGCATGGCTGATCCTTTTTTTTTGTTGGAGGCTCATCGTTCCTATTCAGCTGTACGCAGATGTTATCGAGGTCCGACTGAAGATAAAGTAGACAGTTAGATCGGATACGCATGAGGCTA	0.085	G/A	-	ACSL1
rs1802109	chrX	108773859	2638	212	GAATGATATACCTTACATTCTAACAGTTCAACAAAGGCTTAAAATTCTAGA	G	GTTGAAAACCACCAGGCTACCTCCTGCACAACTGTCAATAAGACAACAA	NM_004458	E16	GGAGGTAGCCTGGTGGTTTTCA	65.28	ATTTTAAGCCTTTGTTGAA	51.41	+	GTAGACTGGAAGAGCACTGTTTGAAAACCACCAGGCTACCTCCTTTTTTTTTTTGTTGGAGGCTCATCGTTCCTATTCAGCTGTACGCAGATGTTATCGAGGTCCGACTTCAACAAAGGCTTAAAATGATCGGATACGCATGAGGCTA	0.122	C/T	-	ACSL4
rs11195943	chr10	114144804	390	46	CCTGACATTTGGAGCTGCCATCTTCTTGTGGCTGATCACCAGACCTCAACC	C	GTCTTACCTCTTCTTGACCTGAACAATCAGTCTGTGGGAATTGAGGGAG	NM_016234	E2	GTGGCTGATCACCAGACCTCAA	65.28	CCTCTTCTTGACCTGAAC	55.18	+	GTAGACTGGAAGAGCACTGTTTTGAGGTCTGGTGATCAGCCACTTTTTTTTTTTTGTTGGAGGCTCATCGTTCCTATTCAGCTGTACGCAGATGTTATCGAGGTCCGACGTTCAGGTCAAGAAGAGGGATCGGATACGCATGAGGCTA	0.129	C/T	+	ACSL5
rs8624	chr10	114177776	3002	351	CTCTAGTTAGATATCTGACTTGGGAGTATTAAAAATTGGGTCTATGACATA	T	TGTCCAAAAGGAATGCTGTTCTTAAAGCATTATTTACAGTAGGAACTGG	NM_016234	E21	ACTTGGGAGTATTAAAAATTGGGTCTATGACA	65.28	AAAGGAATGCTGTTCTTAA	52.84	+	GTAGACTGGAAGAGCACTGTTTGTCATAGACCCAATTTTTAATACTCCCAAGTTGTTGGAGGCTCATCGTTCCTATTCAGCTGTACGCAGATGTTATCGAGGTCCGACTTAAGAACAGCATTCCTTTGATCGGATACGCATGAGGCTA	0.492	T/C	+	ACSL5
rs3087812	chr16	20542275	216	120	CACCCTCGTCCTCACCATAGTGGGGAGACTAAAGTGGCCAGGGATTTGCCT	T	AGGTGTGCAGTGCGTTCTGAGTTCACTGCCGATTACATCTGACCAGTCT	NM_052956	E13	GAACTCAGAACGCACTGCACAC	65.39	ATCCCTGGCCACTTTAGT	58.48	+	GTAGACTGGAAGAGCACTGTTGTGTGCAGTGCGTTCTGAGTTCTTTTTTTTTTTTGTTGGAGGCTCATCGTTCCTATTCAGCTGTACGCAGATGTTATCGAGGTCCGACACTAAAGTGGCCAGGGATGATCGGATACGCATGAGGCTA	0.492	C/T	+	ACSM1
rs5714	chr16	20696352	774	51	AGCAGTAGACGCTGTTGCATCCAAATGTGAAAATCTGCACTCCAAGCTGAT	T	GTATCAGAGAACTCCAGAGAGGGGTGGGGGAACCTCAAGGAGTTGATGA	NM_005622	E4	CACCCCTCTCTGGAGTTCTCTGAT	65.85	TTGGAGTGCAGATTTTCA	54.91	-	GTAGACTGGAAGAGCACTGTTATCAGAGAACTCCAGAGAGGGGTGTTTTTTTTTTGTTGGAGGCTCATCGTTCCTATTCAGCTGTACGCAGATGTTATCGAGGTCCGACTGAAAATCTGCACTCCAAGATCGGATACGCATGAGGCTA	0.225	T/C	+	ACSM3
rs5716	chr16	20703887	1287	43	GAGTGCTGGGGAACCAATTACCCCTGACGTGACTGAAAAATGGAGAAACAA	G	ACGGGCCTGGATATCTACGAAGGATATGGACAGACTGAAACGGTGCTAA	NM_005622	E8	CCTGACGTGACTGAAAAATGGAGAAAC	65.37	CTGGATATCTACGAAGGA	52.6	+	GTAGACTGGAAGAGCACTGTTGTTTCTCCATTTTTCAGTCACGTCAGGTTTTTTTGTTGGAGGCTCATCGTTCCTATTCAGCTGTACGCAGATGTTATCGAGGTCCGACTCCTTCGTAGATATCCAGGATCGGATACGCATGAGGCTA	0.157	G/C	+	ACSM3
rs6050259	chr20	24959422	2991	28	GGTGATAACCACCTTGCACTTGCCATCATTGATCCTCCCAGCCAAGGACTC	T	GCACTGAAGCCAGCAAAGATGACTGTGTGGACAGCTCCGATCCTGGCAC	NM_032501	E3	ATTGATCCTCCCAGCCAAGGAC	65.17	AAGCCAGCAAAGATGACT	57.45	-	GTAGACTGGAAGAGCACTGTTGTCCTTGGCTGGGAGGATCAATTTTTTTTTTTTTGTTGGAGGCTCATCGTTCCTATTCAGCTGTACGCAGATGTTATCGAGGTCCGACAGTCATCTTTGCTGGCTTGATCGGATACGCATGAGGCTA	0.258	T/C	+	ACSS1
rs6114999	chr20	24936081	1208	496	CTACTAGCTAACTAGCTCTGTGTTATCTGAGCAGGCGCGCTATCCCAGGGC	C	TCACCTTCCTGTGCTGGCTCAAGAGGGCAGAGGAATGGAGATGGCAATG	NM_032501	E14	AGGCGCGCTATCCCAGG	65.27	TCCTGTGCTGGCTCAAGA	61.62	-	GTAGACTGGAAGAGCACTGTTCCTGGGATAGCGCGCCTTTTTTTTTTTTTTTTTTGTTGGAGGCTCATCGTTCCTATTCAGCTGTACGCAGATGTTATCGAGGTCCGACTCTTGAGCCAGCACAGGAGATCGGATACGCATGAGGCTA	0.119	C/T	+	ACSS1
rs6115003	chr20	24948733	2436	50	CTTCACCCAGGCATCACCGTATTTCAGCAACAGCCGGACAGCCGTTGGGGC	G	CCATAGAACTGATTGATCTTCAACCTCTCTACTGTCTCCCAGTACCGAC	NM_032501	E7	GCCGGACAGCCGTTGGG	67.15	AACTGATTGATCTTCAAC	50.27	-	GTAGACTGGAAGAGCACTGTTCCCAACGGCTGTCCGGCTTTTTTTTTTTTTTTTTGTTGGAGGCTCATCGTTCCTATTCAGCTGTACGCAGATGTTATCGAGGTCCGACGTTGAAGATCAATCAGTTGATCGGATACGCATGAGGCTA	0.242	G/A	+	ACSS1
rs6132784	chr20	24935786	913	791	AAGATGCCGGAGGCTTGGAAGTTCTCAAGGGAACTGTTTAGACAGAGGTAC	A	AACATCTCCAATTCAGACTTCCAAATACACTAACAATAATTAAAAATGT	NM_032501	E14	TCTCAAGGGAACTGTTTAGACAGAGGT	65.89	TCCAATTCAGACTTCCAA	53.76	-	GTAGACTGGAAGAGCACTGTTACCTCTGTCTAAACAGTTCCCTTGAGATTTTTTTGTTGGAGGCTCATCGTTCCTATTCAGCTGTACGCAGATGTTATCGAGGTCCGACTTGGAAGTCTGAATTGGAGATCGGATACGCATGAGGCTA	0.067	A/G	+	ACSS1
rs4911163	chr20	32934354	349	97	CCCTGGCCCATTCCTTCGGTACAACTTTGATGTGACTAAAGGGAAAATCTT	C	ATTGAGTGGATGAAAGGAGCAACTACCAACATCTGCTACAATGTACTGG	NM_018677	E2	GGTAGTTGCTCCTTTCATCCACTCA	65.32	TTCCCTTTAGTCACATCA	53.1	-	GTAGACTGGAAGAGCACTGTTTGAGTGGATGAAAGGAGCAACTACCTTTTTTTTTGTTGGAGGCTCATCGTTCCTATTCAGCTGTACGCAGATGTTATCGAGGTCCGACTGATGTGACTAAAGGGAAGATCGGATACGCATGAGGCTA	0.483	C/T	+	ACSS2
rs1050146	chr2	73981940	116	30	GAAGAACCTCTCATACCCTCGGTGCTCCAGTCCCCAGCTCACTCAGCCACA	C	ACACCATGTGTGAAGAGGAGACCACCGCGCTCGTGTGTGACAATGGCTC	NM_001615	E2	TCCCCAGCTCACTCAGCCA	66.3	TGTGTGAAGAGGAGACCA	58.02	+	GTAGACTGGAAGAGCACTGTTTGGCTGAGTGAGCTGGGGATTTTTTTTTTTTTTTGTTGGAGGCTCATCGTTCCTATTCAGCTGTACGCAGATGTTATCGAGGTCCGACTGGTCTCCTCTTCACACAGATCGGATACGCATGAGGCTA	0.297	T/C	+	ACTG2
rs7872077	chr9	110665440	1017	416	TTCAAGCCATCTCTCATCAAGTCCATGCAGCTGGGCCTCCACACCCAAACC	G	TGTCCTGCCTTAACAAGTGTGACATCGCCCTCAAACGGGACCTCATGGG	NM_006687	E1	CTGGGCCTCCACACCCAAA	65.58	GCCTTAACAAGTGTGACA	55.74	+	GTAGACTGGAAGAGCACTGTTTTTGGGTGTGGAGGCCCAGTTTTTTTTTTTTTTTGTTGGAGGCTCATCGTTCCTATTCAGCTGTACGCAGATGTTATCGAGGTCCGACTGTCACACTTGTTAAGGCGATCGGATACGCATGAGGCTA	0.15	G/A	+	ACTL7A
rs11543179	chr9	110657470	779	561	CGAGACGCCGTGCCCGCTCTCCACCACCAGCCCCGAGGTCTTGCCGTAGGA	G	TAGATGGACAGCAACGACTGGGACGTCACGTGCATGGCTGGGATGCCGA	NM_006686	E1	CCCCGAGGTCTTGCCGTAG	65.38	GACAGCAACGACTGGGAC	61.4	-	GTAGACTGGAAGAGCACTGTTCTACGGCAAGACCTCGGGGTTTTTTTTTTTTTTTGTTGGAGGCTCATCGTTCCTATTCAGCTGTACGCAGATGTTATCGAGGTCCGACGTCCCAGTCGTTGCTGTCGATCGGATACGCATGAGGCTA	0.267	C/T	-	ACTL7B
rs2296035	chr1	18022152	242	86	AACCGTTATCATTGACCACGGGTCTGGCTTTTTGAAGGCTGGCACGGCCGG	C	TGGAATGAGCCTCAGATGGTCTTCCCGAACATCGTGAACTACCTACCGT	NM_030812	E2	TGAAGGCTGGCACGGCC	66.46	GAGCCTCAGATGGTCTTC	57.44	+	GTAGACTGGAAGAGCACTGTTGGCCGTGCCAGCCTTCATTTTTTTTTTTTTTTTTGTTGGAGGCTCATCGTTCCTATTCAGCTGTACGCAGATGTTATCGAGGTCCGACGAAGACCATCTGAGGCTCGATCGGATACGCATGAGGCTA	0.383	C/A	+	ACTL8
rs694214	chr1	18022096	186	30	atcttacagggcagatttctGGTCCCACCCACCTCTGCCTCCGCCATGGCT	G	CAAGAACCGTTATCATTGACCACGGGTCTGGCTTTTTGAAGGCTGGCAC	NM_030812	E2	CCTCTGCCTCCGCCATGG	66.02	CCGTTATCATTGACCACG	56.56	+	GTAGACTGGAAGAGCACTGTTCCATGGCGGAGGCAGAGGTTTTTTTTTTTTTTTTGTTGGAGGCTCATCGTTCCTATTCAGCTGTACGCAGATGTTATCGAGGTCCGACCGTGGTCAATGATAACGGGATCGGATACGCATGAGGCTA	0.144	C/A	-	ACTL8
rs15993	chr14	68421982	1918	63	GGTCCTGGTGGGCAGCCAGGTCACTCTCGAAGGCCTCATGCTTCTTGAGCA	G	GGCCTTGATCTCCGAGAGGGTGGCGGTCTCATAGTCCTTCTGTCGCAGC	NM_001102	E12	GCCACCCTCTCGGAGATCAAGG	67.41	AGAAGCATGAGGCCTTCG	60.47	+	GTAGACTGGAAGAGCACTGTTCCTTGATCTCCGAGAGGGTGGCTTTTTTTTTTTTGTTGGAGGCTCATCGTTCCTATTCAGCTGTACGCAGATGTTATCGAGGTCCGACCGAAGGCCTCATGCTTCTGATCGGATACGCATGAGGCTA	0.119	C/T	-	ACTN1
rs1803032	chr1	234993067	3376	684	ATGTTTTATTTTCATGCTTATCCAAAGATTACTATTGTATCTTCAAATGAA	T	TTAATATTGTGAGATGGAACTGCCGGGGATTAAAAAGACTACCCAAAAG	NM_001103	E21	CCCGGCAGTTCCATCTCACAATATT	65.96	TGAAGATACAATAGTAATCTTTG	52.65	-	GTAGACTGGAAGAGCACTGTTAATATTGTGAGATGGAACTGCCGGGTTTTGTTGGAGGCTCATCGTTCCTATTCAGCTGTACGCAGATGTTATCGAGGTCCGACCAAAGATTACTATTGTATCTTCAGATCGGATACGCATGAGGCTA	0.475	C/T	+	ACTN2
rs2153203	chr1	234993495	3804	368	CAGAAACCAGTATCCTTCTAGCTCTCCAGTCAGGACTTCCTTATGCCTCTA	G	TTTTATGACCGGTTAAGGAGAAGCCAGAGTTAGAGTAGGAGAGGACTAA	NM_001103	E21	CTGGCTTCTCCTTAACCGGTCATAA	65.15	CATAAGGAAGTCCTGACT	53.35	-	GTAGACTGGAAGAGCACTGTTTTATGACCGGTTAAGGAGAAGCCAGTTTTTTTTTGTTGGAGGCTCATCGTTCCTATTCAGCTGTACGCAGATGTTATCGAGGTCCGACAGTCAGGACTTCCTTATGGATCGGATACGCATGAGGCTA	0.225	G/A	+	ACTN2
rs7522310	chr1	234993289	3598	574	GACACGTGGAAGTCAGTTTAATTGCCAGAGAGAAGGATGCAATCACTAGGT	A	AAATGAGGTTTTTAGGATTATTTATTGATTCCAGGTTCCCATGCTTTTT	NM_001103	E21	GCCAGAGAGAAGGATGCAATCACTAG	65.78	GGTTTTTAGGATTATTTATTGATT	52.34	+	GTAGACTGGAAGAGCACTGTTCTAGTGATTGCATCCTTCTCTCTGGCTTGTTGGAGGCTCATCGTTCCTATTCAGCTGTACGCAGATGTTATCGAGGTCCGACAATCAATAAATAATCCTAAAAACCGATCGGATACGCATGAGGCTA	0.383	A/G	+	ACTN2
rs7532533	chr1	234993265	3574	598	TATCCTCCAGAATAGAGACCTAAGGACACGTGGAAGTCAGTTTAATTGCCA	G	AGAGAAGGATGCAATCACTAGGTAAAATGAGGTTTTTAGGATTATTTAT	NM_001103	E21	GGACACGTGGAAGTCAGTTTAATTGC	65.54	GGATGCAATCACTAGGTA	53.89	+	GTAGACTGGAAGAGCACTGTTGCAATTAAACTGACTTCCACGTGTCCTTTTTTTTGTTGGAGGCTCATCGTTCCTATTCAGCTGTACGCAGATGTTATCGAGGTCCGACTACCTAGTGATTGCATCCGATCGGATACGCATGAGGCTA	0.307	G/C	+	ACTN2
rs1671064	chr11	66084248	1585	31	AGAGGCGGGATGCGCTAGAGCGGATGGAGAAGCTCCTGGAGACCATTGACC	G	GCTGCAACTGGAGTTTGCCCGGCGGGCCGCGCCCTTCAACAACTGGCTG	NM_001104	E14	CCGGGCAAACTCCAGTTGCA	66.83	TGGTCTCCAGGAGCTTCT	60.23	-	GTAGACTGGAAGAGCACTGTTTGCAACTGGAGTTTGCCCGGTTTTTTTTTTTTTTGTTGGAGGCTCATCGTTCCTATTCAGCTGTACGCAGATGTTATCGAGGTCCGACAGAAGCTCCTGGAGACCAGATCGGATACGCATGAGGCTA	0.133	T/C	-	ACTN3
rs11553600	chr19	43888575	595	36	GACCTCGGCCAAGGAAGGGCTCCTTCTCTGGTGCCAGAGAAAGACAGCCCC	G	TATAAGAACGTCAATGTGCAGAACTTCCACATCAGCTGGAAGGATGGTC	NM_004924	E5	TGGTGCCAGAGAAAGACAGCC	65.73	AACGTCAATGTGCAGAAC	56.93	+	GTAGACTGGAAGAGCACTGTTGGCTGTCTTTCTCTGGCACCATTTTTTTTTTTTTGTTGGAGGCTCATCGTTCCTATTCAGCTGTACGCAGATGTTATCGAGGTCCGACGTTCTGCACATTGACGTTGATCGGATACGCATGAGGCTA	0.117	G/A	+	ACTN4
rs3745859	chr19	43888584	604	27	CAAGGAAGGGCTCCTTCTCTGGTGCCAGAGAAAGACAGCCCCGTATAAGAA	C	GTCAATGTGCAGAACTTCCACATCAGCTGGAAGGATGGTCTTGCCTTCA	NM_004924	E5	CCAGAGAAAGACAGCCCCGTATAAG	65.44	GTGCAGAACTTCCACATC	56.68	+	GTAGACTGGAAGAGCACTGTTCTTATACGGGGCTGTCTTTCTCTGGTTTTTTTTTGTTGGAGGCTCATCGTTCCTATTCAGCTGTACGCAGATGTTATCGAGGTCCGACGATGTGGAAGTTCTGCACGATCGGATACGCATGAGGCTA	0.208	C/T	+	ACTN4
rs10134112	chr14	57771632	1967	474	ccAGCCTATGTTGCTTGTCTTTCAAAAAGAACAGTATTTCTCCACAGTTCA	C	ATAACCTGTTCTGGGCTCATTAATTGTGTTTCCAGCAGTTACTCCATTT	NM_018477	E13	ACACAATTAATGAGCCCAGAACAGGTT	65.93	GTGGAGAAATACTGTTCTT	52.72	-	GTAGACTGGAAGAGCACTGTTAACCTGTTCTGGGCTCATTAATTGTGTTTTTTTGTTGGAGGCTCATCGTTCCTATTCAGCTGTACGCAGATGTTATCGAGGTCCGACAAGAACAGTATTTCTCCACGATCGGATACGCATGAGGCTA	0.192	C/T	+	ACTR10
rs13287	chr10	104230427	1451	285	TGTCAGGAGCCAGTTAGTGGTCAACCCCAGGCCTCAGGCCATCACCACTGC	A	GGTAGTTCATCGTCCTTTCTGGGCCCAGGGTCCCAGGGCcacacggcac	NM_005736	E11	GCCTCAGGCCATCACCACT	65.36	TCATCGTCCTTTCTGGGC	60.07	-	GTAGACTGGAAGAGCACTGTTAGTGGTGATGGCCTGAGGCTTTTTTTTTTTTTTTGTTGGAGGCTCATCGTTCCTATTCAGCTGTACGCAGATGTTATCGAGGTCCGACGCCCAGAAAGGACGATGAGATCGGATACGCATGAGGCTA	0.458	T/C	-	ACTR1A
rs17113501	chr10	104230535	1559	177	tgcacacacactcatatccacacacgcactcacacacaGGCAGTTCCTCGC	A	AACACTCCGACTCAAGAAAGCGAGTTTTAAAGTGGAGTTAACTTCAGAG	NM_005736	E11	ACTCACACACAGGCAGTTCCTC	65.45	CCGACTCAAGAAAGCGAG	58.83	-	GTAGACTGGAAGAGCACTGTTGAGGAACTGCCTGTGTGTGAGTTTTTTTTTTTTTGTTGGAGGCTCATCGTTCCTATTCAGCTGTACGCAGATGTTATCGAGGTCCGACCTCGCTTTCTTGAGTCGGGATCGGATACGCATGAGGCTA	0.075	A/T	+	ACTR1A
rs5870	chr10	104229089	113	113	GCGAGGCTGTGCGAGGGACAGGCTTGGGCTAAGAGAAGGGAGGTGAGTTGG	T	TAAGCGCACTGCAGTCCGCGGGGCGCTACGTTGCTTTCACACATACCTG	NM_005736	E11	CGCGGACTGCAGTGCGCT	69.64	CACCTCCCTTCTCTTAGC	57.01	+	GTAGACTGGAAGAGCACTGTTAGCGCACTGCAGTCCGCGTTTTTTTTTTTTTTTTGTTGGAGGCTCATCGTTCCTATTCAGCTGTACGCAGATGTTATCGAGGTCCGACGCTAAGAGAAGGGAGGTGGATCGGATACGCATGAGGCTA	0.407	T/C	+	ACTR1A
rs1042705	chr2	97640958	1217	54	CTTGTGTATGGCGAAGGCCACCACCTCATGGAGCCCCTCACTCTCATCCCC	G	ACAAGGTCCGGCTGGAACAGCAGCTCGGGGGCCCGGAATCGTGCAGGCC	NM_005735	E8	GCTGTTCCAGCCGGACCTT	65.92	GAGAGTGAGGGGCTCCAT	61.13	+	GTAGACTGGAAGAGCACTGTTAAGGTCCGGCTGGAACAGCTTTTTTTTTTTTTTTGTTGGAGGCTCATCGTTCCTATTCAGCTGTACGCAGATGTTATCGAGGTCCGACATGGAGCCCCTCACTCTCGATCGGATACGCATGAGGCTA	0.242	G/C	-	ACTR1B
rs2290123	chr2	97638922	60	60	TAATTATTACTATAATGATTTACAAAAGTTTTTTTCAGGCAACCGTGTTAA	A	TTATTGTACATATCTGAGAGAGGGAGGTGGGGCCCTGGCCACAGCAAAA	NM_005735	E11	CAAAAGTTTTTTTCAGGCAACCGTGTT	65.2	TACATATCTGAGAGAGGG	51.77	-	GTAGACTGGAAGAGCACTGTTAACACGGTTGCCTGAAAAAAACTTTTGTTTTTTTGTTGGAGGCTCATCGTTCCTATTCAGCTGTACGCAGATGTTATCGAGGTCCGACCCCTCTCTCAGATATGTAGATCGGATACGCATGAGGCTA	0.117	A/G	+	ACTR1B
rs12560	chr2	65349690	1660	489	TCATTCCTATAGGCTTCCTATTTTCACTTTACTGCTCTAATGCTGCTAGTC	G	TAGTCTTTAGCACACTAGGTGGTATGCCTTTATTAGCATAAAACAAAAA	NM_001005386	E10	GGCATACCACCTAGTGTGCTAAAGAC	65.94	CAGCATTAGAGCAGTAAA	52.51	-	GTAGACTGGAAGAGCACTGTTGTCTTTAGCACACTAGGTGGTATGCCTTTTTTTTGTTGGAGGCTCATCGTTCCTATTCAGCTGTACGCAGATGTTATCGAGGTCCGACTTTACTGCTCTAATGCTGGATCGGATACGCATGAGGCTA	0.258	G/A	+	ACTR2
rs2748663	chr20	36817053	840	40	TTATGTGGAAGAATTACACAAATGGCGGTGTCCTGATTATTATGAGAATAA	T	GTCCACAAGATGCAGCTCCCATTTTCCAGCAAGCTCCTGGGCAGCACTC	NM_024855	E4	GAAAATGGGAGCTGCATCTTGTGG	65.53	TCATAATAATCAGGACACC	51.91	-	GTAGACTGGAAGAGCACTGTTCCACAAGATGCAGCTCCCATTTTCTTTTTTTTTGTTGGAGGCTCATCGTTCCTATTCAGCTGTACGCAGATGTTATCGAGGTCCGACGGTGTCCTGATTATTATGAGATCGGATACGCATGAGGCTA	0.117	T/C	+	ACTR5
rs1046677	chr3	53880347	1948	49	TCAACAGCAGTCTATGCTATGGAGGATGGCTTTATCCAGGCCCAGGGCTTT	T	CCTTCAAACAGCGAGATGGCAGTCTTCCTGGACATCAGTGCAGTGAGGG	NM_022899	E11	GCTTTATCCAGGCCCAGGGCT	67.81	AACAGCGAGATGGCAGTC	60.78	-	GTAGACTGGAAGAGCACTGTTAGCCCTGGGCCTGGATAAAGCTTTTTTTTTTTTTGTTGGAGGCTCATCGTTCCTATTCAGCTGTACGCAGATGTTATCGAGGTCCGACGACTGCCATCTCGCTGTTGATCGGATACGCATGAGGCTA	0.267	G/A	-	ACTR8
rs2241806	chr3	53876650	456	456	ATTCCCTTCTGATTTCCATCACTTATCTGTTCCCTGCTTTTGTCCTTCCCC	A	GTCTCACCCCCATCTCTAGCCATGGTAAGTGAGATGGCGGAAGCAGGTG	NM_022899	E13	CCATGGCTAGAGATGGGGGTGAG	67.01	GGACAAAAGCAGGGAACA	58.45	+	GTAGACTGGAAGAGCACTGTTCTCACCCCCATCTCTAGCCATGGTTTTTTTTTTTGTTGGAGGCTCATCGTTCCTATTCAGCTGTACGCAGATGTTATCGAGGTCCGACTGTTCCCTGCTTTTGTCCGATCGGATACGCATGAGGCTA	0.45	T/C	-	ACTR8
rs3733082	chr3	53889132	3299	44	TGAGGAATGCTGGCAGGAAGAGTGTCTGTGGCTCGACCAATCCTTAAAGTT	G	TTGAACCTGGATGTATGACAATGATGAAGTTGCTCTGGATTTCCTCTTG	NM_022899	E2	TCTGTGGCTCGACCAATCCTTAAAG	65.59	CTGGATGTATGACAATGAT	52.66	-	GTAGACTGGAAGAGCACTGTTCTTTAAGGATTGGTCGAGCCACAGATTTTTTTTGTTGGAGGCTCATCGTTCCTATTCAGCTGTACGCAGATGTTATCGAGGTCCGACATCATTGTCATACATCCAGGATCGGATACGCATGAGGCTA	0.092	G/A	+	ACTR8
rs4687757	chr3	53881552	2266	39	CTCAGGATCGCCCTGAGATCTGTGCTGCAAAGTCGTCATTTTCTGTCCAAC	G	ATTCCAAAAGTTGCGGGGTAAAACAAAGCCATTGGAGCCTGCAGTTTTT	NM_022899	E10	TTTGTTTTACCCCGCAACTTTTGGA	65.13	CAGAAAATGACGACTTTG	52.3	+	GTAGACTGGAAGAGCACTGTTTCCAAAAGTTGCGGGGTAAAACAAATTTTTTTTTGTTGGAGGCTCATCGTTCCTATTCAGCTGTACGCAGATGTTATCGAGGTCCGACCAAAGTCGTCATTTTCTGGATCGGATACGCATGAGGCTA	0.275	A/G	+	ACTR8
rs732182	chrX	127012673	52	52	TGAAATGGCAAAACTTTTATTGAACATCATGCTGAAGCCCAGAAGAAAATG	C	CATCTCCCACTGGTACTCCTGTAATCTGACACTTCAAGATGTCTCCTCT	NM_138289	E1	ACATCATGCTGAAGCCCAGAAGAAAA	66.13	CCACTGGTACTCCTGTAA	55.74	-	GTAGACTGGAAGAGCACTGTTTTTTCTTCTGGGCTTCAGCATGATGTTTTTTTTTGTTGGAGGCTCATCGTTCCTATTCAGCTGTACGCAGATGTTATCGAGGTCCGACTTACAGGAGTACCAGTGGGATCGGATACGCATGAGGCTA	0.211	C/G	+	ACTRT1
rs3795263	chr1	2928848	943	477	GAGCTTTCCCGGAGGCCGGAGGAGGTCCTGAGGGAGTACAAGCTGCCCGAC	G	GGAACATCATCAGCCTCGGGGACCCGCTGCACCAGGCGCCCGAGGCCCT	NM_080431	E1	GTCCCCGAGGCTGATGATGTT	65.32	CAGCTTGTACTCCCTCAG	57.36	-	GTAGACTGGAAGAGCACTGTTAACATCATCAGCCTCGGGGACTTTTTTTTTTTTTGTTGGAGGCTCATCGTTCCTATTCAGCTGTACGCAGATGTTATCGAGGTCCGACCTGAGGGAGTACAAGCTGGATCGGATACGCATGAGGCTA	0.165	G/A	+	ACTRT2
rs1146031	chr2	158335225	1922	47	CCTGAACCATGACTTCTCATCACGGGAGGAGAAGATCTTCACGGCAACATT	C	TCCCCTTGCCAGCTGCCCCTCCACACCTCACCATACCTGCCTTTCCCGA	NM_001105	E8	AGGGGCAGCTGGCAAGGG	68.41	GCCGTGAAGATCTTCTCC	58.18	+	GTAGACTGGAAGAGCACTGTTCCCTTGCCAGCTGCCCCTTTTTTTTTTTTTTTTTGTTGGAGGCTCATCGTTCCTATTCAGCTGTACGCAGATGTTATCGAGGTCCGACGGAGAAGATCTTCACGGCGATCGGATACGCATGAGGCTA	0.292	A/G	-	ACVR1
rs12936	chr2	158302243	1037	180	GATGGATTCCATTCTGACAACCAGTCAGGCCAGCATTAGGTCCCAGCTGGA	C	AATGACAACAACGTCAAATCTTCCTTCTTGACACTATGAAAATGTCAAC	NM_001105	E12	GCCAGCATTAGGTCCCAGCTG	66.5	AACAACGTCAAATCTTCC	53.74	-	GTAGACTGGAAGAGCACTGTTCAGCTGGGACCTAATGCTGGCTTTTTTTTTTTTTGTTGGAGGCTCATCGTTCCTATTCAGCTGTACGCAGATGTTATCGAGGTCCGACGGAAGATTTGACGTTGTTGATCGGATACGCATGAGGCTA	0.1	G/T	-	ACVR1
rs2252518	chr12	50667292	1602	105	AAACAAACAAACATTGTTTTATTAGTCCGTGGCGGGGAGTGCCCCGGTGCG	C	ATAGCACGGGATTCATGCAGTGGTCTCCTTCACATCAGAAGCAGTATAT	NM_020328	E7	CGGGGAGTGCCCCGGTG	68.67	CGGGATTCATGCAGTGGT	60.79	+	GTAGACTGGAAGAGCACTGTTCACCGGGGCACTCCCCGTTTTTTTTTTTTTTTTTGTTGGAGGCTCATCGTTCCTATTCAGCTGTACGCAGATGTTATCGAGGTCCGACACCACTGCATGAATCCCGGATCGGATACGCATGAGGCTA	0.397	C/A	+	ACVR1B
rs4556933	chr2	158152134	2894	41	TCCATTGGTTAGCATGACTGATGCCCAACATGCTCCTTCTGTTTGGCAGGT	G	AAGTTTGAAGAATCACACAAAAGACATACACACTTCAGTCCTGGCGAGA	NM_145259	E2	CAACATGCTCCTTCTGTTTGGCAG	65.67	GAAGAATCACACAAAAGAC	52.61	-	GTAGACTGGAAGAGCACTGTTCTGCCAAACAGAAGGAGCATGTTGTTTTTTTTTGTTGGAGGCTCATCGTTCCTATTCAGCTGTACGCAGATGTTATCGAGGTCCGACGTCTTTTGTGTGATTCTTCGATCGGATACGCATGAGGCTA	0.3	A/G	+	ACVR1C
rs7594480	chr2	158098713	1564	88	ATAATTATCATCATTAGGCTTTGCAGTCTTCTTTGACACAAAGTTGAGATA	T	AGTCTTCTTAATACGAAGAGCAGTTAGGCGGGCCGCTCCGTTGGCATAC	NM_145259	E9	TGCAGTCTTCTTTGACACAAAGTTGAGA	66	CTTAATACGAAGAGCAGTT	52.99	-	GTAGACTGGAAGAGCACTGTTTCTCAACTTTGTGTCAAAGAAGACTGCATTTTTGTTGGAGGCTCATCGTTCCTATTCAGCTGTACGCAGATGTTATCGAGGTCCGACAACTGCTCTTCGTATTAAGGATCGGATACGCATGAGGCTA	0.475	T/C	+	ACVR1C
rs17692648	chr2	148404200	4581	662	TGTTAGTCCCATGAACTTGCACTATCTATCTTTCATGGTGATGTTTTGAAA	A	TACAATCAGGAAAAAACCCAACACCTTTGGAATTTAAAATAGAATCATA	NM_001616	E11	CCAAAGGTGTTGGGTTTTTTCCTGATTG	66.33	AACATCACCATGAAAGATA	51.98	-	GTAGACTGGAAGAGCACTGTTCAATCAGGAAAAAACCCAACACCTTTGGTTTTTGTTGGAGGCTCATCGTTCCTATTCAGCTGTACGCAGATGTTATCGAGGTCCGACTATCTTTCATGGTGATGTTGATCGGATACGCATGAGGCTA	0.157	A/C	+	ACVR2A
rs1046048	chr3	38499745	1481	113	GTCCGCGGGCTGTGTGGAGGAGCGGGTGTCCCTGATTCGGAGGTCGGTCAA	C	GGCACTACCTCGGACTGTCTCGTTTCCCTGGTGACCTCTGTCACCAATG	NM_001106	E11	GAAACGAGACAGTCCGAGGTAGTG	65.43	GACCTCCGAATCAGGGAC	59.83	-	GTAGACTGGAAGAGCACTGTTCACTACCTCGGACTGTCTCGTTTCTTTTTTTTTTGTTGGAGGCTCATCGTTCCTATTCAGCTGTACGCAGATGTTATCGAGGTCCGACGTCCCTGATTCGGAGGTCGATCGGATACGCATGAGGCTA	0.059	C/T	+	ACVR2B
rs1058945	chr3	38507514	9250	2121	TTGCACGCAAATTAGTTCCAAAGATAAGCTCTTTGTAACACATTTCCAGTC	G	CTAATGCTCAAATGTAGAACATTCCTTTAAATGGCAGGATAAAAAACCC	NM_001106	E11	CCAAAGATAAGCTCTTTGTAACACATTTCCAG	65.6	CTCAAATGTAGAACATTCC	51.69	+	GTAGACTGGAAGAGCACTGTTCTGGAAATGTGTTACAAAGAGCTTATCTTTGGTGTTGGAGGCTCATCGTTCCTATTCAGCTGTACGCAGATGTTATCGAGGTCCGACGGAATGTTCTACATTTGAGGATCGGATACGCATGAGGCTA	0.067	G/A	+	ACVR2B
rs11926767	chr3	38502916	4652	3284	TATAGGGCATGGGTCTAGGAGCACAGATGGGCCTTTTGCCCCGGGTAAATG	C	TTGTCTGTTTGCTGTCATGTGTTCTTTGAGGAGTGAGCCATCTCGAGCC	NM_001106	E11	GGCCTTTTGCCCCGGGTAAA	66.69	GTTTGCTGTCATGTGTTC	55.3	+	GTAGACTGGAAGAGCACTGTTTTTACCCGGGGCAAAAGGCCTTTTTTTTTTTTTTGTTGGAGGCTCATCGTTCCTATTCAGCTGTACGCAGATGTTATCGAGGTCCGACGAACACATGACAGCAAACGATCGGATACGCATGAGGCTA	0.379	T/C	+	ACVR2B
rs12636077	chr3	38500591	2327	959	ATGGAGGCTACTTCTCAGGTAACCAGGAATTGAGGGGAAGGACCTTGTGGA	G	GCCGAGCATTAACAGCAAGAGCGGGGTTTGGAGAAAGTCTGAGATTGGG	NM_001106	E11	GGAATTGAGGGGAAGGACCTTGTG	66.06	CATTAACAGCAAGAGCGG	57.18	+	GTAGACTGGAAGAGCACTGTTCACAAGGTCCTTCCCCTCAATTCCTTTTTTTTTTGTTGGAGGCTCATCGTTCCTATTCAGCTGTACGCAGATGTTATCGAGGTCCGACCCGCTCTTGCTGTTAATGGATCGGATACGCATGAGGCTA	0.174	G/A	+	ACVR2B
rs13072731	chr3	38508338	10074	1297	TGCAGAGAAAGTTGAGTGGTACTTCAGAATTGAGGGAGAGGGTTACCGCAG	A	GTAGAAATATATTTCTAGATTTCAGTTCCACACCACAAATCCACAACAA	NM_001106	E11	AATTGAGGGAGAGGGTTACCGC	65.13	ATATATTTCTAGATTTCAGTTCC	52.12	+	GTAGACTGGAAGAGCACTGTTGCGGTAACCCTCTCCCTCAATTTTTTTTTGTTGGAGGCTCATCGTTCCTATTCAGCTGTACGCAGATGTTATCGAGGTCCGACGGAACTGAAATCTAGAAATATATGATCGGATACGCATGAGGCTA	0.108	A/C	+	ACVR2B
rs17037775	chr3	38502106	3842	2474	GGGAGGCCCATTTGCTTCCCTCTCGGAGCTCAGTTTTTGCTTCATGGGTCA	A	AATGTGGGCTGGCCAAGTGGTTACAGGAACAGGGTTTCGGTAAGCTATG	NM_001106	E11	CCACTTGGCCAGCCCACA	66.14	ATGAAGCAAAAACTGAGC	54.46	-	GTAGACTGGAAGAGCACTGTTTGTGGGCTGGCCAAGTGGTTTTTTTTTTTTTTTTGTTGGAGGCTCATCGTTCCTATTCAGCTGTACGCAGATGTTATCGAGGTCCGACGCTCAGTTTTTGCTTCATGATCGGATACGCATGAGGCTA	0.178	A/G	+	ACVR2B
rs2070489	chr3	38494427	356	38	GGAGAACCCCCAGGTGTACTTCTGCTGCTGTGAAGGCAACTTCTGCAACGA	A	CGCTTCACTCATTTGCCAGAGGCTGGGGGCCCGGAAGTCACGTACGAGC	NM_001106	E3	CCAGCCTCTGGCAAATGAGTGAAG	66.79	CAGAAGTTGCCTTCACAG	56.59	-	GTAGACTGGAAGAGCACTGTTCTTCACTCATTTGCCAGAGGCTGGTTTTTTTTTTGTTGGAGGCTCATCGTTCCTATTCAGCTGTACGCAGATGTTATCGAGGTCCGACCTGTGAAGGCAACTTCTGGATCGGATACGCATGAGGCTA	0.242	A/G	+	ACVR2B
rs6599205	chr3	38504443	6179	4811	GTTATTTTAGCCTGTTGAGTTTTTGATGGCACACCTTTGGAGAGATGGCCA	C	GCCTGATTCCCATTTCAGGGGCATCAGACCATACCTTTTTAAGAAGCTC	NM_001106	E11	GGCACACCTTTGGAGAGATGGC	66.74	TTCCCATTTCAGGGGCAT	59.56	+	GTAGACTGGAAGAGCACTGTTGCCATCTCTCCAAAGGTGTGCCTTTTTTTTTTTTGTTGGAGGCTCATCGTTCCTATTCAGCTGTACGCAGATGTTATCGAGGTCCGACATGCCCCTGAAATGGGAAGATCGGATACGCATGAGGCTA	0.438	G/C	+	ACVR2B
rs7374458	chr3	38506214	7950	3421	GACATAGTCATGTGAGAGTGTTTGGGGGAACAGAAATTGTATAGGGGTGCC	T	ATTGGGGTGGGATGGGACTCGAATAAGATTCAGGTACAAAAACTTTGAA	NM_001106	E11	CGAGTCCCATCCCACCCCA	66.73	CCTATACAATTTCTGTTCC	51.01	-	GTAGACTGGAAGAGCACTGTTTGGGGTGGGATGGGACTCGTTTTTTTTTTTTTTGTTGGAGGCTCATCGTTCCTATTCAGCTGTACGCAGATGTTATCGAGGTCCGACGGAACAGAAATTGTATAGGGATCGGATACGCATGAGGCTA	0.108	T/G	+	ACVR2B
rs7642472	chr3	38500570	2306	938	TTCGGAGCAGCATCCTTTAGTATGGAGGCTACTTCTCAGGTAACCAGGAAT	T	GAGGGGAAGGACCTTGTGGAGGCCGAGCATTAACAGCAAGAGCGGGGTT	NM_001106	E11	CCTCCACAAGGTCCTTCCCC	65.15	GGTTACCTGAGAAGTAGC	54.63	-	GTAGACTGGAAGAGCACTGTTGGGGAAGGACCTTGTGGAGGTTTTTTTTTTTTTTGTTGGAGGCTCATCGTTCCTATTCAGCTGTACGCAGATGTTATCGAGGTCCGACGCTACTTCTCAGGTAACCGATCGGATACGCATGAGGCTA	0.067	T/C	+	ACVR2B
rs928813	chr3	38503540	5276	3908	CAGGAGTTCTTTGCATGAGTTGCTCAGGGGCAAGGGCTGCAAGTGGGCTGT	G	CTTAGGAGAAAGTGACACCTGGCAGTGAGGGAAGATGGTGAGCATTATT	NM_001106	E11	AGGGCTGCAAGTGGGCT	65.04	AGAAAGTGACACCTGGCA	59.41	+	GTAGACTGGAAGAGCACTGTTAGCCCACTTGCAGCCCTTTTTTTTTTTTTTTTTTGTTGGAGGCTCATCGTTCCTATTCAGCTGTACGCAGATGTTATCGAGGTCCGACTGCCAGGTGTCACTTTCTGATCGGATACGCATGAGGCTA	0.068	G/T	+	ACVR2B
rs2293093	chr12	50603323	4037	88	TGCACATGCTTCTGTCTGAGTGCAGGAAGGTGTTCCAGGGTCGAAATTACA	C	TTCTCGTACCTGgagacgctgtttgtgggagcactgggctcatgcctgg	NM_001077401	E9	GGAAGGTGTTCCAGGGTCGAAATTA	65.58	TACCTGGAGACGCTGTTT	58.85	+	GTAGACTGGAAGAGCACTGTTTAATTTCGACCCTGGAACACCTTCCTTTTTTTTTGTTGGAGGCTCATCGTTCCTATTCAGCTGTACGCAGATGTTATCGAGGTCCGACAAACAGCGTCTCCAGGTAGATCGGATACGCATGAGGCTA	0.294	G/C	-	ACVRL1
rs2293094	chr12	50602869	3583	542	CTCCCCGCTCCTGCTGTAATGACCCAGAGTAGCCTCCCCAGGCCGGCATCT	T	ATGTGTGTCTTCCACCATCCTCATGGTGGCACTTTTCTAGGCCTGTCTC	NM_001077401	E9	CCTCCCCAGGCCGGCAT	67.84	GTCTTCCACCATCCTCAT	56.55	+	GTAGACTGGAAGAGCACTGTTATGCCGGCCTGGGGAGGTTTTTTTTTTTTTTTTTGTTGGAGGCTCATCGTTCCTATTCAGCTGTACGCAGATGTTATCGAGGTCCGACATGAGGATGGTGGAAGACGATCGGATACGCATGAGGCTA	0.142	A/G	-	ACVRL1
rs706819	chr12	50602189	2903	1222	CTTCTTTAGCTCTAGTTCTCTGACACTTCAGCCTATATCACAGCTAACTTC	T	TCAGTCTCATCTATTCCTTATGCTCCAGCCCCTGGCAATTTGCCTCAAG	NM_001077401	E9	TGACACTTCAGCCTATATCACAGCTAACT	66.14	TCATCTATTCCTTATGCTC	51.7	+	GTAGACTGGAAGAGCACTGTTAGTTAGCTGTGATATAGGCTGAAGTGTCATTTTGTTGGAGGCTCATCGTTCCTATTCAGCTGTACGCAGATGTTATCGAGGTCCGACGAGCATAAGGAATAGATGAGATCGGATACGCATGAGGCTA	0.242	G/A	-	ACVRL1
rs2150820	chr6	89929694	2399	1148	TAGCTTCGTGGATGGACCATGATCCTAAGATGAGTTTTAATTTTGTGTTTA	C	AGTCATCTCTTGTACAACGTGGAGAAGAAAAGATATACTTACTACTTTG	NM_001010853	E7	TTTCTTCTCCACGTTGTACAAGAGATGA	65.01	CAAAATTAAAACTCATCTTAGG	51.98	-	GTAGACTGGAAGAGCACTGTTTCATCTCTTGTACAACGTGGAGAAGAAATTGTTGGAGGCTCATCGTTCCTATTCAGCTGTACGCAGATGTTATCGAGGTCCGACCCTAAGATGAGTTTTAATTTTGGATCGGATACGCATGAGGCTA	0.467	A/G	-	ACY1L2
rs244076	chr20	42686328	869	56	AGGCAAGAGGCTGCTTCCTGGGATGGTCTCATCTCCAGCCAGGTCAATGGC	T	ACCACGGTCTGCTGCTGGTACTTCTTACACAGCTCCACCACCTTGGGGG	NM_000022	E6	GTCTCATCTCCAGCCAGGTCAATG	65.83	GTCTGCTGCTGGTACTTC	58.42	-	GTAGACTGGAAGAGCACTGTTCATTGACCTGGCTGGAGATGAGACTTTTTTTTTTGTTGGAGGCTCATCGTTCCTATTCAGCTGTACGCAGATGTTATCGAGGTCCGACGAAGTACCAGCAGCAGACGATCGGATACGCATGAGGCTA	0.458	A/G	-	ADA
rs2070605	chr17	40211079	2219	34	GACGGAGAGATATAAAGGTCCCAGCGGCACCAACATCATCATTGGCTCCAT	T	GCTGGGGCTGTCCTGGTTGCAGCCATCGTCCTGGGCGGCACGGGCTGGG	NM_002390	E25	GCAACCAGGACAGCCCCA	65.83	CCAATGATGATGTTGGTG	54.33	-	GTAGACTGGAAGAGCACTGTTTGGGGCTGTCCTGGTTGCTTTTTTTTTTTTTTTTGTTGGAGGCTCATCGTTCCTATTCAGCTGTACGCAGATGTTATCGAGGTCCGACCACCAACATCATCATTGGGATCGGATACGCATGAGGCTA	0.492	T/C	+	ADAM11
rs8064331	chr17	40214475	4137	263	GCTTTTGGATCCACACCTCTGCACAAGTGTGAATACCTCTGCACATATGGG	C	GTATCTGTGTGTGCTCGTGTATATGGGGTGGGGAACATGAGACTTCCTG	NM_002390	E27	GCACAAGTGTGAATACCTCTGCACATATG	66.92	GTGTGTGCTCGTGTATAT	55.11	+	GTAGACTGGAAGAGCACTGTTCATATGTGCAGAGGTATTCACACTTGTGCTTTTTGTTGGAGGCTCATCGTTCCTATTCAGCTGTACGCAGATGTTATCGAGGTCCGACATATACACGAGCACACACGATCGGATACGCATGAGGCTA	0.408	C/T	+	ADAM11
rs10751538	chr10	127695269	1855	629	CAACCCAGGTTCTCACCAAAGCTTCCTGGCCAGAAGCCAGATTTCTCCCAG	G	TGTCCCTGGGAGCCTGCCTGCCAGTTGTCAAGGGGCACAGGGCCTCCCT	NM_003474	E23	CAGGCAGGCTCCCAGGGA	67.04	GAAATCTGGCTTCTGGCC	59.11	+	GTAGACTGGAAGAGCACTGTTTCCCTGGGAGCCTGCCTGTTTTTTTTTTTTTTTTGTTGGAGGCTCATCGTTCCTATTCAGCTGTACGCAGATGTTATCGAGGTCCGACGGCCAGAAGCCAGATTTCGATCGGATACGCATGAGGCTA	0.263	C/G	+	ADAM12
rs2290843	chr10	127777001	2026	27	ACCAAGGGGATTGTCTGAATGGTCCATGACAATTCCCCCAGACTGGTCTGC	C	GTGCACATGCTCATGATTGGGGCCATGCCGATGGTGGTCCCTTGGAAAT	NM_021641	E10	GCCCCAATCATGAGCATGTGC	65.63	CAGTCTGGGGGAATTGTC	57.97	+	GTAGACTGGAAGAGCACTGTTGCACATGCTCATGATTGGGGCTTTTTTTTTTTTTGTTGGAGGCTCATCGTTCCTATTCAGCTGTACGCAGATGTTATCGAGGTCCGACGACAATTCCCCCAGACTGGATCGGATACGCATGAGGCTA	0.085	C/T	+	ADAM12
rs2292692	chr10	127727919	1186	91	GCCCAAGTACACGTGGGTCCCCCGGCACAGAATCCGGCCTCCTTGCTGCAG	G	GGGATGTTTGTTTCTATGGAAACGGCATTGGTACCAATGACTGGCCGGC	NM_021641	E16	TCCGGCCTCCTTGCTGC	65.81	TTTGTTTCTATGGAAACG	50.97	-	GTAGACTGGAAGAGCACTGTTGCAGCAAGGAGGCCGGATTTTTTTTTTTTTTTTTGTTGGAGGCTCATCGTTCCTATTCAGCTGTACGCAGATGTTATCGAGGTCCGACCGTTTCCATAGAAACAAAGATCGGATACGCATGAGGCTA	0.1	G/A	+	ADAM12
rs3740199	chr10	128009014	2862	44	GATGATCCTTGGAGTCGAAGCTCTTCACTGGGATCCAGAGGTCCCCACTCC	C	AACAGAGGCACTGACAACTTCATCAGCTCTTCCTTGGTTCCATAAGCTC	NM_021641	E2	GGGATCCAGAGGTCCCCACT	65.9	GGCACTGACAACTTCATC	56.68	-	GTAGACTGGAAGAGCACTGTTAGTGGGGACCTCTGGATCCCTTTTTTTTTTTTTTGTTGGAGGCTCATCGTTCCTATTCAGCTGTACGCAGATGTTATCGAGGTCCGACGATGAAGTTGTCAGTGCCGATCGGATACGCATGAGGCTA	0.425	G/C	+	ADAM12
rs4732	chr10	127720133	230	230	AGAGCCAGAGTTCACCGCCCTTTCTCCTACCTTCTTCTCCAGTTTGTTTCA	T	TGCCATTCAGTTTGCTTGGATGGAGATGGAATGGGTGGCAGGGTCTCTG	NM_021641	E19	CATCTCCATCCAAGCAAACTGAATGG	65.24	AAACTGGAGAAGAAGGTA	52.64	+	GTAGACTGGAAGAGCACTGTTCCATTCAGTTTGCTTGGATGGAGATGTTTTTTTTGTTGGAGGCTCATCGTTCCTATTCAGCTGTACGCAGATGTTATCGAGGTCCGACTACCTTCTTCTCCAGTTTGATCGGATACGCATGAGGCTA	0.078	A/T	+	ADAM12
rs6693	chr10	127720349	446	445	TGGGGAAAGGGGACACTGGGCCCAACCCTTGCTTCTCCCCCACTGCTGTGG	A	GGCTCAGTGAAAGGCCAGACTTTTGAGTCCTCTTCCTCCTTGCTGCAGG	NM_021641	E19	GCTTCTCCCCCACTGCTGT	65.29	GTGAAAGGCCAGACTTTT	56.01	-	GTAGACTGGAAGAGCACTGTTACAGCAGTGGGGGAGAAGCTTTTTTTTTTTTTTTGTTGGAGGCTCATCGTTCCTATTCAGCTGTACGCAGATGTTATCGAGGTCCGACAAAAGTCTGGCCTTTCACGATCGGATACGCATGAGGCTA	0.305	T/C	-	ADAM12
rs7913591	chr10	127695393	1979	505	TGAAGCCCCTTGGCTCTGGCCTGAGATGGGGAATCCAGAAAATCAACTGAG	A	TTCTACTTGGGATCTCTTGAGCTGCATCTGGTACCATAAGCACAGCTGG	NM_003474	E23	TGCAGCTCAAGAGATCCCAAGTAG	65.04	TGATTTTCTGGATTCCCC	54.69	+	GTAGACTGGAAGAGCACTGTTCTACTTGGGATCTCTTGAGCTGCATTTTTTTTTTGTTGGAGGCTCATCGTTCCTATTCAGCTGTACGCAGATGTTATCGAGGTCCGACGGGGAATCCAGAAAATCAGATCGGATACGCATGAGGCTA	0.475	G/A	+	ADAM12
rs7916918	chr10	127695356	1942	542	CACAGGGCCTCCCTGAAAGCCAAACACAGCCTGGACCTGAAGCCCCTTGGC	T	CTGGCCTGAGATGGGGAATCCAGAAAATCAACTGAGATTCTACTTGGGA	NM_003474	E23	CCTGGACCTGAAGCCCCTTG	65.77	TGAGATGGGGAATCCAGA	57.47	-	GTAGACTGGAAGAGCACTGTTCAAGGGGCTTCAGGTCCAGGTTTTTTTTTTTTTTGTTGGAGGCTCATCGTTCCTATTCAGCTGTACGCAGATGTTATCGAGGTCCGACTCTGGATTCCCCATCTCAGATCGGATACGCATGAGGCTA	0.424	C/T	+	ADAM12
rs1048610	chr2	9552306	1544	41	CCTCAAAAATAAGTTCTTTTGTTCAGCATCGACATAGGGCACACAGCGGCC	A	GAAAGGTCCCTGCAGCACACCTTGCAGGAGTTGTCAGTTCCATTACATG	NM_003183	E15	GGTGTGCTGCAGGGACCTT	65.88	TGTGTGCCCTATGTCGAT	59.02	+	GTAGACTGGAAGAGCACTGTTAAGGTCCCTGCAGCACACCTTTTTTTTTTTTTTTGTTGGAGGCTCATCGTTCCTATTCAGCTGTACGCAGATGTTATCGAGGTCCGACATCGACATAGGGCACACAGATCGGATACGCATGAGGCTA	0.242	C/T	-	ADAM17
rs6705408	chr2	9547681	818	417	TCAAACACATGACCAGCATCTGCTAAGTCACTTCCCAGTCTTCACAAAATA	C	AAGCTGTGATTGATTTGTAGGTCAAATCTATAAAAATATTTTGCACACT	NM_003183	E19	GCTAAGTCACTTCCCAGTCTTCACAAAA	66.1	TGATTGATTTGTAGGTCAA	52.24	-	GTAGACTGGAAGAGCACTGTTTTTTGTGAAGACTGGGAAGTGACTTAGCTTTTTGTTGGAGGCTCATCGTTCCTATTCAGCTGTACGCAGATGTTATCGAGGTCCGACTTGACCTACAAATCAATCAGATCGGATACGCATGAGGCTA	0.242	T/C	+	ADAM17
rs10093794	chr8	39613984	633	27	GCTTTGTATGATTATATGGGATCTGAAATGATGGCTGTAACACAAAAAATT	G	TCCAGGTTATTGGGCTTGTCAACACGATGTTTACCCAGTTCAAATTGAC	NM_014237	E8	CGTGTTGACAAGCCCAATAACCTG	65.41	TTGTGTTACAGCCATCAT	54.68	-	GTAGACTGGAAGAGCACTGTTCAGGTTATTGGGCTTGTCAACACGTTTTTTTTTTGTTGGAGGCTCATCGTTCCTATTCAGCTGTACGCAGATGTTATCGAGGTCCGACATGATGGCTGTAACACAAGATCGGATACGCATGAGGCTA	0.147	G/T	+	ADAM18
rs10404	chr5	156837210	320	320	CAGAACCTCTCCTTCGCAGGCTCCCCTGGGGAAGGGGACCTTTCCAGTTGG	C	GTTCCCATGGCTTTCTTGGGTGTCCAGCAGAGCTGTTATACACGTGGTT	NM_033274	E23	GGGGAAGGGGACCTTTCCAGTT	67.11	ATGGCTTTCTTGGGTGTC	58.2	-	GTAGACTGGAAGAGCACTGTTAACTGGAAAGGTCCCCTTCCCCTTTTTTTTTTTTGTTGGAGGCTCATCGTTCCTATTCAGCTGTACGCAGATGTTATCGAGGTCCGACGACACCCAAGAAAGCCATGATCGGATACGCATGAGGCTA	0.25	G/A	-	ADAM19
rs11466815	chr5	156839748	2858	840	GCACCACACATTAGAGGGAGAATGAGAGGGGAAGGAAGAGAGAAAAGCGTG	G	GGCACCAGGAAAGTGCGGCAGAGAAAACAAAGAGCAACTAAAAATTATC	NM_033274	E23	TCTGCCGCACTTTCCTGGTG	66.23	TTTCTCTCTTCCTTCCCC	56	+	GTAGACTGGAAGAGCACTGTTCACCAGGAAAGTGCGGCAGATTTTTTTTTTTTTTGTTGGAGGCTCATCGTTCCTATTCAGCTGTACGCAGATGTTATCGAGGTCCGACGGGGAAGGAAGAGAGAAAGATCGGATACGCATGAGGCTA	0.107	C/T	-	ADAM19
rs11466816	chr5	156839687	2797	901	TTGTAGGTCACAAGCACCTGGTCACCCGAAGGTCAGGACTGCTGAGGGTTT	G	CTCACCAAAGCACCACACATTAGAGGGAGAATGAGAGGGGAAGGAAGAG	NM_033274	E23	AGGTCAGGACTGCTGAGGGT	65.72	AAAGCACCACACATTAGA	54.58	-	GTAGACTGGAAGAGCACTGTTACCCTCAGCAGTCCTGACCTTTTTTTTTTTTTTTGTTGGAGGCTCATCGTTCCTATTCAGCTGTACGCAGATGTTATCGAGGTCCGACTCTAATGTGTGGTGCTTTGATCGGATACGCATGAGGCTA	0.186	C/A	-	ADAM19
rs1422795	chr5	156868941	5551	55	TTAATTGGGCGTTGTCATGGTACTTCTGGGCAAGCAGCTTGCGCCTCCAAC	T	GAGAAAGGACCAGAGGGTAGAATATGGATTCTCTGAAACTTCACACATG	NM_033274	E9	AGCAGCTTGCGCCTCCA	65.74	GGACCAGAGGGTAGAATA	54.77	-	GTAGACTGGAAGAGCACTGTTTGGAGGCGCAAGCTGCTTTTTTTTTTTTTTTTTTGTTGGAGGCTCATCGTTCCTATTCAGCTGTACGCAGATGTTATCGAGGTCCGACTATTCTACCCTCTGGTCCGATCGGATACGCATGAGGCTA	0.333	G/A	-	ADAM19
rs3822585	chr5	156839563	2673	1025	GGTCACAAAACACAATGAAAAATAAACATATGACCCCAATGGCCATGCCCC	A	AGTCTACTCTGGTCACACTCCTGAGAGCCAGTGAGGGAAATCCAGTGGC	NM_033274	E23	TGACCCCAATGGCCATGCC	66.41	CTCTGGTCACACTCCTGA	58.54	-	GTAGACTGGAAGAGCACTGTTGGCATGGCCATTGGGGTCATTTTTTTTTTTTTTTGTTGGAGGCTCATCGTTCCTATTCAGCTGTACGCAGATGTTATCGAGGTCCGACTCAGGAGTGTGACCAGAGGATCGGATACGCATGAGGCTA	0.432	A/G	+	ADAM19
rs10162314	chr14	70060150	1319	1253	AAATTTAGTTGTCACCTTTCTATAGGCATGCATTATGCACCACTGTAGCTC	G	CACACACACCACTGGGTGTCATGTTGCATACCCAAATTATGACCAAGCT	NM_003814	E2	ACATGACACCCAGTGGTGTGTG	65.97	CAGTGGTGCATAATGCAT	56.39	+	GTAGACTGGAAGAGCACTGTTCACACACCACTGGGTGTCATGTTTTTTTTTTTTTGTTGGAGGCTCATCGTTCCTATTCAGCTGTACGCAGATGTTATCGAGGTCCGACATGCATTATGCACCACTGGATCGGATACGCATGAGGCTA	0.108	G/A	+	ADAM20
rs17108204	chr14	70058927	96	96	AAGAATAGGCTAGGAATCCTTTGCTGTGATAGCTAATGCTTGCAATCCTGA	C	ATGAAATGTCCATGAAGTTTTATTTAAACAGTGAGACATGGCTTCATAT	NM_003814	E2	GCTGTGATAGCTAATGCTTGCAATCCT	66.55	TGTCCATGAAGTTTTATTTAAA	52.75	-	GTAGACTGGAAGAGCACTGTTAGGATTGCAAGCATTAGCTATCACAGCTTTGTTGGAGGCTCATCGTTCCTATTCAGCTGTACGCAGATGTTATCGAGGTCCGACTTTAAATAAAACTTCATGGACAGATCGGATACGCATGAGGCTA	0.067	C/T	+	ADAM20
rs9323540	chr14	70059514	683	683	GTCATTGAGGTGAAACTGCTGCACTGTAGAATGCTCTATCAGATTGGGAAT	T	ACTCCCACATTTTCACACTGAACCCTCCCACACATGATATCAGGGGTCC	NM_003814	E2	AGGGTTCAGTGTGAAAATGTGGGA	65.38	AATCTGATAGAGCATTCTAC	52.5	+	GTAGACTGGAAGAGCACTGTTTCCCACATTTTCACACTGAACCCTTTTTTTTTGTTGGAGGCTCATCGTTCCTATTCAGCTGTACGCAGATGTTATCGAGGTCCGACGTAGAATGCTCTATCAGATTGATCGGATACGCATGAGGCTA	0.108	T/C	+	ADAM20
rs10097588	chr8	24252978	1705	48	TGAGGTTGCAGATAAGTCATGTTACAACAGGAATGAAGGTGGGTCAAAGTA	C	GGGTACTGTCGCAGAGTGGATGACACACTCATTCCCTGCAAAGCAAGTG	NM_014265	E15	TGTCATCCACTCTGCGACAGTAC	65.09	GACCCACCTTCATTCCTG	57.97	-	GTAGACTGGAAGAGCACTGTTGTACTGTCGCAGAGTGGATGACATTTTTTTTTTTGTTGGAGGCTCATCGTTCCTATTCAGCTGTACGCAGATGTTATCGAGGTCCGACCAGGAATGAAGGTGGGTCGATCGGATACGCATGAGGCTA	0.119	C/T	+	ADAM28
rs1058914	chr8	24267984	2533	143	ATATACTATCTATCTCACCAGTATTTGCTCTCGACTCAAGAAGGTTAACAT	T	TTCTGATTCATGTTAGACTTTGAAGAGACTAAAGAAAATTTTCAAGAGG	NM_014265	E23	AGTATTTGCTCTCGACTCAAGAAGGTTAAC	65.67	TTCATGTTAGACTTTGAAGA	52.63	+	GTAGACTGGAAGAGCACTGTTGTTAACCTTCTTGAGTCGAGAGCAAATACTTTGTTGGAGGCTCATCGTTCCTATTCAGCTGTACGCAGATGTTATCGAGGTCCGACTCTTCAAAGTCTAACATGAAGATCGGATACGCATGAGGCTA	0.108	A/G	-	ADAM28
rs7829965	chr8	24263382	2134	48	TGTGGTTGGGGTGCTGTTCCCAATGGCGGTCATTTTTGTGGTGGTTGCTAT	G	GTAATCCGGCACCAGAGCTCCAGAGAAAAGCAGAAGAAAGATCAGAGGC	NM_014265	E19	GGAGCTCTGGTGCCGGATT	65.4	ACCACCACAAAAATGACC	56.33	-	GTAGACTGGAAGAGCACTGTTAATCCGGCACCAGAGCTCCTTTTTTTTTTTTTTTGTTGGAGGCTCATCGTTCCTATTCAGCTGTACGCAGATGTTATCGAGGTCCGACGGTCATTTTTGTGGTGGTGATCGGATACGCATGAGGCTA	0.15	G/A	+	ADAM28
rs2641348	chr1	120239406	1728	1230	ATATAACTGCAATTGCTAAACCCAGTGCGTCCTGAGCCCATGATGCAATTA	A	GCCTACCCCTACATTGGCAGTATTGTTCATCATGTGACATTCCTACAGC	NM_021794	E1	CGTCCTGAGCCCATGATGCAAT	66.29	CCCTACATTGGCAGTATT	54.5	-	GTAGACTGGAAGAGCACTGTTATTGCATCATGGGCTCAGGACGTTTTTTTTTTTTGTTGGAGGCTCATCGTTCCTATTCAGCTGTACGCAGATGTTATCGAGGTCCGACAATACTGCCAATGTAGGGGATCGGATACGCATGAGGCTA	0.4	T/C	-	ADAM30
rs2793823	chr1	120239240	1562	1396	ACAATTTGATTGGCAACACCGATCTTTCTGACACTCCTCTGTGGAACCACA	G	TCACATTCCTCATTGTCCTCCACAATTTTGTTTCCACATCTCTTAAGCA	NM_021794	E1	TCTGACACTCCTCTGTGGAACCA	65.84	TCCTCATTGTCCTCCACA	58.08	-	GTAGACTGGAAGAGCACTGTTTGGTTCCACAGAGGAGTGTCAGATTTTTTTTTTTGTTGGAGGCTCATCGTTCCTATTCAGCTGTACGCAGATGTTATCGAGGTCCGACTGTGGAGGACAATGAGGAGATCGGATACGCATGAGGCTA	0.242	A/G	+	ADAM30
rs4515515	chr8	39210682	1987	76	AGAAAATGGTGATGTGATTTATGCTTTCGTACGAGATTCTGTATGCATAAC	T	GTAGACTACAAATTGCCTCGAACAGTTCCAGATCCACTGGCTGTCAAAA	NM_145004	E16	GGAACTGTTCGAGGCAATTTGTAGTCT	66.12	CATACAGAATCTCGTACG	52.69	-	GTAGACTGGAAGAGCACTGTTAGACTACAAATTGCCTCGAACAGTTCCTTTTTTTGTTGGAGGCTCATCGTTCCTATTCAGCTGTACGCAGATGTTATCGAGGTCCGACCGTACGAGATTCTGTATGGATCGGATACGCATGAGGCTA	0.092	T/C	+	ADAM32
rs7845771	chr8	39199788	1644	73	GTAGGCCGAAAGCACATCCTGAATGTGACATCGCTGAAAATTGTAATGGAA	C	CTCACCAGAATGTGGTCCTGACATAACTTTAATCAATGGACTTTCATGC	NM_145004	E14	AGTTATGTCAGGACCACATTCTGGTG	65.4	TACAATTTTCAGCGATGT	52.71	-	GTAGACTGGAAGAGCACTGTTCACCAGAATGTGGTCCTGACATAACTTTTTTTTTGTTGGAGGCTCATCGTTCCTATTCAGCTGTACGCAGATGTTATCGAGGTCCGACACATCGCTGAAAATTGTAGATCGGATACGCATGAGGCTA	0.175	G/C	+	ADAM32
rs12547971	chr8	24406604	1927	28	ATGCAAAACTATTTTTTTATACCATGATTCTACAGACATTGGCCTGGTGGC	G	TCAGGAACAAAATGTGGAGAGGGAATGGTGTGCAACAATGGTGAATGTC	NM_003817	E16	CCATTCCCTCTCCACATTTTGTTCCT	65.93	AGGCCAATGTCTGTAGAA	56.02	-	GTAGACTGGAAGAGCACTGTTAGGAACAAAATGTGGAGAGGGAATGGTTTTTTTTGTTGGAGGCTCATCGTTCCTATTCAGCTGTACGCAGATGTTATCGAGGTCCGACTTCTACAGACATTGGCCTGATCGGATACGCATGAGGCTA	0.158	G/A	+	ADAM7
rs2275725	chr10	134939024	3110	47	GGCCCAAGTGGGAGGGCAGAGCTCGGCGGACTCGGGGGCCTGGCAGACGCC	A	CGGCAACACGACCTCATACTGCTCCATGAGGGCCCAGGGCCGGCTGGGG	NM_001109	E2	CGGGGGCCTGGCAGACG	69.02	CACGACCTCATACTGCTC	57.89	-	GTAGACTGGAAGAGCACTGTTCGTCTGCCAGGCCCCCGTTTTTTTTTTTTTTTTTGTTGGAGGCTCATCGTTCCTATTCAGCTGTACGCAGATGTTATCGAGGTCCGACGAGCAGTATGAGGTCGTGGATCGGATACGCATGAGGCTA	0.059	G/A	+	ADAM8
rs2995300	chr10	134926513	602	214	AAGGAATTGGCTGAGGGCGTGGACAGCAGGAGCCTCTCAGGTAGATGCATT	C	CTGAGGTTAGAACAGCAGCTGAGCCTGCAAAGTCAGGGTCTAGGGCTGA	NM_001109	E23	AGGAGCCTCTCAGGTAGATGCA	65.45	TTAGAACAGCAGCTGAGC	58	-	GTAGACTGGAAGAGCACTGTTTGCATCTACCTGAGAGGCTCCTTTTTTTTTTTTTGTTGGAGGCTCATCGTTCCTATTCAGCTGTACGCAGATGTTATCGAGGTCCGACGCTCAGCTGCTGTTCTAAGATCGGATACGCATGAGGCTA	0.322	A/C	+	ADAM8
rs2291577	chr8	24312414	892	83	GGTAGGTATGGAAATCTGGTCTGATGGGGATAAGATAAAGGTGGTGCCCAG	C	GCAAGCACCACGTTTGACAACTTCCTGAGATGGCACAGTTCTAACCTGG	NM_014479	E9	GGAAGTTGTCAAACGTGGTGCTT	65.18	ACCACCTTTATCTTATCC	50.88	-	GTAGACTGGAAGAGCACTGTTAAGCACCACGTTTGACAACTTCCTTTTTTTTTTTGTTGGAGGCTCATCGTTCCTATTCAGCTGTACGCAGATGTTATCGAGGTCCGACGGATAAGATAAAGGTGGTGATCGGATACGCATGAGGCTA	0.092	C/T	+	ADAMDEC1
rs7005258	chr8	24312456	934	42	GGTGCCCAGCGCAAGCACCACGTTTGACAACTTCCTGAGATGGCACAGTTC	T	AACCTGGGGAAAAAGATCCACGACCATGCTCAGCTTCTCAGCGGGATTA	NM_014479	E9	ACAACTTCCTGAGATGGCACAGT	65.05	GGGAAAAAGATCCACGAC	56.33	+	GTAGACTGGAAGAGCACTGTTACTGTGCCATCTCAGGAAGTTGTTTTTTTTTTTTGTTGGAGGCTCATCGTTCCTATTCAGCTGTACGCAGATGTTATCGAGGTCCGACGTCGTGGATCTTTTTCCCGATCGGATACGCATGAGGCTA	0.067	T/C	+	ADAMDEC1
rs12140	chr21	27131265	787	787	CTGAAGTTTTAATTCTCGGTAGAAATAATGTATAAACATTCTCTGAAACCA	T	AGCAGCCATAAACAGTGCTGGTCAAAGATCCTATTTGTACTCCTTTCTC	NM_006988	E9	CTTTGACCAGCACTGTTTATGGCTG	65.51	CAGAGAATGTTTATACATTATTTC	52.66	+	GTAGACTGGAAGAGCACTGTTCAGCCATAAACAGTGCTGGTCAAAGTTTGTTGGAGGCTCATCGTTCCTATTCAGCTGTACGCAGATGTTATCGAGGTCCGACGAAATAATGTATAAACATTCTCTGGATCGGATACGCATGAGGCTA	0.07	A/G	-	ADAMTS1
rs2738	chr21	27130774	296	296	TATTCTCACAGAAGAGCTGAACAGACATTCACCAGGATACGACTGTTGGAC	C	AGCTGCTGGAGATGGACCTGCTACCCCTCAGCAGCCTCCCCACCACAAG	NM_006988	E9	GTAGCAGGTCCATCTCCAGCAG	65.42	CAGTCGTATCCTGGTGAA	56.62	+	GTAGACTGGAAGAGCACTGTTCTGCTGGAGATGGACCTGCTACTTTTTTTTTTTTGTTGGAGGCTCATCGTTCCTATTCAGCTGTACGCAGATGTTATCGAGGTCCGACTTCACCAGGATACGACTGGATCGGATACGCATGAGGCTA	0.125	C/A	+	ADAMTS1
rs436525	chr21	27134630	2694	122	CCCACCAGAGGTGCCGGTACACCACAAGGTGCTACATGTGCTGGCTGCATC	G	GGGCAGTGTTTGGAGTCCTCCCCAAATGTAAACTGGCACTGCCGGTTGG	NM_006988	E5	TGCTACATGTGCTGGCTGCA	65.97	TGTTTGGAGTCCTCCCCA	60.82	-	GTAGACTGGAAGAGCACTGTTTGCAGCCAGCACATGTAGCATTTTTTTTTTTTTTGTTGGAGGCTCATCGTTCCTATTCAGCTGTACGCAGATGTTATCGAGGTCCGACTGGGGAGGACTCCAAACAGATCGGATACGCATGAGGCTA	0.292	A/G	+	ADAMTS1
rs8992	chr21	27130824	346	346	CCAGCTGCTGGAGATGGACCTGCTACCCCTCAGCAGCCTCCCCACCACAAG	A	CAAGTGATCTCAATGTCCCCAAACCTGTGGGACCCTGTTCTACACACCT	NM_006988	E9	GCAGCCTCCCCACCACA	65.39	ATCTCAATGTCCCCAAAC	55.07	-	GTAGACTGGAAGAGCACTGTTTGTGGTGGGGAGGCTGCTTTTTTTTTTTTTTTTTGTTGGAGGCTCATCGTTCCTATTCAGCTGTACGCAGATGTTATCGAGGTCCGACGTTTGGGGACATTGAGATGATCGGATACGCATGAGGCTA	0.11	A/G	+	ADAMTS1
rs9636786	chr21	27131364	886	886	TCCCCCCATTGTTAGTGAGGTAAAGTAAAACAGGTCTTAGTAAAATCTCAC	T	TTTCTCCTACTTTTCATTTCCCAACCCCCATGATACTAAGTATTTGATA	NM_006988	E9	GGGGTTGGGAAATGAAAAGTAGGAGA	65.45	TTTTACTAAGACCTGTTTTAC	51.89	+	GTAGACTGGAAGAGCACTGTTTCTCCTACTTTTCATTTCCCAACCCCTTTTTGTTGGAGGCTCATCGTTCCTATTCAGCTGTACGCAGATGTTATCGAGGTCCGACGTAAAACAGGTCTTAGTAAAAGATCGGATACGCATGAGGCTA	0.183	T/C	+	ADAMTS1
rs9982410	chr21	27131746	1268	722	AGCCTTCTTGCTTTCCCTGCACCAGCCCTTCCTCACTTTGCCTTGCCCTCA	A	AGCTAACACCACTTAAACCACTTAACTGCATTCTGCCATTGTGCAAAAG	NM_006988	E9	TCCTCACTTTGCCTTGCCCT	65.05	CACCACTTAAACCACTTA	52.17	-	GTAGACTGGAAGAGCACTGTTAGGGCAAGGCAAAGTGAGGATTTTTTTTTTTTTTGTTGGAGGCTCATCGTTCCTATTCAGCTGTACGCAGATGTTATCGAGGTCCGACTAAGTGGTTTAAGTGGTGGATCGGATACGCATGAGGCTA	0.127	A/G	+	ADAMTS1
rs10052345	chr5	33719762	4000	42	CCCAGTGACCATGTTCATGATGGTGAGGATGTAGGACTCCACATTCTCACT	C	CCATGGTATTCAATCATCTTTGTGTCGGCCACCACCAGTGTCTCCACCC	NM_030955	E4	TGAGGATGTAGGACTCCACATTCTCA	65.48	TATTCAATCATCTTTGTGTC	51.73	-	GTAGACTGGAAGAGCACTGTTTGAGAATGTGGAGTCCTACATCCTCATTTTTTGTTGGAGGCTCATCGTTCCTATTCAGCTGTACGCAGATGTTATCGAGGTCCGACGACACAAAGATGATTGAATAGATCGGATACGCATGAGGCTA	0.1	C/T	+	ADAMTS12
rs16891862	chr5	33917141	4461	161	AGAGGTTCCCATATCTCTTCTCCATGATGTAGCTATTGGAAAGAAATCCTT	G	ATTGACCGTCAAGTTAAAAAACAGGTCCTTCTCCTCGTGAGAAATTCTG	NM_030955	E2	TCTCCATGATGTAGCTATTGGAAAGAAATCC	65.52	CGTCAAGTTAAAAAACAG	50.15	-	GTAGACTGGAAGAGCACTGTTGGATTTCTTTCCAATAGCTACATCATGGAGATTTGTTGGAGGCTCATCGTTCCTATTCAGCTGTACGCAGATGTTATCGAGGTCCGACCTGTTTTTTAACTTGACGGATCGGATACGCATGAGGCTA	0.059	G/C	+	ADAMTS12
rs16891863	chr5	33917241	4561	101	GTAGTACACCCAGTCCTCTGAGCCATCCAAATCTCTCTTCCTCCTGCTGCT	C	GTGATGGGATAGTGCAAGCCATATGACAAAAAATGCCCACTGGCATCTA	NM_030955	E2	TGTCATATGGCTTGCACTATCCCATC	65.62	AGGAGGAAGAGAGATTTG	53.31	+	GTAGACTGGAAGAGCACTGTTGATGGGATAGTGCAAGCCATATGACATTTTTTTTGTTGGAGGCTCATCGTTCCTATTCAGCTGTACGCAGATGTTATCGAGGTCCGACCAAATCTCTCTTCCTCCTGATCGGATACGCATGAGGCTA	0.067	C/T	+	ADAMTS12
rs25754	chr5	33570816	305	38	CATTGGTCTTGGTCTTCAGTTTTATTGCCCTCTGAGGGCACACATTGGACA	G	TCCTCTTCTGAAAGCCACCTCCACAGGAAGTGGAACCCAGGTCCCAGTT	NM_030955	E23	CCTCTGAGGGCACACATTGGA	65.22	TCTGAAAGCCACCTCCAC	59.91	-	GTAGACTGGAAGAGCACTGTTTCCAATGTGTGCCCTCAGAGGTTTTTTTTTTTTTGTTGGAGGCTCATCGTTCCTATTCAGCTGTACGCAGATGTTATCGAGGTCCGACGTGGAGGTGGCTTTCAGAGATCGGATACGCATGAGGCTA	0.333	A/G	+	ADAMTS12
rs3813474	chr5	33612358	1260	443	TTTCTGTACTTTCCACTGGAGCGTCATTTCCAGGTACTCTGATCTTGGTCC	A	TATTACAGGATTGCTTTCATCTTTGTCCTCAGGCTGTTCTCTTTCTTCC	NM_030955	E19	GTCATTTCCAGGTACTCTGATCTTGGT	65.06	AGGATTGCTTTCATCTTT	52.1	-	GTAGACTGGAAGAGCACTGTTACCAAGATCAGAGTACCTGGAAATGACTTTTTTTGTTGGAGGCTCATCGTTCCTATTCAGCTGTACGCAGATGTTATCGAGGTCCGACAAAGATGAAAGCAATCCTGATCGGATACGCATGAGGCTA	0.133	A/G	+	ADAMTS12
rs10823616	chr10	72190572	3629	451	GACACCTACGCCAGTCCCTGAGGACAAAGGGCAACCTGGAGAAGACCTGAG	A	CATCCCGGCACCAGCCTCCCTGCTGCCTCCCCGGTGACATGAGCTGTGC	NM_080722	E22	GGGAGGCTGGTGCCGGGA	70.12	TCTTCTCCAGGTTGCCCT	60.9	-	GTAGACTGGAAGAGCACTGTTTCCCGGCACCAGCCTCCCTTTTTTTTTTTTTTTTGTTGGAGGCTCATCGTTCCTATTCAGCTGTACGCAGATGTTATCGAGGTCCGACAGGGCAACCTGGAGAAGAGATCGGATACGCATGAGGCTA	0.314	A/G	+	ADAMTS14
rs10999500	chr10	72170868	1868	56	CCCTGGGACCTACGAGGACTTCCGGGCCCAGCAGTGTGCCAAGCGCAACTC	C	TACTATGTGCACCAGAATGCCAAGCACAGCTGGGTGCCCTACGAGCCTG	NM_080722	E12	GCAGTGTGCCAAGCGCAAC	66.67	GTGCACCAGAATGCCAAG	60.07	+	GTAGACTGGAAGAGCACTGTTGTTGCGCTTGGCACACTGCTTTTTTTTTTTTTTTGTTGGAGGCTCATCGTTCCTATTCAGCTGTACGCAGATGTTATCGAGGTCCGACCTTGGCATTCTGGTGCACGATCGGATACGCATGAGGCTA	0.325	G/C	+	ADAMTS14
rs12774070	chr10	72183640	2808	79	AGCCGGAGCTGTGGGAAGCTGGGGGTGCAGACACGGGGGATACAGTGCCTG	C	TGCCCCTCTCCAATGGAACCCACAAGGTCATGCCGGCCAAAGCCTGCGC	NM_080722	E19	ACACGGGGGATACAGTGCC	65.03	TCTCCAATGGAACCCACA	58.74	+	GTAGACTGGAAGAGCACTGTTGGCACTGTATCCCCCGTGTTTTTTTTTTTTTTTTGTTGGAGGCTCATCGTTCCTATTCAGCTGTACGCAGATGTTATCGAGGTCCGACTGTGGGTTCCATTGGAGAGATCGGATACGCATGAGGCTA	0.17	C/A	+	ADAMTS14
rs16927931	chr10	72190743	3800	622	GCAGGGCAGGCGCAAGCACAGACTTCATTTTAAATCATTCGCCTTCTTCTC	G	TTTGGGGCTGTGATGCTCTTTACCCCACAAAGCGGGGTGGGAGGAAGAC	NM_080722	E22	GGTAAAGAGCATCACAGCCCCA	65.64	AAGGCGAATGATTTAAAAT	51.39	-	GTAGACTGGAAGAGCACTGTTTGGGGCTGTGATGCTCTTTACCTTTTTTTTTTTGTTGGAGGCTCATCGTTCCTATTCAGCTGTACGCAGATGTTATCGAGGTCCGACATTTTAAATCATTCGCCTTGATCGGATACGCATGAGGCTA	0.068	G/A	+	ADAMTS14
rs2688769	chr10	72191180	4237	1019	AGCTGCAGGGCTGGAGGGGGTGGAACACAAGGTGATCGCAGGCCCAGCTCC	T	GGAAGCCAAGAGCTCCATGCAGTTCCACCAGCTGAGGCCAGGCAGCAGA	NM_080722	E22	GTGATCGCAGGCCCAGCT	65.94	CAAGAGCTCCATGCAGTT	58.31	+	GTAGACTGGAAGAGCACTGTTAGCTGGGCCTGCGATCACTTTTTTTTTTTTTTTTGTTGGAGGCTCATCGTTCCTATTCAGCTGTACGCAGATGTTATCGAGGTCCGACAACTGCATGGAGCTCTTGGATCGGATACGCATGAGGCTA	0.405	G/A	-	ADAMTS14
rs3740437	chr10	72191799	4856	400	AAGACACACTCACCCACGGTGCTGTAAGGGCCTGAGCTGTGCTCAGCTGCC	G	GCCATGCTACCTCCAAGGGACAGGTAACAGTCTTAGATCCTCTGGCTCT	NM_080722	E22	GCCTGAGCTGTGCTCAGCTG	66.89	CTACCTCCAAGGGACAGG	59.01	+	GTAGACTGGAAGAGCACTGTTCAGCTGAGCACAGCTCAGGCTTTTTTTTTTTTTTGTTGGAGGCTCATCGTTCCTATTCAGCTGTACGCAGATGTTATCGAGGTCCGACCCTGTCCCTTGGAGGTAGGATCGGATACGCATGAGGCTA	0.14	C/T	-	ADAMTS14
rs3740440	chr10	72191314	4371	885	CTCATGGCCATACTCTGGCCTTGCAGATGTCACTAGTGTTACTTCTAGTGA	C	TCCAGATTACAGACTGGCCCCCCAATCTCACCCCAGCCCACCAGAGAAG	NM_080722	E22	GGGGGGCCAGTCTGTAATCTG	65.35	GAAGTAACACTAGTGACAT	52.18	-	GTAGACTGGAAGAGCACTGTTCAGATTACAGACTGGCCCCCCTTTTTTTTTTTTGTTGGAGGCTCATCGTTCCTATTCAGCTGTACGCAGATGTTATCGAGGTCCGACATGTCACTAGTGTTACTTCGATCGGATACGCATGAGGCTA	0.358	G/C	-	ADAMTS14
rs4747096	chr10	72188014	3145	33	CCGATGTCTGGGAACTTGGGACGCCAGAGGGGCAGTGGGTGCCACAATCTG	A	ACCCCTACATCCCATTAACAAGATATCATCAGCGGAGCCCTGCACGGGA	NM_080722	E21	GGGCAGTGGGTGCCACAATC	67.24	ACATCCCATTAACAAGATAT	52.14	+	GTAGACTGGAAGAGCACTGTTGATTGTGGCACCCACTGCCCTTTTTTTTTTTTGTTGGAGGCTCATCGTTCCTATTCAGCTGTACGCAGATGTTATCGAGGTCCGACATATCTTGTTAATGGGATGTGATCGGATACGCATGAGGCTA	0.2	A/G	+	ADAMTS14
rs10468183	chr15	98329569	404	404	GTGACACGTGTGCAAGCACAAAGGTACAGTACTCGAGGGACAGTACAGGGT	A	TTAACACAGAAACATCACTGCTGTGATCAGCATCTAGTGGAACAAGAAT	NM_139057	E22	ACAGTACTCGAGGGACAGTACAGG	65.74	CAGAAACATCACTGCTGT	55.84	-	GTAGACTGGAAGAGCACTGTTCCTGTACTGTCCCTCGAGTACTGTTTTTTTTTTTGTTGGAGGCTCATCGTTCCTATTCAGCTGTACGCAGATGTTATCGAGGTCCGACACAGCAGTGATGTTTCTGGATCGGATACGCATGAGGCTA	0.092	A/G	+	ADAMTS17
rs13329612	chr15	98329428	263	263	GAAAAAAGGACAATCGTATTGCCATAGAGGCTCTTTTCCTGCATTCTGATC	C	TATCCAGCAACGGTCAGCTGAGAGGGTTTAATTTTGCACCAATAAAAAT	NM_139057	E22	CTCAGCTGACCGTTGCTGGA	65.63	AATGCAGGAAAAGAGCCT	57.42	+	GTAGACTGGAAGAGCACTGTTTCCAGCAACGGTCAGCTGAGTTTTTTTTTTTTTTGTTGGAGGCTCATCGTTCCTATTCAGCTGTACGCAGATGTTATCGAGGTCCGACAGGCTCTTTTCCTGCATTGATCGGATACGCATGAGGCTA	0.367	C/G	+	ADAMTS17
rs2573625	chr15	98330680	1515	1515	AAATCAAGAAGCACAGGGAGATGATCCCATGGAAGTCCAAGTGAGACCTTC	C	GTCTGAAATCAGGGAGGAGGTGTTATTTACGGTAAAGTCCTAGAACATA	NM_139057	E22	CGTAAATAACACCTCCTCCCTGATTTCAG	65.92	CTCACTTGGACTTCCATG	55.59	+	GTAGACTGGAAGAGCACTGTTCTGAAATCAGGGAGGAGGTGTTATTTACGTTTTTGTTGGAGGCTCATCGTTCCTATTCAGCTGTACGCAGATGTTATCGAGGTCCGACCATGGAAGTCCAAGTGAGGATCGGATACGCATGAGGCTA	0.457	T/C	+	ADAMTS17
rs2581340	chr15	98332083	2918	207	GCAGCCGGGTGGGGGCGTGGCCACAAGGCTGGTAGGCTTGCGGGTGGGTGG	G	TTTCAGACCTGAGTCTGAGCTTTGAGCGACCCTTGGGACTGCGTGTCAC	NM_139057	E22	GTAGGCTTGCGGGTGGGT	65.54	ACCTGAGTCTGAGCTTTG	57.17	-	GTAGACTGGAAGAGCACTGTTACCCACCCGCAAGCCTACTTTTTTTTTTTTTTTTGTTGGAGGCTCATCGTTCCTATTCAGCTGTACGCAGATGTTATCGAGGTCCGACCAAAGCTCAGACTCAGGTGATCGGATACGCATGAGGCTA	0.353	G/C	-	ADAMTS17
rs2581341	chr15	98332016	2851	274	TAAGTACGGAAGCACTAATGGCAAACGCCAAGTCCACGCTCATGTTCTATG	T	AGTTGGATTCTTGTGGCAGCCGGGTGGGGGCGTGGCCACAAGGCTGGTA	NM_139057	E22	CCGGCTGCCACAAGAATCCAA	66.67	ACATGAGCGTGGACTTGG	60.71	+	GTAGACTGGAAGAGCACTGTTTTGGATTCTTGTGGCAGCCGGTTTTTTTTTTTTTGTTGGAGGCTCATCGTTCCTATTCAGCTGTACGCAGATGTTATCGAGGTCCGACCCAAGTCCACGCTCATGTGATCGGATACGCATGAGGCTA	0.333	G/A	-	ADAMTS17
rs2581345	chr15	98331813	2648	477	CCATGATATACCAAGCACTGGAAATTCAAATGTCAAAAGCGAGTCAAGACA	A	GAACACTAAATGATGTCTCTCTCTTGACGGTTGTCTGCCAGAGGTGCTT	NM_139057	E22	GGAAATTCAAATGTCAAAAGCGAGTCAAGA	65.8	TAAATGATGTCTCTCTCTTG	52.65	-	GTAGACTGGAAGAGCACTGTTTCTTGACTCGCTTTTGACATTTGAATTTCCTTGTTGGAGGCTCATCGTTCCTATTCAGCTGTACGCAGATGTTATCGAGGTCCGACCAAGAGAGAGACATCATTTAGATCGGATACGCATGAGGCTA	0.35	C/T	-	ADAMTS17
rs2581346	chr15	98331700	2535	590	TCCCCAGAGAAGCCACGGGCAGAGGCTCACCAACACCTGCCCCTCCCTCCA	T	GGTGTCGCCGGCTTTCAGAATAAAGCCTTTTCTAGCATGTCTCGTTTTG	NM_139057	E22	CAACACCTGCCCCTCCCTC	65.66	GCCGGCTTTCAGAATAAA	56.3	-	GTAGACTGGAAGAGCACTGTTGAGGGAGGGGCAGGTGTTGTTTTTTTTTTTTTTTGTTGGAGGCTCATCGTTCCTATTCAGCTGTACGCAGATGTTATCGAGGTCCGACTTTATTCTGAAAGCCGGCGATCGGATACGCATGAGGCTA	0.125	C/A	-	ADAMTS17
rs2581359	chr15	98331229	2064	1061	GCCACTGGGATGTGGTACAGCATCTCTAAGGTACAAAGCTTTAGGAAGTGC	A	GGCCAGAGTGGATGTTCCCGGAAGGCGGGGCAGGTGCCCATCCGCCCCA	NM_139057	E22	CTTCCGGGAACATCCACTCTGG	65.65	CCTAAAGCTTTGTACCTTA	52.36	+	GTAGACTGGAAGAGCACTGTTCCAGAGTGGATGTTCCCGGAAGTTTTTTTTTTTGTTGGAGGCTCATCGTTCCTATTCAGCTGTACGCAGATGTTATCGAGGTCCGACTAAGGTACAAAGCTTTAGGGATCGGATACGCATGAGGCTA	0.415	T/C	-	ADAMTS17
rs7496640	chr15	98638989	5496	33	CTGAAACATATTGTATACCATGTTCATGACGGTCAGGATGAACCTCTGGGC	G	GCCTCGGCCCCGTGGTACTGCACCATGTCGGCGTCGGCCACCACCAGGG	NM_139057	E4	CAGTACCACGGGGCCGAG	65.56	AGGTTCATCCTGACCGTC	59.35	+	GTAGACTGGAAGAGCACTGTTCTCGGCCCCGTGGTACTGTTTTTTTTTTTTTTTTGTTGGAGGCTCATCGTTCCTATTCAGCTGTACGCAGATGTTATCGAGGTCCGACGACGGTCAGGATGAACCTGATCGGATACGCATGAGGCTA	0.424	A/G	+	ADAMTS17
rs8037666	chr15	98329601	436	436	TCGAGGGACAGTACAGGGTATTAACACAGAAACATCACTGCTGTGATCAGC	A	TCTAGTGGAACAAGAATGTTTATGATGGTTTCACTGAAATCACTGCTCG	NM_139057	E22	ACACAGAAACATCACTGCTGTGATCA	65.76	GGAACAAGAATGTTTATGAT	51.95	-	GTAGACTGGAAGAGCACTGTTTGATCACAGCAGTGATGTTTCTGTGTTTTTTTGTTGGAGGCTCATCGTTCCTATTCAGCTGTACGCAGATGTTATCGAGGTCCGACATCATAAACATTCTTGTTCCGATCGGATACGCATGAGGCTA	0.475	A/G	+	ADAMTS17
rs8041971	chr15	98329588	423	423	AAAGGTACAGTACTCGAGGGACAGTACAGGGTATTAACACAGAAACATCAC	T	GCTGTGATCAGCATCTAGTGGAACAAGAATGTTTATGATGGTTTCACTG	NM_139057	E22	TTCTTGTTCCACTAGATGCTGATCACA	65	TTTCTGTGTTAATACCCTG	52.7	+	GTAGACTGGAAGAGCACTGTTTGTGATCAGCATCTAGTGGAACAAGAATTTTTTGTTGGAGGCTCATCGTTCCTATTCAGCTGTACGCAGATGTTATCGAGGTCCGACCAGGGTATTAACACAGAAAGATCGGATACGCATGAGGCTA	0.317	T/C	+	ADAMTS17
rs12935229	chr16	75886395	2563	75	TTGTGGAGGGCAGGCATGGCTGTTGCAGGCTTGGACCTGAGTGGGTGTGCT	C	ACTGGACAGAGAGAATGCAACACTGCTTCCTCCTTTTGGAAGGGCTTCT	NM_199355	E19	GCTTGGACCTGAGTGGGTGTG	66.29	CAGAGAGAATGCAACACT	55.18	-	GTAGACTGGAAGAGCACTGTTCACACCCACTCAGGTCCAAGCTTTTTTTTTTTTTGTTGGAGGCTCATCGTTCCTATTCAGCTGTACGCAGATGTTATCGAGGTCCGACAGTGTTGCATTCTCTCTGGATCGGATACGCATGAGGCTA	0.165	C/T	+	ADAMTS18
rs12935394	chr16	75886490	2658	35	GCTTCTTTTGCACACACTGGATCTTTCGGCTCTGCTGGCCTCCAGCACAGG	C	CTTGCTGCATGTACTCCATTCACCTGGCATCCACTAAGCCGGGCAGGAG	NM_199355	E19	CTGCTGGCCTCCAGCACA	65.83	GCATGTACTCCATTCACC	56.1	-	GTAGACTGGAAGAGCACTGTTTGTGCTGGAGGCCAGCAGTTTTTTTTTTTTTTTTGTTGGAGGCTCATCGTTCCTATTCAGCTGTACGCAGATGTTATCGAGGTCCGACGGTGAATGGAGTACATGCGATCGGATACGCATGAGGCTA	0.172	C/A	+	ADAMTS18
rs3743749	chr16	75880735	2018	74	AAGTTTGTATTACAGGCTCGTAGCACCGGAGGTTTCTGATGGAGCAGACAA	C	TTGAGGAAGGCCGGCCTTGCTGAACACAGTGGACTGACCGGGTCTGGAC	NM_199355	E22	GCAAGGCCGGCCTTCCTC	66.96	GCTCCATCAGAAACCTCC	58.07	+	GTAGACTGGAAGAGCACTGTTGAGGAAGGCCGGCCTTGCTTTTTTTTTTTTTTTTGTTGGAGGCTCATCGTTCCTATTCAGCTGTACGCAGATGTTATCGAGGTCCGACGGAGGTTTCTGATGGAGCGATCGGATACGCATGAGGCTA	0.167	G/C	-	ADAMTS18
rs3743753	chr16	75874804	1279	665	CAGAATATAGTTTACACAAAATAATAAAGACACACGCACACCAAATAAACA	T	AACATGAAGCTTGCCAGTCCAGCAGCAAGCACAATTGCGAGCACCATTT	NM_199355	E23	GCTGGACTGGCAAGCTTCATG	65.21	TTTGGTGTGCGTGTGTCT	60.79	+	GTAGACTGGAAGAGCACTGTTCATGAAGCTTGCCAGTCCAGCTTTTTTTTTTTTTGTTGGAGGCTCATCGTTCCTATTCAGCTGTACGCAGATGTTATCGAGGTCCGACAGACACACGCACACCAAAGATCGGATACGCATGAGGCTA	0.144	A/G	-	ADAMTS18
rs3743754	chr16	75874546	1021	923	TTTTTAAATACCAGAAATGGGTATGTAGCATTCCCAAAGAGCGGGCTGTAG	C	TTTTCATGGACTGATTCAGCAAGCACCAAAAGTTACGAGGTTGATAACA	NM_199355	E23	TTCCCAAAGAGCGGGCTGT	65.25	TGGACTGATTCAGCAAGC	58.31	-	GTAGACTGGAAGAGCACTGTTACAGCCCGCTCTTTGGGAATTTTTTTTTTTTTTTGTTGGAGGCTCATCGTTCCTATTCAGCTGTACGCAGATGTTATCGAGGTCCGACGCTTGCTGAATCAGTCCAGATCGGATACGCATGAGGCTA	0.083	G/T	-	ADAMTS18
rs889705	chr16	75874897	1372	572	CACCATTTGGCTTCTCATAGAACTCCTGGCTTGGGTGTTCACAGGGTTAGT	C	GAACTGTGAACTCCACGCAACAGTTAGGCAAGGTATTCCATCCAGATTT	NM_199355	E23	GGCTTGGGTGTTCACAGGGTTA	65.8	TGAACTCCACGCAACAGT	60.15	-	GTAGACTGGAAGAGCACTGTTTAACCCTGTGAACACCCAAGCCTTTTTTTTTTTTGTTGGAGGCTCATCGTTCCTATTCAGCTGTACGCAGATGTTATCGAGGTCCGACACTGTTGCGTGGAGTTCAGATCGGATACGCATGAGGCTA	0.242	C/G	+	ADAMTS18
rs889706	chr16	75875091	1566	378	GGTCTCTCCCCAAATCGACGTATCTCAGTGTGATTCACCACTTCTTGCATA	T	AACAGTGCAAATCAAAGATTTTTTTTAAAGTCAGATTTGTCATCGCTTC	NM_199355	E23	TCAGTGTGATTCACCACTTCTTGCA	65.66	GCAAATCAAAGATTTTTTTTAAA	52.4	-	GTAGACTGGAAGAGCACTGTTTGCAAGAAGTGGTGAATCACACTGATTTTGTTGGAGGCTCATCGTTCCTATTCAGCTGTACGCAGATGTTATCGAGGTCCGACTTTAAAAAAAATCTTTGATTTGCGATCGGATACGCATGAGGCTA	0.25	T/C	+	ADAMTS18
rs11749126	chr5	129067954	3265	29	TCTCTACCAGACCCAGGGAGGCTGAAGACTGTGAGGATTATTCAAAATGCT	A	TGTGTGGCGAATGGGTGACTGGTCTAAGTGCTCAATTACCTGTGGCAAA	NM_133638	E21	CCAGTCACCCATTCGCCACA	65.97	TTGAATAATCCTCACAGTC	52.5	-	GTAGACTGGAAGAGCACTGTTTGTGGCGAATGGGTGACTGGTTTTTTTTTTTTTGTTGGAGGCTCATCGTTCCTATTCAGCTGTACGCAGATGTTATCGAGGTCCGACGACTGTGAGGATTATTCAAGATCGGATACGCATGAGGCTA	0.167	A/T	+	ADAMTS19
rs1465686	chr5	129100841	3655	183	AGCTGCAGCAGAAGAGTTGACCTCTAGCAGGCTGGCTGGATCACAGCTCTT	G	GCAATTACATTATTTATAAACACACACACTAGCATGTTTTTCAGACCAA	NM_133638	E23	GGCTGGCTGGATCACAGCTC	66.41	ACATTATTTATAAACACACACA	52.63	+	GTAGACTGGAAGAGCACTGTTGAGCTGTGATCCAGCCAGCCTTTTTTTTTTGTTGGAGGCTCATCGTTCCTATTCAGCTGTACGCAGATGTTATCGAGGTCCGACTGTGTGTGTTTATAAATAATGTGATCGGATACGCATGAGGCTA	0.075	T/G	+	ADAMTS19
rs1054480	chr5	178473580	125	125	TTTGGTTTCTGGTCTTTTCATAGGGGCTCGGTCGTCGAGGGATTAGGTTGG	G	TGGCTGGACTTCATCTTCCAGGCCATGGATTTTGTAGGGTTCATCTACG	NM_014244	E22	TCGGTCGTCGAGGGATTAGGTT	65.94	GACTTCATCTTCCAGGCC	58.07	-	GTAGACTGGAAGAGCACTGTTAACCTAATCCCTCGACGACCGATTTTTTTTTTTTGTTGGAGGCTCATCGTTCCTATTCAGCTGTACGCAGATGTTATCGAGGTCCGACGGCCTGGAAGATGAAGTCGATCGGATACGCATGAGGCTA	0.354	C/T	-	ADAMTS2
rs1862211	chr5	178497418	1746	43	CTCCTTGCCATCCCGGTGCTCGTGGGGCAGCCAGTGGTGCTGGGCGTCGCC	G	TGCTCGAAGTACAGGTCCCACTGGCGGCACTGCTCCTCGCGGAAGTCAG	NM_014244	E12	AGTGGTGCTGGGCGTCG	66.03	AAGTACAGGTCCCACTGG	58.84	-	GTAGACTGGAAGAGCACTGTTCGACGCCCAGCACCACTTTTTTTTTTTTTTTTTTGTTGGAGGCTCATCGTTCCTATTCAGCTGTACGCAGATGTTATCGAGGTCCGACCCAGTGGGACCTGTACTTGATCGGATACGCATGAGGCTA	0.114	C/T	-	ADAMTS2
rs1972715	chr5	178495572	1626	57	GTCCCCGCGCACACAGAGGCTGAAGGCGTCCTTGTAGGAGCAGCGCGTCCC	G	TCATGCACCATGCGCTTCATGGACACCACCTCCCCGGTCTCCCTGGACT	NM_014244	E13	CCATGAAGCGCATGGTGCAT	65.19	CGCTGCTCCTACAAGGAC	60.86	+	GTAGACTGGAAGAGCACTGTTATGCACCATGCGCTTCATGGTTTTTTTTTTTTTTGTTGGAGGCTCATCGTTCCTATTCAGCTGTACGCAGATGTTATCGAGGTCCGACGTCCTTGTAGGAGCAGCGGATCGGATACGCATGAGGCTA	0.25	C/T	-	ADAMTS2
rs2278221	chr5	178514464	506	44	GCCCAGCACGTGGCCAGTCTCATGGGCCACCACAAACGCTGAGGAGAAGCC	G	TCCTCATGGTTCAGGGTGCAGCTGCGGACCGGATGGCACATGCCGGTGA	NM_021599	E7	AGCTGCACCCTGAACCATGAG	65.81	TCCTCAGCGTTTGTGGTG	60.95	+	GTAGACTGGAAGAGCACTGTTCTCATGGTTCAGGGTGCAGCTTTTTTTTTTTTTTGTTGGAGGCTCATCGTTCCTATTCAGCTGTACGCAGATGTTATCGAGGTCCGACCACCACAAACGCTGAGGAGATCGGATACGCATGAGGCTA	0.364	C/T	-	ADAMTS2
rs2303644	chr5	178487650	1122	75	CTTCAGGGCCCACTCGTAGACCACAGAGTCCTCTTCCAGGACGTTGTTGTC	G	TCGACATTCAGTGAGTCCTCATGGATCATGTATTTGTACGTCAGTGAGA	NM_014244	E17	AGTCCTCTTCCAGGACGTTGTTG	65.3	TTCAGTGAGTCCTCATGG	56.5	-	GTAGACTGGAAGAGCACTGTTCAACAACGTCCTGGAAGAGGACTTTTTTTTTTTTGTTGGAGGCTCATCGTTCCTATTCAGCTGTACGCAGATGTTATCGAGGTCCGACCCATGAGGACTCACTGAAGATCGGATACGCATGAGGCTA	0.074	G/A	+	ADAMTS2
rs423552	chr5	178567224	914	98	CACCACAGAGTCATCCACGCCCAGCAGGACCTCGATGTTGTAGTCATCGTC	C	GCAGCATGCCTGCGTGCCCTCCGCCTCGAGCTGTTGGCGTGCTCCTCTA	NM_021599	E4	AGGGCACGCAGGCATGCT	68.64	GACTACAACATCGAGGTC	55.13	+	GTAGACTGGAAGAGCACTGTTAGCATGCCTGCGTGCCCTTTTTTTTTTTTTTTTTGTTGGAGGCTCATCGTTCCTATTCAGCTGTACGCAGATGTTATCGAGGTCCGACGACCTCGATGTTGTAGTCGATCGGATACGCATGAGGCTA	0.1	A/G	-	ADAMTS2
rs10506226	chr12	42055494	333	46	CGTACTTTTAATTTGCATGGAAGTGAGATCAATTCTTATTTTGCTGAAAAC	A	GTGTATCCAGCAGCTAAGTGTCCATTGTCACATTCACAGTCTTCCCTTC	NM_025003	E36	ACAATGGACACTTAGCTGCTGGATAC	65.71	AGCAAAATAAGAATTGATCTC	52.76	+	GTAGACTGGAAGAGCACTGTTGTATCCAGCAGCTAAGTGTCCATTGTTTTTTGTTGGAGGCTCATCGTTCCTATTCAGCTGTACGCAGATGTTATCGAGGTCCGACGAGATCAATTCTTATTTTGCTGATCGGATACGCATGAGGCTA	0.475	A/C	+	ADAMTS20
rs10880473	chr12	42055542	381	40	AACAGTGTATCCAGCAGCTAAGTGTCCATTGTCACATTCACAGTCTTCCCT	T	CTACTCCCATTAAAAGGACATTGATATGGATTTTTTAGCCTAAAGCCAT	NM_025003	E36	TGTCCATTGTCACATTCACAGTCTTCC	66.09	CCATTAAAAGGACATTGATAT	52.11	-	GTAGACTGGAAGAGCACTGTTGGAAGACTGTGAATGTGACAATGGACATTTTGTTGGAGGCTCATCGTTCCTATTCAGCTGTACGCAGATGTTATCGAGGTCCGACATATCAATGTCCTTTTAATGGGATCGGATACGCATGAGGCTA	0.475	T/C	+	ADAMTS20
rs7302446	chr12	42114407	3106	34	GGAAGTGGCAAGTGGTCACATTCTTTATCAGACACAACACTATGATCACTC	T	TATGTATGCAAGTTATGTTTCTTCGCTGAAGACCTTGACACATTTTGGT	NM_025003	E19	CACATTCTTTATCAGACACAACACTATGATCAC	65.11	TGCAAGTTATGTTTCTTC	50.97	-	GTAGACTGGAAGAGCACTGTTGTGATCATAGTGTTGTGTCTGATAAAGAATGTGTGTTGGAGGCTCATCGTTCCTATTCAGCTGTACGCAGATGTTATCGAGGTCCGACGAAGAAACATAACTTGCAGATCGGATACGCATGAGGCTA	0.079	T/A	+	ADAMTS20
rs16847794	chr4	73365755	205	205	GTGTGACCATCTTTATCTTCCCCTGTGGATGAGATGTATGCACACACAAGT	A	AACTAGAGAGAATTTTATTCTATGGGAATTTTTAGGAAAAAAAAAAGAC	NM_014243	E22	TGTGGATGAGATGTATGCACACACAA	65.6	AGAGAATTTTATTCTATGGGA	52.17	-	GTAGACTGGAAGAGCACTGTTTTGTGTGTGCATACATCTCATCCACATTTTTGTTGGAGGCTCATCGTTCCTATTCAGCTGTACGCAGATGTTATCGAGGTCCGACTCCCATAGAATAAAATTCTCTGATCGGATACGCATGAGGCTA	0.1	A/C	+	ADAMTS3
rs7686470	chr4	73403982	4502	70	CTTGACCACTGCATCGGGACCAGTGGTAACGATGGAATGCTGCTTGTACCA	A	GGGAGCCATGACACTTCCCATAGCAGTCTCATCACCACACCTGTTGCCT	NM_014243	E9	GGTAACGATGGAATGCTGCTTGTAC	65.12	CATGACACTTCCCATAGC	55.77	-	GTAGACTGGAAGAGCACTGTTGTACAAGCAGCATTCCATCGTTACCTTTTTTTTTGTTGGAGGCTCATCGTTCCTATTCAGCTGTACGCAGATGTTATCGAGGTCCGACGCTATGGGAAGTGTCATGGATCGGATACGCATGAGGCTA	0.102	A/G	+	ADAMTS3
rs7690711	chr4	73424116	4965	42	TTCATTCACAATGTTCATTAGGGTCAGGAGGTAGTTTTGGACGTGCTCTTT	G	CCATGGAAACGGACCACAGAGTCATCCACTCCCAGCAGTACCTCGATAT	NM_014243	E5	GATGACTCTGTGGTCCGTTTCCAT	65.5	CACGTCCAAAACTACCTC	55.97	+	GTAGACTGGAAGAGCACTGTTATGGAAACGGACCACAGAGTCATCTTTTTTTTTTGTTGGAGGCTCATCGTTCCTATTCAGCTGTACGCAGATGTTATCGAGGTCCGACGAGGTAGTTTTGGACGTGGATCGGATACGCATGAGGCTA	0.142	G/T	+	ADAMTS3
rs788908	chr4	73633149	5371	91	ATGTCCACGATGTCACCAACATAAGCACAGTTAGTCTGCAAAGGCTCTGTT	C	TCCGGATTCTATACGTAGCACTTCCTGGTTGATGGTTGTTAATGGGATC	NM_014243	E3	GCACAGTTAGTCTGCAAAGGCTCTG	66.96	TTCTATACGTAGCACTTC	51.29	-	GTAGACTGGAAGAGCACTGTTCAGAGCCTTTGCAGACTAACTGTGCTTTTTTTTTGTTGGAGGCTCATCGTTCCTATTCAGCTGTACGCAGATGTTATCGAGGTCCGACGAAGTGCTACGTATAGAAGATCGGATACGCATGAGGCTA	0.158	A/G	-	ADAMTS3
rs4233367	chr1	159429660	2027	34	GGGGTCCCATCTACCACCCGTGGCTCCAGCACATAGTAGTAGCCCAGTGCC	T	GGGCCTGGCAGGTGAGTTTGCACTGGTCCTGGGGGGCCACGCCTGTGTA	NM_005099	E7	GCAAACTCACCTGCCAGGC	65.23	GGGCTACTACTATGTGCT	56.02	+	GTAGACTGGAAGAGCACTGTTGCCTGGCAGGTGAGTTTGCTTTTTTTTTTTTTTTGTTGGAGGCTCATCGTTCCTATTCAGCTGTACGCAGATGTTATCGAGGTCCGACAGCACATAGTAGTAGCCCGATCGGATACGCATGAGGCTA	0.408	C/T	+	ADAMTS4
rs1444269	chr21	27213325	1213	1213	GTAGAAAAATAGTAACTCAAAAATACCACATTTGACAGTCGGTCACGAAAG	A	TGTTAGCACCTCAATAAAAATTAGAATTGTTCATTGGGTGTGCCAAAGG	NM_007038	E8	CCACATTTGACAGTCGGTCACGAA	66.36	CACCTCAATAAAAATTAGAATTG	52.96	-	GTAGACTGGAAGAGCACTGTTTTCGTGACCGACTGTCAAATGTGGTTTTTGTTGGAGGCTCATCGTTCCTATTCAGCTGTACGCAGATGTTATCGAGGTCCGACCAATTCTAATTTTTATTGAGGTGGATCGGATACGCATGAGGCTA	0.383	A/G	+	ADAMTS5
rs151065	chr21	27218194	6082	616	AGCATGACTTTCTGTGCGTTAGGTAGACCTCCTGTTCACCACGACTGCATC	A	GTGCTGAATCCTCCAGTTATCTTTGTGCATAAGATCATAACCACAGGCT	NM_007038	E8	CTCCTGTTCACCACGACTGCA	65.64	AATCCTCCAGTTATCTTTG	52.41	-	GTAGACTGGAAGAGCACTGTTTGCAGTCGTGGTGAACAGGAGTTTTTTTTTTTTGTTGGAGGCTCATCGTTCCTATTCAGCTGTACGCAGATGTTATCGAGGTCCGACCAAAGATAACTGGAGGATTGATCGGATACGCATGAGGCTA	0.483	A/G	+	ADAMTS5
rs16979423	chr21	27215960	3848	2850	GGTGGAGAAAACTACTTAAAAGCATGGAATAGTGGTTTAATTGCTCTGAGC	T	CTCTAGGATTGTTTCCATGACAGGTGTAAACCATCACTATTTGAGGGAA	NM_007038	E8	GGTTTACACCTGTCATGGAAACAATCCTAG	66.33	AGCAATTAAACCACTATTC	51.17	+	GTAGACTGGAAGAGCACTGTTCTAGGATTGTTTCCATGACAGGTGTAAACCTTTGTTGGAGGCTCATCGTTCCTATTCAGCTGTACGCAGATGTTATCGAGGTCCGACGAATAGTGGTTTAATTGCTGATCGGATACGCATGAGGCTA	0.066	T/G	+	ADAMTS5
rs226794	chr21	27224225	6848	26	TCACAGCCAGTTCTCACACACTTCCCCCGGACGCAGACGGAATTACTGTAC	A	GCCTACATTCAGTGCCATCGGTCACCTTTGGAGAAAATACCACATAGTA	NM_007038	E7	CGGACGCAGACGGAATTACTGT	65.84	ATTCAGTGCCATCGGTCA	59.67	-	GTAGACTGGAAGAGCACTGTTACAGTAATTCCGTCTGCGTCCGTTTTTTTTTTTTGTTGGAGGCTCATCGTTCCTATTCAGCTGTACGCAGATGTTATCGAGGTCCGACTGACCGATGGCACTGAATGATCGGATACGCATGAGGCTA	0.478	A/G	+	ADAMTS5
rs229076	chr21	27216729	4617	2081	TTTATAAAGAAAAATTGGCTTTGCAGTGTTTCACAACAAAAGAAATCCCAA	A	GAAATCAAACAACTTAGATTTTCTAAGTTGTGAGGTTGGTGATGGGGGG	NM_007038	E8	TGCAGTGTTTCACAACAAAAGAAATCCC	66.03	AAACAACTTAGATTTTCTAAGT	52.14	-	GTAGACTGGAAGAGCACTGTTGGGATTTCTTTTGTTGTGAAACACTGCATTGTTGGAGGCTCATCGTTCCTATTCAGCTGTACGCAGATGTTATCGAGGTCCGACACTTAGAAAATCTAAGTTGTTTGATCGGATACGCATGAGGCTA	0.083	A/T	+	ADAMTS5
rs3746836	chr21	27214451	2339	2339	GAAGGAATCAATGGGGAAATATCACAACCAGAGATTGGCTGTGTGTCCAAG	G	GTGCTTTGTCTTGTTGCCAGGATCAGACTGTGAAATCACAGAGGCAAGC	NM_007038	E8	CCAGAGATTGGCTGTGTGTCCA	65.54	TGTCTTGTTGCCAGGATC	57.89	-	GTAGACTGGAAGAGCACTGTTTGGACACACAGCCAATCTCTGGTTTTTTTTTTTTGTTGGAGGCTCATCGTTCCTATTCAGCTGTACGCAGATGTTATCGAGGTCCGACGATCCTGGCAACAAGACAGATCGGATACGCATGAGGCTA	0.067	G/A	+	ADAMTS5
rs1309615	chr5	64784436	5757	65	TTCAATGCTCACTGATCTCTTCTGTCTGTGGTGGATATGTGTGTTGTTAAT	T	GGTAGTGAATAAGAAACAGTGGATGTGTCATTCAGCCACCAAGGTTTGC	NM_197941	E5	TGTCTGTGGTGGATATGTGTGTTGTTA	65.16	GAATAAGAAACAGTGGATG	51.69	-	GTAGACTGGAAGAGCACTGTTTAACAACACACATATCCACCACAGACATTTTTTGTTGGAGGCTCATCGTTCCTATTCAGCTGTACGCAGATGTTATCGAGGTCCGACCATCCACTGTTTCTTATTCGATCGGATACGCATGAGGCTA	0.092	A/G	-	ADAMTS6
rs17812189	chr5	64481463	1144	1144	CTTCACTGAATGGCTAAGACGGCACTTGGGCTGGTCTTCTAAGGGCATCTT	A	GATCCGGGCCCTGGTGATTCCTCTTGTATCATCAATAGCTCTCTCTGGA	NM_197941	E25	GGAATCACCAGGGCCCGGA	67.42	CCCTTAGAAGACCAGCCC	59.75	+	GTAGACTGGAAGAGCACTGTTTCCGGGCCCTGGTGATTCCTTTTTTTTTTTTTTTGTTGGAGGCTCATCGTTCCTATTCAGCTGTACGCAGATGTTATCGAGGTCCGACGGGCTGGTCTTCTAAGGGGATCGGATACGCATGAGGCTA	0.1	A/G	+	ADAMTS6
rs6879867	chr5	64483415	3096	113	ATGGATGCATTTCCATGATGAAATGACAAGGCACTCTCTCTGGCTTTCTGT	G	GGTCAGTGTCCTTGGCAGGTCTTACAACACATCTGTCTGAAGTATGCTC	NM_197941	E25	CAAGGCACTCTCTCTGGCTTTCT	65.39	TGTCCTTGGCAGGTCTTA	58.42	-	GTAGACTGGAAGAGCACTGTTAGAAAGCCAGAGAGAGTGCCTTGTTTTTTTTTTTGTTGGAGGCTCATCGTTCCTATTCAGCTGTACGCAGATGTTATCGAGGTCCGACTAAGACCTGCCAAGGACAGATCGGATACGCATGAGGCTA	0.356	A/G	+	ADAMTS6
rs1809421	chr15	76845626	1598	585	GGACAAAGGGGGCAGCGTGGAGCTGGGTCTCGGGGGCAGGTGGGGTGCTCC	T	CGGCCCTTGGGTTCCTCATCATCCTTGAAAACCTCATTGGTCCTGTCCC	NM_014272	E19	GGGGCAGGTGGGGTGCT	68.06	TTGGGTTCCTCATCATCC	56.86	-	GTAGACTGGAAGAGCACTGTTAGCACCCCACCTGCCCCTTTTTTTTTTTTTTTTTGTTGGAGGCTCATCGTTCCTATTCAGCTGTACGCAGATGTTATCGAGGTCCGACGGATGATGAGGAACCCAAGATCGGATACGCATGAGGCTA	0.121	G/T	+	ADAMTS7
rs3743057	chr15	76876061	4535	75	GCTCTCAACCTGCGGCTGTCCGTGGTACTCCACCATTTTGGCATCAGCTAC	T	ACCAGGGTCTCCACCCACTTCTCTTTGCTGACCGACCGCTGGTGTAGAc	NM_014272	E4	AGAGAAGTGGGTGGAGACCCTG	66.18	GATGCCAAAATGGTGGAG	57.03	+	GTAGACTGGAAGAGCACTGTTCAGGGTCTCCACCCACTTCTCTTTTTTTTTTTTTGTTGGAGGCTCATCGTTCCTATTCAGCTGTACGCAGATGTTATCGAGGTCCGACCTCCACCATTTTGGCATCGATCGGATACGCATGAGGCTA	0.242	G/A	-	ADAMTS7
rs11222085	chr11	129780958	931	275	GAACAAAGAAGGTGTATTTGACTTTTGGGGGGAAGACCTCGCCAGGGACTG	T	CAGGAGCTGCACTGTCAGAGGCTCTGGCAAGGGCCGGAAGCTCTGCAGG	NM_007037	E9	GGAAGACCTCGCCAGGGAC	65.36	CTGCACTGTCAGAGGCTC	60.78	-	GTAGACTGGAAGAGCACTGTTGTCCCTGGCGAGGTCTTCCTTTTTTTTTTTTTTTGTTGGAGGCTCATCGTTCCTATTCAGCTGTACGCAGATGTTATCGAGGTCCGACGAGCCTCTGACAGTGCAGGATCGGATACGCATGAGGCTA	0.233	T/C	+	ADAMTS8
rs2242312	chr11	129780555	528	528	GAATTTGTGCAGTACTGGAGGGGTTGCGGCAATGGGAGGCCTGGGTGGGCC	G	TGCTGCCTTGATATGGCCAAGGGACCCAGTCACCACAGTGGAGACCCTT	NM_007037	E9	TGGGAGGCCTGGGTGGG	67.01	CTTGATATGGCCAAGGGA	56.94	-	GTAGACTGGAAGAGCACTGTTCCCACCCAGGCCTCCCATTTTTTTTTTTTTTTTTGTTGGAGGCTCATCGTTCCTATTCAGCTGTACGCAGATGTTATCGAGGTCCGACTCCCTTGGCCATATCAAGGATCGGATACGCATGAGGCTA	0.192	G/A	+	ADAMTS8
rs2291348	chr11	129794326	2514	71	TCTGGGCCCCATTTTTCATCTTCTACGATCAGCACTTTTACCACCATCAGG	T	TGATGGAATTCTTGATGCTGGGGTGCTTGTAGATTCGGGCTGCCACAGA	NM_007037	E2	GCACCCCAGCATCAAGAATTCCAT	66.66	GGTGGTAAAAGTGCTGAT	55.45	+	GTAGACTGGAAGAGCACTGTTATGGAATTCTTGATGCTGGGGTGCTTTTTTTTTTGTTGGAGGCTCATCGTTCCTATTCAGCTGTACGCAGATGTTATCGAGGTCCGACATCAGCACTTTTACCACCGATCGGATACGCATGAGGCTA	0.258	T/C	+	ADAMTS8
rs6771712	chr3	64562857	3459	72	ACAGTCCTGGTCAGTTTCTGGGATATAATCCTGGTCACACTCACTCCGATC	G	ATCACGTGGTCACTGTAGTTGACACACATCACTTGCCGGGTTGCCCTAC	NM_182920	E26	TCCTGGTCACACTCACTCCGA	65.7	TGGTCACTGTAGTTGACA	55.92	-	GTAGACTGGAAGAGCACTGTTTCGGAGTGAGTGTGACCAGGATTTTTTTTTTTTTGTTGGAGGCTCATCGTTCCTATTCAGCTGTACGCAGATGTTATCGAGGTCCGACTGTCAACTACAGTGACCAGATCGGATACGCATGAGGCTA	0.133	G/A	+	ADAMTS9
rs6787633	chr3	64507515	2256	42	CACTGAGCCGCTCCCCCAGTTGCCAACTCTCCAGGTGGCCGAGACAGGGCA	G	TCCCTCAGGTAACAGGGGTGAACACTGGGGGGCTGCGTGCCTGGGCAGT	NM_182920	E32	CAGGTGGCCGAGACAGGG	65.55	AGGTAACAGGGGTGAACA	58.32	-	GTAGACTGGAAGAGCACTGTTCCCTGTCTCGGCCACCTGTTTTTTTTTTTTTTTTGTTGGAGGCTCATCGTTCCTATTCAGCTGTACGCAGATGTTATCGAGGTCCGACTGTTCACCCCTGTTACCTGATCGGATACGCATGAGGCTA	0.25	G/C	+	ADAMTS9
rs2277160	chr9	18494915	279	39	CCTATGGGATGCCTGGGGCCCATGGAGTGAATGCTCACGCACCTGCGGGGG	T	GGGGCCTCCTACTCTCTGAGGCGCTGCCTGAGCAGCAGGAGCTGTGAAG	NM_052866	E2	GCTCACGCACCTGCGGG	67.44	TCCTACTCTCTGAGGCGC	61.19	+	GTAGACTGGAAGAGCACTGTTCCCGCAGGTGCGTGAGCTTTTTTTTTTTTTTTTTGTTGGAGGCTCATCGTTCCTATTCAGCTGTACGCAGATGTTATCGAGGTCCGACGCGCCTCAGAGAGTAGGAGATCGGATACGCATGAGGCTA	0.325	T/A	-	ADAMTSL1
rs776755	chr9	18629299	851	48	TAGATCTGGAAACCAAAACCCTCCAGGGGACTAAAGGTGAAAACAGTCTCA	G	CTCCACAGGAACTTTCCTTGTGGACAATTCTAGTGTGGACTTCCAGAAA	NM_052866	E7	TGTCCACAAGGAAAGTTCCTGTGG	65.87	TGTTTTCACCTTTAGTCC	52.48	-	GTAGACTGGAAGAGCACTGTTCCACAGGAACTTTCCTTGTGGACATTTTTTTTTTGTTGGAGGCTCATCGTTCCTATTCAGCTGTACGCAGATGTTATCGAGGTCCGACGGACTAAAGGTGAAAACAGATCGGATACGCATGAGGCTA	0.125	G/A	+	ADAMTSL1
rs17158450	chr15	82474431	4331	49	TTGTTGCAGAATGTTTCCCTTGAAAATGAAGGAACCTACGTCTGCATAGCC	A	CCAATGCTCTTGGAAAGGCAGTGGCAACATCTGTACTCCACTTGCTGGA	NM_207517	E24	GCCACTGCCTTTCCAAGAGCATT	67.02	GCAGACGTAGGTTCCTTC	58.11	-	GTAGACTGGAAGAGCACTGTTAATGCTCTTGGAAAGGCAGTGGCTTTTTTTTTTTGTTGGAGGCTCATCGTTCCTATTCAGCTGTACGCAGATGTTATCGAGGTCCGACGAAGGAACCTACGTCTGCGATCGGATACGCATGAGGCTA	0.225	A/G	+	ADAMTSL3
rs2277849	chr15	82430353	2828	40	AAAGGTCGGCGCATCCCCCTCAGTGAGATGATGTGCAGGGATCTACCAGGG	C	TCCCTCTTGTAAGATCTTGCCAGATGCCTGAGTGCAGTGAAATCAAATC	NM_207517	E20	GAGATGATGTGCAGGGATCTACCAG	65.27	TTGTAAGATCTTGCCAGA	53.57	+	GTAGACTGGAAGAGCACTGTTCTGGTAGATCCCTGCACATCATCTCTTTTTTTTTGTTGGAGGCTCATCGTTCCTATTCAGCTGTACGCAGATGTTATCGAGGTCCGACTCTGGCAAGATCTTACAAGATCGGATACGCATGAGGCTA	0.367	C/T	+	ADAMTSL3
rs4144691	chr15	82330622	1091	65	ACACTTCAAGGAAGCAAAGGAGAACACAGCTTTAACAGCCCCGGCGTCTTT	C	TCGTAGAAAACACAACAGTGGAATTTCAGAGGGGCTCCGAGAGGCAAAC	NM_207517	E9	TTTAACAGCCCCGGCGTCT	65.27	AAAACACAACAGTGGAAT	53	+	GTAGACTGGAAGAGCACTGTTAGACGCCGGGGCTGTTAAATTTTTTTTTTTTTTTGTTGGAGGCTCATCGTTCCTATTCAGCTGTACGCAGATGTTATCGAGGTCCGACATTCCACTGTTGTGTTTTGATCGGATACGCATGAGGCTA	0.242	C/G	-	ADAMTSL3
rs4483821	chr15	82279639	660	73	ATTTCAGAGCCCAGCAGTGCTCAGCCTACAATGATGTCCAGTATCAGGGGC	A	TTACTATGAATGGCTTCCACGATATAATGATCCTGCTGCCCCGTGTGCA	NM_207517	E6	GGATCATTATATCGTGGAAGCCATTCATAGT	65.44	GATACTGGACATCATTGTA	51.98	-	GTAGACTGGAAGAGCACTGTTACTATGAATGGCTTCCACGATATAATGATCCTTGTTGGAGGCTCATCGTTCCTATTCAGCTGTACGCAGATGTTATCGAGGTCCGACTACAATGATGTCCAGTATCGATCGGATACGCATGAGGCTA	0.167	G/A	+	ADAMTSL3
rs7176737	chr15	82442293	3133	265	GCAGAACTCCAAACGGCTTGGCATCACCAAGTCAGGCTCACTAAAAATCCA	T	GGTCTTGCTGCCCCCGACATCGGCGTGTACCGGTGCATTGCAGGCTCTG	NM_207517	E21	GATGTCGGGGGCAGCAAGA	65.69	TTTAGTGAGCCTGACTTG	54.74	-	GTAGACTGGAAGAGCACTGTTTCTTGCTGCCCCCGACATCTTTTTTTTTTTTTTTGTTGGAGGCTCATCGTTCCTATTCAGCTGTACGCAGATGTTATCGAGGTCCGACCAAGTCAGGCTCACTAAAGATCGGATACGCATGAGGCTA	0.254	C/T	+	ADAMTSL3
rs8031704	chr15	82442188	3028	160	TGGTAGCAGAGCCTATTTGCTGCCCAACACATCCGTGATTATTAAGTGCCC	C	GTGCGACGATTCCAGAAATCTCTGATCCAGTGGGAGAAGGATGGCCGTT	NM_207517	E21	GGATCAGAGATTTCTGGAATCGTCGC	66.25	TTAATAATCACGGATGTGT	52.16	-	GTAGACTGGAAGAGCACTGTTGCGACGATTCCAGAAATCTCTGATCCTTTTTTTGTTGGAGGCTCATCGTTCCTATTCAGCTGTACGCAGATGTTATCGAGGTCCGACACACATCCGTGATTATTAAGATCGGATACGCATGAGGCTA	0.432	A/C	+	ADAMTSL3
rs197198	chr19	1456873	851	442	CCGGCTTGTGACAGTGGCTTTGACTGCATGCAGAGGTGTCTTAAGCGTGTG	T	GGGagggagtcacatagctgcacaggtgggacgtatttcagagctgcct	NM_213604	E12	TGTGCAGCTATGTGACTCCCTC	65.05	CTTAAGACACCTCTGCAT	54.48	+	GTAGACTGGAAGAGCACTGTTGAGGGAGTCACATAGCTGCACATTTTTTTTTTTTGTTGGAGGCTCATCGTTCCTATTCAGCTGTACGCAGATGTTATCGAGGTCCGACATGCAGAGGTGTCTTAAGGATCGGATACGCATGAGGCTA	0.367	C/T	+	ADAMTSL5
rs10451782	chr21	45466395	2494	35	GCGTGTGCACGGCAAGGTTCCCTCCCACTTACTACGCTCCAAGATTACCAA	G	CCCAACGTGTACCATGAGTCCAAGCTGGCGGCAAAGGAGTACCAGGCCG	NM_015834	E12	AGCTTGGACTCATGGTACACGTTG	65.93	ATCTTGGAGCGTAGTAAG	53.96	-	GTAGACTGGAAGAGCACTGTTCAACGTGTACCATGAGTCCAAGCTTTTTTTTTTTGTTGGAGGCTCATCGTTCCTATTCAGCTGTACGCAGATGTTATCGAGGTCCGACCTTACTACGCTCCAAGATGATCGGATACGCATGAGGCTA	0.483	G/A	+	ADARB1
rs2838820	chr21	45470432	3092	470	ATGGCAGGTCCGACTCGACCATGACTTAGTTGTAAGGGTGTGTCGGCTTTT	T	CAGTCTCATGTGAAAATCCTCCTGTCTCTGGCAGCACTGTCTGCACTTT	NM_015834	E13	AGTTGTAAGGGTGTGTCGGCTT	65.19	CATGTGAAAATCCTCCTG	53.57	+	GTAGACTGGAAGAGCACTGTTAAGCCGACACACCCTTACAACTTTTTTTTTTTTTGTTGGAGGCTCATCGTTCCTATTCAGCTGTACGCAGATGTTATCGAGGTCCGACCAGGAGGATTTTCACATGGATCGGATACGCATGAGGCTA	0.39	C/T	+	ADARB1
rs4819035	chr21	45470142	2802	253	TCCCACCTCTAAATTCTGTAAAATTATAGACTTGCTCAAAAGATTCCTTTT	T	ATCATCCCCACGCTGTGTAAGTGGAAAGGGCATTGTGTTCCGTGTGTGT	NM_015834	E13	CCACTTACACAGCGTGGGGATG	66.42	AATCTTTTGAGCAAGTCTA	52.25	-	GTAGACTGGAAGAGCACTGTTCATCCCCACGCTGTGTAAGTGGTTTTTTTTTTTGTTGGAGGCTCATCGTTCCTATTCAGCTGTACGCAGATGTTATCGAGGTCCGACTAGACTTGCTCAAAAGATTGATCGGATACGCATGAGGCTA	0.183	T/G	+	ADARB1
rs1046914	chr10	1218205	132	132	CTTGGTCTCCTTATTACCTGGTAGGGAGGTTATAGGGTGGTAGCTAACCCT	T	ACACAACCCAGACCTCAGTGGCTCTTAGTATCGGCCACCATAAACCAAA	NM_018702	E10	GCCACTGAGGTCTGGGTTGT	65.32	AGCTACCACCCTATAACC	55.53	+	GTAGACTGGAAGAGCACTGTTACAACCCAGACCTCAGTGGCTTTTTTTTTTTTTTGTTGGAGGCTCATCGTTCCTATTCAGCTGTACGCAGATGTTATCGAGGTCCGACGGTTATAGGGTGGTAGCTGATCGGATACGCATGAGGCTA	0.35	A/G	-	ADARB2
rs11250317	chr10	1218904	831	405	GAATGGAGCCCCTCCCTCAGACTCCACAGGAAGAGTCGGCGCTAACTCAAC	A	GTGCATGTGCCCCTGGGTGTGGGGGACAGGGTTCTGGGGCCAGCGATCT	NM_018702	E10	ACACCCAGGGGCACATGC	66.22	TTAGCGCCGACTCTTCCT	61.44	+	GTAGACTGGAAGAGCACTGTTGCATGTGCCCCTGGGTGTTTTTTTTTTTTTTTTTGTTGGAGGCTCATCGTTCCTATTCAGCTGTACGCAGATGTTATCGAGGTCCGACAGGAAGAGTCGGCGCTAAGATCGGATACGCATGAGGCTA	0.216	A/G	+	ADARB2
rs3750683	chr10	1769497	3432	173	CAAACCCGGGAGCGGCTCACTTTTCAGGACTGAGCAGGAAAGCGCGCTCCG	T	CTCTCTGTCTCTCGAATTGTTCTCTATGACTTGCTCCCACTGGGCTGGG	NM_018702	E1	GAGCAGGAAAGCGCGCTC	65.19	GTCTCTCGAATTGTTCTC	53.08	-	GTAGACTGGAAGAGCACTGTTGAGCGCGCTTTCCTGCTCTTTTTTTTTTTTTTTTGTTGGAGGCTCATCGTTCCTATTCAGCTGTACGCAGATGTTATCGAGGTCCGACGAGAACAATTCGAGAGACGATCGGATACGCATGAGGCTA	0.133	A/G	-	ADARB2
rs3793733	chr10	1411325	3149	30	TGTCGTCATCCTCCGTGTTTGTGATGCCAGGACTCAGGTGCTTGAAAGGAG	C	GAGGAAGGTTGACAATATGCTTACTTTACCTTTCCGCTTGGACCTCCGC	NM_018702	E2	CCAGGACTCAGGTGCTTGAAAGG	66.18	GGTTGACAATATGCTTAC	51.32	-	GTAGACTGGAAGAGCACTGTTCCTTTCAAGCACCTGAGTCCTGGTTTTTTTTTTTGTTGGAGGCTCATCGTTCCTATTCAGCTGTACGCAGATGTTATCGAGGTCCGACGTAAGCATATTGTCAACCGATCGGATACGCATGAGGCTA	0.101	G/A	-	ADARB2
rs904960	chr10	1219008	935	301	AAGAGGCACGTTCTGAATTTGTGTTGTTGCTCGTCCAAACATTGCACACTC	G	CGTGTTTCTGGGACACCAAAGTAAAACGAATGCAGGGAACCGGCCGACC	NM_018702	E10	TGCTCGTCCAAACATTGCACAC	65.41	TCTGGGACACCAAAGTAA	55.83	-	GTAGACTGGAAGAGCACTGTTGTGTGCAATGTTTGGACGAGCATTTTTTTTTTTTGTTGGAGGCTCATCGTTCCTATTCAGCTGTACGCAGATGTTATCGAGGTCCGACTTACTTTGGTGTCCCAGAGATCGGATACGCATGAGGCTA	0.467	A/G	+	ADARB2
rs11149842	chr16	74191212	714	535	GGGAAAAGAATGGCTCCCTGAAGAAAGAAAGGCTGGGAATACAAAATATAT	A	TTCGCTATGCTAGGCAAAGCTGTAAAACTTGCAGAGCGTCAAACATCAT	NM_012091	E11	GTTTTACAGCTTTGCCTAGCATAGCG	65.69	TTTGTATTCCCAGCCTTT	54.47	+	GTAGACTGGAAGAGCACTGTTCGCTATGCTAGGCAAAGCTGTAAAACTTTTTTTTGTTGGAGGCTCATCGTTCCTATTCAGCTGTACGCAGATGTTATCGAGGTCCGACAAAGGCTGGGAATACAAAGATCGGATACGCATGAGGCTA	0.336	T/C	-	ADAT1
rs12600271	chr16	74191118	620	620	gcAGTCCAGGGCTGGCTCACAGGCTATTCCTAGAGCCAGGGAGTAAGGTTA	G	CTTCAGCCAAGTCTGAGGCACAGAGCAGGATCACTGAAGAATGGGAAAA	NM_012091	E11	CTGTGCCTCAGACTTGGCTGA	65.43	TACTCCCTGGCTCTAGGA	58.56	+	GTAGACTGGAAGAGCACTGTTTCAGCCAAGTCTGAGGCACAGTTTTTTTTTTTTTGTTGGAGGCTCATCGTTCCTATTCAGCTGTACGCAGATGTTATCGAGGTCCGACTCCTAGAGCCAGGGAGTAGATCGGATACGCATGAGGCTA	0.067	G/C	+	ADAT1
rs3743598	chr16	74204185	2126	75	TTTCATTTCCAGGAGCTTCCAGGTTACTACTGGCTTCTACTGATGAGTTGT	G	GGCCCAATTTCTGAAGACAGGACAGCAAGGCTGATCTTCAAACTCAAGC	NM_012091	E7	AGGTTACTACTGGCTTCTACTGATGAGTT	65.67	ATTTCTGAAGACAGGACA	53.47	-	GTAGACTGGAAGAGCACTGTTAACTCATCAGTAGAAGCCAGTAGTAACCTTTTTTGTTGGAGGCTCATCGTTCCTATTCAGCTGTACGCAGATGTTATCGAGGTCCGACTGTCCTGTCTTCAGAAATGATCGGATACGCATGAGGCTA	0.175	A/C	-	ADAT1
rs3743599	chr16	74204076	2017	184	TTGCCAAAACTCTGATGGTGAGCTGCTCCGTTGGTGACCTCCCTGGCTGCA	G	TCCCAGGCTCAAGCCTCATCTTTTTGGTTACAGGACTGTCAGGGTCTTC	NM_012091	E7	GTTGGTGACCTCCCTGGCTG	65.99	GCTCAAGCCTCATCTTTT	55.87	-	GTAGACTGGAAGAGCACTGTTCAGCCAGGGAGGTCACCAACTTTTTTTTTTTTTTGTTGGAGGCTCATCGTTCCTATTCAGCTGTACGCAGATGTTATCGAGGTCCGACAAAAGATGAGGCTTGAGCGATCGGATACGCATGAGGCTA	0.239	A/C	-	ADAT1
rs16835244	chr1	33335002	1448	55	GACATCTTTGCTGAGCTGGGGCGCTACTACGTGACCTCGGCCTTCACTGTG	G	CAGTCAGCATCATTGCCAAGAAGGAGGTTCTGCTAGACCAGCCTGGCAG	NM_052998	E9	CGTGACCTCGGCCTTCACTG	66.24	GCATCATTGCCAAGAAGG	57.45	+	GTAGACTGGAAGAGCACTGTTCAGTGAAGGCCGAGGTCACGTTTTTTTTTTTTTTGTTGGAGGCTCATCGTTCCTATTCAGCTGTACGCAGATGTTATCGAGGTCCGACCCTTCTTGGCAATGATGCGATCGGATACGCATGAGGCTA	0.079	G/T	+	ADC
rs3087972	chr14	77469619	1755	304	TTGCCACATCGTGGCCCGCAGCCCCAGAGTCACTGTCCATGTCACCATCCT	T	CTCCTCCTTTGGAATCCTCTCCGCACACTGTGGCCCTTGTCTCAGGGCC	NM_020421	E11	GCGGAGAGGATTCCAAAGGAGG	65.73	GTGACATGGACAGTGACT	57.19	-	GTAGACTGGAAGAGCACTGTTCCTCCTTTGGAATCCTCTCCGCTTTTTTTTTTTTGTTGGAGGCTCATCGTTCCTATTCAGCTGTACGCAGATGTTATCGAGGTCCGACAGTCACTGTCCATGTCACGATCGGATACGCATGAGGCTA	0.271	C/T	+	ADCK1
rs3865452	chr19	45902895	1620	31	ATCTGCCAGCGGGGCATGAAGTCGGCGCTCTGGCGGACCCGCTCAAAGATG	T	GCTGCAGCTGAGGGCTGATGAAGCTGTTGCCCTGGATGCTGAGCATCTG	NM_024876	E7	GGCGGACCCGCTCAAAGA	65.85	GCTGAGGGCTGATGAAGC	61.57	-	GTAGACTGGAAGAGCACTGTTTCTTTGAGCGGGTCCGCCTTTTTTTTTTTTTTTTGTTGGAGGCTCATCGTTCCTATTCAGCTGTACGCAGATGTTATCGAGGTCCGACGCTTCATCAGCCCTCAGCGATCGGATACGCATGAGGCTA	0.242	T/C	+	ADCK4
rs1052951	chr8	145589116	1816	125	CGGAGGAGCTCTACCAGTACCTGGAGACCTAGGGTGCAGCCGCCCAGGGCC	G	GCGGGGCCCTTTTCACCTTGGGCTGACGGAGGTGGCGGGGCTAGAGGTG	NM_174922	E15	GGTGCAGCCGCCCAGGG	69.74	CCCTTTTCACCTTGGGCT	60.56	+	GTAGACTGGAAGAGCACTGTTCCCTGGGCGGCTGCACCTTTTTTTTTTTTTTTTTGTTGGAGGCTCATCGTTCCTATTCAGCTGTACGCAGATGTTATCGAGGTCCGACAGCCCAAGGTGAAAAGGGGATCGGATACGCATGAGGCTA	0.241	G/A	+	ADCK5
rs6599528	chr8	145573921	104	38	GATGTGGCGACCGGTGCAGCTCTGTCATTTCCACTCTGCTCTGCTGCACAG	A	AGGCAGAAGCCCTGGCCGTCCCCTGCTGTGTTCTTCAGGAGAAACGTCA	NM_174922	E2	GACGGCCAGGGCTTCTGC	66.89	AGCAGAGCAGAGTGGAAA	59.17	-	GTAGACTGGAAGAGCACTGTTGCAGAAGCCCTGGCCGTCTTTTTTTTTTTTTTTTGTTGGAGGCTCATCGTTCCTATTCAGCTGTACGCAGATGTTATCGAGGTCCGACTTTCCACTCTGCTCTGCTGATCGGATACGCATGAGGCTA	0.161	C/A	+	ADCK5
rs10225980	chr7	45724371	7634	4555	TCCAAGATCCGTTCCAATTGATGAGCCTCAGTACTGGCCTCACACTGACCA	A	CGGTGGTATGCTGCAGTTTGTTGGTTTGGTGCAGAGTCTAAAGGATAAC	NM_021116	E20	CTCAGTACTGGCCTCACACTGAC	65.34	TATGCTGCAGTTTGTTGG	56.55	+	GTAGACTGGAAGAGCACTGTTGTCAGTGTGAGGCCAGTACTGAGTTTTTTTTTTTGTTGGAGGCTCATCGTTCCTATTCAGCTGTACGCAGATGTTATCGAGGTCCGACCCAACAAACTGCAGCATAGATCGGATACGCATGAGGCTA	0.089	A/G	+	ADCY1
rs10249706	chr7	45727875	11138	1362	AGAGGATGTTCAAAGGGCCGATTTCAGCAGGAGTTCAGAGGGCTTATGATG	G	ATGGTGAGAGATTTGACAACCACCAGAGCACATGTGCTCTGACCCTCTC	NM_021116	E20	AGCAGGAGTTCAGAGGGCTTATGA	66.12	AGAGATTTGACAACCACC	55.03	+	GTAGACTGGAAGAGCACTGTTTCATAAGCCCTCTGAACTCCTGCTTTTTTTTTTTGTTGGAGGCTCATCGTTCCTATTCAGCTGTACGCAGATGTTATCGAGGTCCGACGGTGGTTGTCAAATCTCTGATCGGATACGCATGAGGCTA	0.09	G/A	+	ADCY1
rs12754	chr7	45727718	10981	1519	TGCTCAGCTTCTGCTCAGGAGTTCTGTGAGCTATGGGAAGGCCATTGGTTG	T	ATTTGCTACTTTTACTTTCATCTTCCTCTGCTGTAGAGCCATTTAATGT	NM_021116	E20	GAGCTATGGGAAGGCCATTGGT	65.5	TACTTTTACTTTCATCTTCCT	52.67	+	GTAGACTGGAAGAGCACTGTTACCAATGGCCTTCCCATAGCTCTTTTTTTTTGTTGGAGGCTCATCGTTCCTATTCAGCTGTACGCAGATGTTATCGAGGTCCGACAGGAAGATGAAAGTAAAAGTAGATCGGATACGCATGAGGCTA	0.417	T/G	+	ADCY1
rs17172603	chr7	45724629	7892	4608	GGTGTGAGAAGGTCGAACTGGGTGGCTTAGGCCTTCAAATTGAGCTTGGGG	G	TGTCCAAGAGAGGGGTCTTATTCGAGGAACTCACATACCCCAAATAACC	NM_021116	E20	CCTCGAATAAGACCCCTCTCTTGGA	65.96	GCTCAATTTGAAGGCCTA	55.52	-	GTAGACTGGAAGAGCACTGTTTCCAAGAGAGGGGTCTTATTCGAGGTTTTTTTTTGTTGGAGGCTCATCGTTCCTATTCAGCTGTACGCAGATGTTATCGAGGTCCGACTAGGCCTTCAAATTGAGCGATCGGATACGCATGAGGCTA	0.075	G/T	+	ADCY1
rs2280496	chr7	45723521	6784	3705	AGGAACTGTGTTTAGCCATAATGTCCCTTGGGGTTTGGTGAAAAACAACTT	C	CTTTTTATTTGTGGGAAAACTGTATTATATTGCCTTATTTATTTTTAAT	NM_021116	E20	CCCTTGGGGTTTGGTGAAAAACAAC	66.15	ATTTGTGGGAAAACTGTAT	52.8	+	GTAGACTGGAAGAGCACTGTTGTTGTTTTTCACCAAACCCCAAGGGTTTTTTTTGTTGGAGGCTCATCGTTCCTATTCAGCTGTACGCAGATGTTATCGAGGTCCGACATACAGTTTTCCCACAAATGATCGGATACGCATGAGGCTA	0.107	G/C	-	ADCY1
rs2461127	chr7	45724330	7593	4514	TGCTTGGATGAGGAAGGAAGGAGGCAAAGGCACCCACTCCATCCAAGATCC	G	TTCCAATTGATGAGCCTCAGTACTGGCCTCACACTGACCAACGGTGGTA	NM_021116	E20	GGCACCCACTCCATCCAAGAT	65.32	TTGATGAGCCTCAGTACT	55.39	+	GTAGACTGGAAGAGCACTGTTATCTTGGATGGAGTGGGTGCCTTTTTTTTTTTTTGTTGGAGGCTCATCGTTCCTATTCAGCTGTACGCAGATGTTATCGAGGTCCGACAGTACTGAGGCTCATCAAGATCGGATACGCATGAGGCTA	0.083	C/T	-	ADCY1
rs2471267	chr7	45725786	9049	3451	ATTCAAATCCATGTGTGTGCCTGCATTACATGTGTGAACACGTGTTTCTGT	C	GTGTGTGTCATGCACATCTGTGTGTTGCATAGCATAAGCCAAATGAAAA	NM_021116	E20	GCATTACATGTGTGAACACGTGTTTCT	65.55	GTCATGCACATCTGTGTG	57.11	+	GTAGACTGGAAGAGCACTGTTAGAAACACGTGTTCACACATGTAATGCTTTTTTTGTTGGAGGCTCATCGTTCCTATTCAGCTGTACGCAGATGTTATCGAGGTCCGACCACACAGATGTGCATGACGATCGGATACGCATGAGGCTA	0.075	G/A	-	ADCY1
rs3735666	chr7	45728476	11739	761	ACTCCTAATGGTGTGGAACTTAGTTTGAATTTGAAATCACGCCGCATGCAC	A	AAGGGACAGGCCCAGGCCCGACCTCAGGTCATCCGCCCGCTGGCTGCAG	NM_021116	E20	CGGGCCTGGGCCTGTCCC	71.13	GCGGCGTGATTTCAAATT	58.11	-	GTAGACTGGAAGAGCACTGTTGGGACAGGCCCAGGCCCGTTTTTTTTTTTTTTTTGTTGGAGGCTCATCGTTCCTATTCAGCTGTACGCAGATGTTATCGAGGTCCGACAATTTGAAATCACGCCGCGATCGGATACGCATGAGGCTA	0.4	A/C	+	ADCY1
rs3735669	chr7	45721106	4369	1290	CTTCTGTTGAATATGAGCGGCTGTCACACCCATGAGCAAGTTTCCTTGATG	G	AAGATGCTGTTTCTCCGGCAGAACCAACCCTCCAGGACGAAGTTTCAGA	NM_021116	E20	GTTCTGCCGGAGAAACAGCATC	65.02	GGAAACTTGCTCATGGGT	58.2	-	GTAGACTGGAAGAGCACTGTTGATGCTGTTTCTCCGGCAGAACTTTTTTTTTTTTGTTGGAGGCTCATCGTTCCTATTCAGCTGTACGCAGATGTTATCGAGGTCCGACACCCATGAGCAAGTTTCCGATCGGATACGCATGAGGCTA	0.283	C/T	-	ADCY1
rs7806607	chr7	45726812	10075	2425	GTGAAATTAGTGAGTTTCCTTCTACCCGTCACCAGATTCAATATGTTCTAT	T	AATACACCGATAACCACAGGGGAAGGGCACTTGTCGCTCTCCCACCTGG	NM_021116	E20	CCTTCCCCTGTGGTTATCGGTGTA	66.62	CATATTGAATCTGGTGAC	50.64	-	GTAGACTGGAAGAGCACTGTTTACACCGATAACCACAGGGGAAGGTTTTTTTTTTGTTGGAGGCTCATCGTTCCTATTCAGCTGTACGCAGATGTTATCGAGGTCCGACGTCACCAGATTCAATATGGATCGGATACGCATGAGGCTA	0.119	T/G	+	ADCY1
rs10059539	chr5	7881403	4762	1572	GCATCTGTAAGAAGTAGAGAACCCAGATGATCTCTTAGGAAGCCTTTTATT	C	GTGGgaactcgaacttgaagcacaagttcctggtttgaatcctggctct	NM_020546	E25	CTTGTGCTTCAAGTTCGAGTTCCC	65.11	AGGCTTCCTAAGAGATCA	54.65	-	GTAGACTGGAAGAGCACTGTTGGGAACTCGAACTTGAAGCACAAGTTTTTTTTTTGTTGGAGGCTCATCGTTCCTATTCAGCTGTACGCAGATGTTATCGAGGTCCGACTGATCTCTTAGGAAGCCTGATCGGATACGCATGAGGCTA	0.089	C/T	+	ADCY2
rs16879202	chr5	7881965	5324	1229	AGCAGGCGTGCCTCGTGGGTTCTTCCTCTGTTACATCCTGCTACACTCATC	C	GCAGGTCACCTTAGTTCACCTACCCTGAGTGAACACCCCCAGCTGGGTG	NM_020546	E25	AGGGTAGGTGAACTAAGGTGACCT	65.25	TGTAGCAGGATGTAACAG	54.19	-	GTAGACTGGAAGAGCACTGTTAGGTCACCTTAGTTCACCTACCCTTTTTTTTTTTGTTGGAGGCTCATCGTTCCTATTCAGCTGTACGCAGATGTTATCGAGGTCCGACCTGTTACATCCTGCTACAGATCGGATACGCATGAGGCTA	0.467	T/C	+	ADCY2
rs2290910	chr5	7855362	2727	32	CAGGAGCCTGAAGAATGAGGAGCTATACCACCAGTCCTATGACTGCGTCTG	C	GTCATGTTTGCCTCCATTCCGGATTTCAAAGAATTTTATACAGAATCCG	NM_020546	E21	AAATCCGGAATGGAGGCAAACATG	65.05	CAGTCATAGGACTGGTGG	57.02	-	GTAGACTGGAAGAGCACTGTTCATGTTTGCCTCCATTCCGGATTTTTTTTTTTTTGTTGGAGGCTCATCGTTCCTATTCAGCTGTACGCAGATGTTATCGAGGTCCGACCCACCAGTCCTATGACTGGATCGGATACGCATGAGGCTA	0.1	C/T	+	ADCY2
rs326175	chr5	7882812	6171	382	CCAGTGTTTTACATATCTGTTTAGGAGTGTCTAAGTTTTGTCATCAATCCA	G	GATGTTATTCTTCCTTCCCAACTCACTGTGCTCCTAAAGGCAGCAACCA	NM_020546	E25	CACAGTGAGTTGGGAAGGAAGAATAACA	65.72	GATGACAAAACTTAGACAC	52.01	-	GTAGACTGGAAGAGCACTGTTTGTTATTCTTCCTTCCCAACTCACTGTGTTTTTGTTGGAGGCTCATCGTTCCTATTCAGCTGTACGCAGATGTTATCGAGGTCCGACGTGTCTAAGTTTTGTCATCGATCGGATACGCATGAGGCTA	0.242	C/G	+	ADCY2
rs1044040	chr2	24896128	587	359	TGTTCAGCCCTATGCCTAAGACCCCTATGCTGGGGACACTACAGGCACACA	C	AGGAATAGCAGGGCCACCCTCAGAGCTCACACATCCACGAACAAATGAA	NM_004036	E21	CTGAGGGTGGCCCTGCTATTC	65.67	CCTGTAGTGTCCCCAGCA	61.7	+	GTAGACTGGAAGAGCACTGTTGAATAGCAGGGCCACCCTCAGTTTTTTTTTTTTTGTTGGAGGCTCATCGTTCCTATTCAGCTGTACGCAGATGTTATCGAGGTCCGACTGCTGGGGACACTACAGGGATCGGATACGCATGAGGCTA	0.408	C/G	+	ADCY3
rs11676272	chr2	24995041	3879	356	GCACGAAGAGGATGATGTCCAACACCAGTCCAATTCCAGCCACGGCGAGGG	A	AGCCAGCTTGTCGCTGGAGAAGACCACAGCACACATGACCACCACGTAG	NM_004036	E1	CAATTCCAGCCACGGCGAG	65.01	CTTGTCGCTGGAGAAGAC	58.43	-	GTAGACTGGAAGAGCACTGTTCTCGCCGTGGCTGGAATTGTTTTTTTTTTTTTTTGTTGGAGGCTCATCGTTCCTATTCAGCTGTACGCAGATGTTATCGAGGTCCGACGTCTTCTCCAGCGACAAGGATCGGATACGCATGAGGCTA	0.42	A/G	+	ADCY3
rs2241759	chr2	24917696	3067	63	CATGGCCAGCCCCATGAGGATGGAGCAGACGGCGTGGTCCTCCCGGTAGTC	G	GGCAAGCCGCAGATGCAGTAGTAGCAGTCGCCCAGGATCTTAATCCGCA	NM_004036	E5	GCGTGGTCCTCCCGGTAG	65.26	CCGCAGATGCAGTAGTAG	57.97	-	GTAGACTGGAAGAGCACTGTTCTACCGGGAGGACCACGCTTTTTTTTTTTTTTTTGTTGGAGGCTCATCGTTCCTATTCAGCTGTACGCAGATGTTATCGAGGTCCGACCTACTACTGCATCTGCGGGATCGGATACGCATGAGGCTA	0.242	G/A	+	ADCY3
rs1872691	chr16	48907710	4304	940	CAGCTGGCTGTGGGGATAGAGTCCTGAGGAATGTGGTCACAGCAAGAAGGC	G	GGGAGCAGCAGAGCCTTGCCTTTGAATGAGGCAGCTTGTGAGGCAAGCA	NM_001114	E25	AGGCAAGGCTCTGCTGCTC	65.98	TTGCTGTGACCACATTCC	58.55	-	GTAGACTGGAAGAGCACTGTTGAGCAGCAGAGCCTTGCCTTTTTTTTTTTTTTTTGTTGGAGGCTCATCGTTCCTATTCAGCTGTACGCAGATGTTATCGAGGTCCGACGGAATGTGGTCACAGCAAGATCGGATACGCATGAGGCTA	0.431	T/C	-	ADCY7
rs3829210	chr8	132123333	5417	521	GCCAGGACTCGTAGGCCGCTTTGCGCACGGACTCGGAGAGCCCAGCGCGAC	G	GAATACAGGGTTTCCTTTTCGCCCTTCCTACCCGTGCGTCTTTTGGCAA	NM_001115	E1	TCGGAGAGCCCAGCGCG	68.25	AGGGTTTCCTTTTCGCCC	60.97	-	GTAGACTGGAAGAGCACTGTTCGCGCTGGGCTCTCCGATTTTTTTTTTTTTTTTTGTTGGAGGCTCATCGTTCCTATTCAGCTGTACGCAGATGTTATCGAGGTCCGACGGGCGAAAAGGAAACCCTGATCGGATACGCATGAGGCTA	0.208	C/T	-	ADCY8
rs913818	chr8	132122593	4677	1261	GCTGGCTCTGGCCAGAAGCATCCCTCCCGGAGGGGGTGTGGGGACTCTCGC	T	CCAGGGTCCCAGCCTGAGCTATAAGACGAGGTCAACGCTTTCAGCTGTG	NM_001115	E1	AGGGGGTGTGGGGACTCTC	66.04	TCCCAGCCTGAGCTATAA	57.58	-	GTAGACTGGAAGAGCACTGTTGAGAGTCCCCACACCCCCTTTTTTTTTTTTTTTTGTTGGAGGCTCATCGTTCCTATTCAGCTGTACGCAGATGTTATCGAGGTCCGACTTATAGCTCAGGCTGGGAGATCGGATACGCATGAGGCTA	0.067	G/A	-	ADCY8
rs2230738	chr16	4104364	6105	613	TTTTTGGATGGAAGACTTTTTCTTCCTGTTCTTGGGGCTCGAGGTGGCATG	C	CTCTTGACAGAATTCTCACTCTCCTCATCTCCCTGCTTCATTAAGTCAT	NM_001116	E2	TGGGGCTCGAGGTGGCA	66.89	ACAGAATTCTCACTCTCC	53.73	-	GTAGACTGGAAGAGCACTGTTTGCCACCTCGAGCCCCATTTTTTTTTTTTTTTTTGTTGGAGGCTCATCGTTCCTATTCAGCTGTACGCAGATGTTATCGAGGTCCGACGGAGAGTGAGAATTCTGTGATCGGATACGCATGAGGCTA	0.354	A/G	-	ADCY9
rs2238432	chr16	3954141	1488	1488	CATGCCGGGGAGGGCAATCTGTATGTCTCTGGGGAGGAGTAGTGATGATGG	G	GACTGATGCGGTGTGAAAACGAGACAGTGAGATTTGACAGCGGAAAGCA	NM_001116	E11	GTCTCGTTTTCACACCGCATCAG	65.3	TCACTACTCCTCCCCAGA	58.81	+	GTAGACTGGAAGAGCACTGTTCTGATGCGGTGTGAAAACGAGACTTTTTTTTTTTGTTGGAGGCTCATCGTTCCTATTCAGCTGTACGCAGATGTTATCGAGGTCCGACTCTGGGGAGGAGTAGTGAGATCGGATACGCATGAGGCTA	0.203	G/A	+	ADCY9
rs2238434	chr16	3954269	1616	1616	GACAAGGAGTGCACCCTGGGCCTCATCAGCGTCCCGGGGTCCCCTGAAAGA	C	TGGCTACAACTCCGACCGGACAACTCGGGCGAGCTCACTTCCACACAAA	NM_001116	E11	TCCCGGGGTCCCCTGAAA	65.95	CAACTCCGACCGGACAAC	61.4	-	GTAGACTGGAAGAGCACTGTTTTTCAGGGGACCCCGGGATTTTTTTTTTTTTTTTGTTGGAGGCTCATCGTTCCTATTCAGCTGTACGCAGATGTTATCGAGGTCCGACGTTGTCCGGTCGGAGTTGGATCGGATACGCATGAGGCTA	0.212	C/G	+	ADCY9
rs2240735	chr16	3967605	4479	27	CATCCAGGAGCTGAGCTGGCAGAAGTTACAGTAGTGCACGACGGCAATCAG	C	GCGGCCGAGCCTGTGAACACTGGGACGTGTATGTTGGTCTCATATTCGG	NM_001116	E9	ACAGTAGTGCACGACGGCAATC	66.34	GAGCCTGTGAACACTGGG	61.03	-	GTAGACTGGAAGAGCACTGTTGATTGCCGTCGTGCACTACTGTTTTTTTTTTTTTGTTGGAGGCTCATCGTTCCTATTCAGCTGTACGCAGATGTTATCGAGGTCCGACCCCAGTGTTCACAGGCTCGATCGGATACGCATGAGGCTA	0.161	G/A	-	ADCY9
rs2531995	chr16	3953467	814	814	ATCGGAGCAGGGGACGGGGAGGACCCGAGGGGCTTCGTGGCCCAGAGAGAA	C	GTCTGCACTGGCTGTTTAGGAAGGCTCAGGGTGTTTGAAAGACAACGTT	NM_001116	E11	GGCTTCGTGGCCCAGAGAG	65.99	ACTGGCTGTTTAGGAAGG	57.13	-	GTAGACTGGAAGAGCACTGTTCTCTCTGGGCCACGAAGCCTTTTTTTTTTTTTTTGTTGGAGGCTCATCGTTCCTATTCAGCTGTACGCAGATGTTATCGAGGTCCGACCCTTCCTAAACAGCCAGTGATCGGATACGCATGAGGCTA	0.117	G/A	-	ADCY9
rs879620	chr16	3955729	3076	1239	GGGAGGGCAACTGTGGCGCTTGGAAAGCACAACAGCCAAATACAAATATTA	C	TGTGTTTCGACAAACAGAGCACCTCGGGCAGCGGGTGGGCGCCGCCTCA	NM_001116	E11	CGAGGTGCTCTGTTTGTCGAAACA	66.57	TTGTATTTGGCTGTTGTG	54.04	+	GTAGACTGGAAGAGCACTGTTTGTTTCGACAAACAGAGCACCTCGTTTTTTTTTTGTTGGAGGCTCATCGTTCCTATTCAGCTGTACGCAGATGTTATCGAGGTCCGACCACAACAGCCAAATACAAGATCGGATACGCATGAGGCTA	0.136	G/A	-	ADCY9
rs1610037	chr18	900634	1648	1188	CTGGTTTGAGATTGCCCCAGGTCTGGGAAGCTGAGGGCAAATCCAGTCCCA	A	TGGTCCTGACTTTGGGCGCTGGGTATTGGAAATGGATGCAAAGTACAAT	NM_001099733	E5	CCAGCGCCCAAAGTCAGGAC	66.89	TGGATTTGCCCTCAGCTT	59.9	-	GTAGACTGGAAGAGCACTGTTGTCCTGACTTTGGGCGCTGGTTTTTTTTTTTTTTGTTGGAGGCTCATCGTTCCTATTCAGCTGTACGCAGATGTTATCGAGGTCCGACAAGCTGAGGGCAAATCCAGATCGGATACGCATGAGGCTA	0.075	A/G	+	ADCYAP1
rs2231187	chr18	899560	574	114	GATCTTCACGGACAGCTACAGCCGCTACCGGAAACAAATGGCTGTCAAGAA	A	TACTTGGCGGCCGTCCTAGGGAAGAGGTATAAACAAAGGGTTAAAAACA	NM_001099733	E5	CCTAGGACGGCCGCCAAG	65.97	ACAGCCATTTGTTTCCGG	59.27	-	GTAGACTGGAAGAGCACTGTTCTTGGCGGCCGTCCTAGGTTTTTTTTTTTTTTTTGTTGGAGGCTCATCGTTCCTATTCAGCTGTACGCAGATGTTATCGAGGTCCGACCCGGAAACAAATGGCTGTGATCGGATACGCATGAGGCTA	0.258	A/G	+	ADCYAP1
rs2231189	chr18	899668	682	222	CCGAATAGCTTATTTGTAGCGATGGGTTACCAGCTACCCTGTGTATACAGC	C	CTGACGCAATGAAAAGTCGTTTTCCAAACTGACTCAACAGTCATCGCTC	NM_001099733	E5	GGGTTACCAGCTACCCTGTGTATACA	66.23	CAATGAAAAGTCGTTTTC	50.54	+	GTAGACTGGAAGAGCACTGTTTGTATACACAGGGTAGCTGGTAACCCTTTTTTTTGTTGGAGGCTCATCGTTCCTATTCAGCTGTACGCAGATGTTATCGAGGTCCGACGAAAACGACTTTTCATTGGATCGGATACGCATGAGGCTA	0.092	C/T	+	ADCYAP1
rs11195001	chr10	111884642	3514	668	GAAGAAATCAGCAGGTCTAATCCCACCAGTAAGAAAACTACCACTTCTTGA	T	TTTTACAGATTTAAAAAAATCTTTTCAGTGACCTTTCTTTTTAATGTAA	NM_019903	E14	CCCACCAGTAAGAAAACTACCACTTCTT	65.49	AGATTTAAAAAAATCTTTTCAGT	51.92	+	GTAGACTGGAAGAGCACTGTTAAGAAGTGGTAGTTTTCTTACTGGTGGGTGTTGGAGGCTCATCGTTCCTATTCAGCTGTACGCAGATGTTATCGAGGTCCGACACTGAAAAGATTTTTTTAAATCTGATCGGATACGCATGAGGCTA	0.375	C/T	+	ADD3
rs13306103	chr10	111883667	2539	594	TAATTCACCATAAACAGCTATCTGTCTGAATTACTTCAGGCCTTCTCCATA	A	TATCTGTTAGAAAGAAATTGCCAGTGAGCAAGTGAGAATTTTTATTTCT	NM_019903	E14	GTCTGAATTACTTCAGGCCTTCTCCA	65.2	TTAGAAAGAAATTGCCAGT	52.84	+	GTAGACTGGAAGAGCACTGTTTGGAGAAGGCCTGAAGTAATTCAGACTTTTTTTGTTGGAGGCTCATCGTTCCTATTCAGCTGTACGCAGATGTTATCGAGGTCCGACACTGGCAATTTCTTTCTAAGATCGGATACGCATGAGGCTA	0.139	A/G	+	ADD3
rs2229536	chr9	19106542	783	105	CACTGAGTAGATGTCGCCTGCCATCACCCCCATGTGCTTGGCTTGATCTTG	G	ATGTTCTGTGGTACACCTTGGATGTTGGACAGGAGGGTGTGGCACGTGG	NM_001122	E8	CCCCATGTGCTTGGCTTGATCT	66.25	TGTGGTACACCTTGGATG	57.15	-	GTAGACTGGAAGAGCACTGTTAGATCAAGCCAAGCACATGGGGTTTTTTTTTTTTGTTGGAGGCTCATCGTTCCTATTCAGCTGTACGCAGATGTTATCGAGGTCCGACCATCCAAGGTGTACCACAGATCGGATACGCATGAGGCTA	0.067	C/T	-	ADFP
rs1042364	chr4	100264596	740	44	AATCAGGTAATAAATTAACCAGGCAGGTTCACATTCAATCAGATAGTATTC	T	GAATTGCTCCTGGCATCTTCAAAAGATGAGGATTGTTCGGACCCTTTTT	NM_000670	E9	CATCTTTTGAAGATGCCAGGAGCAAT	65	TATCTGATTGAATGTGAAC	50.62	+	GTAGACTGGAAGAGCACTGTTATTGCTCCTGGCATCTTCAAAAGATGTTTTTTTGTTGGAGGCTCATCGTTCCTATTCAGCTGTACGCAGATGTTATCGAGGTCCGACGTTCACATTCAATCAGATAGATCGGATACGCATGAGGCTA	0.317	G/A	-	ADH4
rs1126670	chr4	100271755	1137	78	AAGGGCAAAATCCACACCTCCCTTGGTCAATTCAATGATAACTTCCTGGAT	C	GGTTTATGTAAGTCTCTAGGATTGAGGCAGTCAGTGGCTCCCAGGGCTT	NM_000670	E6	CCTTGGTCAATTCAATGATAACTTCCTGG	65.05	TGTAAGTCTCTAGGATTGA	52.28	-	GTAGACTGGAAGAGCACTGTTCCAGGAAGTTATCATTGAATTGACCAAGGTTTTGTTGGAGGCTCATCGTTCCTATTCAGCTGTACGCAGATGTTATCGAGGTCCGACTCAATCCTAGAGACTTACAGATCGGATACGCATGAGGCTA	0.1	T/G	-	ADH4
rs1126671	chr4	100267436	977	54	CAAAGAATGTTCCATTTATAGTACGGCCGATTATTAGCTCCTCTGGAAAAA	T	AGTCAATCCTTTGCTACCAGCAGCTACTCCAATGAAAGTACATGATCCC	NM_000670	E7	AGCTGCTGGTAGCAAAGGATTGA	65.43	CAGAGGAGCTAATAATCG	52.21	+	GTAGACTGGAAGAGCACTGTTTCAATCCTTTGCTACCAGCAGCTTTTTTTTTTTTGTTGGAGGCTCATCGTTCCTATTCAGCTGTACGCAGATGTTATCGAGGTCCGACCGATTATTAGCTCCTCTGGATCGGATACGCATGAGGCTA	0.1	G/A	-	ADH4
rs1126672	chr4	100266834	851	67	TTAGGTCAAATGCCTCACTGATTTTGTCAAAAGGCAGGGTATGGGTCACCA	G	TGCATCCAGATTGAATTTCTTATTCTTATAGTCAGTGACCAGCTTTGGG	NM_000670	E8	TCAAAAGGCAGGGTATGGGTCAC	65.69	CAGATTGAATTTCTTATTCTTATAG	52.73	-	GTAGACTGGAAGAGCACTGTTGTGACCCATACCCTGCCTTTTGATTTTGTTGGAGGCTCATCGTTCCTATTCAGCTGTACGCAGATGTTATCGAGGTCCGACCTATAAGAATAAGAAATTCAATCTGGATCGGATACGCATGAGGCTA	0.317	C/T	-	ADH4
rs1130921	chr4	100342899	82	82	AAGAGTGTGGACACTGTTTACAACAAAACGTTTCCGGGAAAACTTGGATTT	C	CCAAGACCCGAAGACTCCTCCAAGTTCTCACTGTTAGTAAGGTCAATTT	NM_001102470	E9	ACTTGGAGGAGTCTTCGGGTCTT	65.93	AAGTTTTCCCGGAAACGT	58.03	+	GTAGACTGGAAGAGCACTGTTAAGACCCGAAGACTCCTCCAAGTTTTTTTTTTTTGTTGGAGGCTCATCGTTCCTATTCAGCTGTACGCAGATGTTATCGAGGTCCGACACGTTTCCGGGAAAACTTGATCGGATACGCATGAGGCTA	0.117	G/A	-	ADH6
rs1893883	chr4	100343738	921	685	ACAGTTTTGTTATTTAATATTACAACCGCTTTGTAGGAAGTGTGGATCCTG	C	TAAATGATCCACCTCCTGTATGATGACTCCCCTCATCCCTTTTTTTTCT	NM_001102470	E9	CCGCTTTGTAGGAAGTGTGGATCC	66.29	ATCCACCTCCTGTATGAT	54.72	-	GTAGACTGGAAGAGCACTGTTGGATCCACACTTCCTACAAAGCGGTTTTTTTTTTGTTGGAGGCTCATCGTTCCTATTCAGCTGTACGCAGATGTTATCGAGGTCCGACATCATACAGGAGGTGGATGATCGGATACGCATGAGGCTA	0.108	C/G	-	ADH6
rs284787	chr4	100552578	138	138	AACACTTTTTATTAAATGGAGTCACTACTAAGCACAGTGAATAGGGACTTA	G	GGACTTGCAATTCTACTGTATCAAATTGAACATTATGATAAGTATGATA	NM_000673	E9	TCACTACTAAGCACAGTGAATAGGGACT	65.59	GCAATTCTACTGTATCAAATT	52.79	-	GTAGACTGGAAGAGCACTGTTAGTCCCTATTCACTGTGCTTAGTAGTGATTTGTTGGAGGCTCATCGTTCCTATTCAGCTGTACGCAGATGTTATCGAGGTCCGACAATTTGATACAGTAGAATTGCGATCGGATACGCATGAGGCTA	0.091	C/T	-	ADH7
rs971074	chr4	100560883	1358	90	TACAGCCATGGCCTTCTCAAATTTGTCTTTGTTGAGGTCAATCCCAATGAT	C	CTAGATGCACCAGCTGACTTACAGCCCATGATGACTGACAGGCCAACTC	NM_000673	E6	GCTGTAAGTCAGCTGGTGCATCT	65.94	GGGATTGACCTCAACAAA	55.33	+	GTAGACTGGAAGAGCACTGTTAGATGCACCAGCTGACTTACAGCTTTTTTTTTTTGTTGGAGGCTCATCGTTCCTATTCAGCTGTACGCAGATGTTATCGAGGTCCGACTTTGTTGAGGTCAATCCCGATCGGATACGCATGAGGCTA	0.1	G/A	-	ADH7
rs1108	chr8	67543416	1713	182	TCAGGGGTCAGTGTTCCTGTCCCAAACCCCACACAGAATACTCTGCCTCTG	T	TTCATGTAGCAAATGAGCAAAAACTcagtatctatcaaaagtgtaaatt	NM_144650	E14	CCCCACACAGAATACTCTGCCTC	65.48	TAGCAAATGAGCAAAAAC	52.04	+	GTAGACTGGAAGAGCACTGTTGAGGCAGAGTATTCTGTGTGGGGTTTTTTTTTTTGTTGGAGGCTCATCGTTCCTATTCAGCTGTACGCAGATGTTATCGAGGTCCGACGTTTTTGCTCATTTGCTAGATCGGATACGCATGAGGCTA	0.25	G/A	-	ADHFE1
rs12265	chr8	67543290	1587	233	TACCTGTTACCAGTATAGGTGGGATATACATTTATCTTGCAGGAAATTCCC	C	AAAGCTCAGAGTCCAGTTCCTTCCATAAAACAGGCTGGACAAATGACCA	NM_144650	E14	TGGAAGGAACTGGACTCTGAGCT	65.93	TTCCTGCAAGATAAATGTATA	52.93	-	GTAGACTGGAAGAGCACTGTTAGCTCAGAGTCCAGTTCCTTCCATTTTTTTTGTTGGAGGCTCATCGTTCCTATTCAGCTGTACGCAGATGTTATCGAGGTCCGACTATACATTTATCTTGCAGGAAGATCGGATACGCATGAGGCTA	0.133	G/T	-	ADHFE1
rs13682	chr8	67543230	1527	173	AGTGCTGAGAGCAAGAGCTGATCTAGCTAGGGCTTTGTCTTTTCATCTTTG	C	GCATAACTTACCTGTTACCAGTATAGGTGGGATATACATTTATCTTGCA	NM_144650	E14	ATCTAGCTAGGGCTTTGTCTTTTCATCTT	65.08	CTTACCTGTTACCAGTATAG	52.47	+	GTAGACTGGAAGAGCACTGTTAAGATGAAAAGACAAAGCCCTAGCTAGATTTTGTTGGAGGCTCATCGTTCCTATTCAGCTGTACGCAGATGTTATCGAGGTCCGACCTATACTGGTAACAGGTAAGGATCGGATACGCATGAGGCTA	0.25	A/G	-	ADHFE1
rs2555588	chr8	67531908	1149	47	GCCCCATGGCCTTTCTGTGGTGCTCACGTCCCCAGCGGTGTTCACTTTCAC	G	GCCCAGATGTTTCCAGAGCGACACCTGGAGATGGCAGAAATACTGGGAG	NM_144650	E12	TCCCCAGCGGTGTTCACTTTC	65.99	ATGTTTCCAGAGCGACAC	58.33	+	GTAGACTGGAAGAGCACTGTTGAAAGTGAACACCGCTGGGGATTTTTTTTTTTTTGTTGGAGGCTCATCGTTCCTATTCAGCTGTACGCAGATGTTATCGAGGTCCGACGTGTCGCTCTGGAAACATGATCGGATACGCATGAGGCTA	0.317	G/C	+	ADHFE1
rs1130165	chr2	3481404	707	456	AAGTGTCTTCTATCTGGCTAGCTGTGTTATCTAGGATTGCACCTTCTTACA	C	GGCAGGCGCGGCATCACGTCCAGATGGGCATCTAAGGAACTGCATTTCG	NM_018269	E4	GACGTGATGCCGCGCCTG	67.77	AAGGTGCAATCCTAGATA	52.57	+	GTAGACTGGAAGAGCACTGTTCAGGCGCGGCATCACGTCTTTTTTTTTTTTTTTTGTTGGAGGCTCATCGTTCCTATTCAGCTGTACGCAGATGTTATCGAGGTCCGACTATCTAGGATTGCACCTTGATCGGATACGCATGAGGCTA	0.305	A/G	-	ADI1
rs9950	chr2	3483693	1265	78	GTCTCCCTTCTCCATGAAGATCCGGATCCACTGGTCCTCCTTGTCCCTCAC	A	TCGAAGTACCCACTGCCATCCAGGATGTAGCGGATCTCATCGTCCAAGT	NM_018269	E3	CCTGGATGGCAGTGGGTACTTC	65.67	GACAAGGAGGACCAGTGG	59.99	+	GTAGACTGGAAGAGCACTGTTGAAGTACCCACTGCCATCCAGGTTTTTTTTTTTTGTTGGAGGCTCATCGTTCCTATTCAGCTGTACGCAGATGTTATCGAGGTCCGACCCACTGGTCCTCCTTGTCGATCGGATACGCATGAGGCTA	0.108	G/A	+	ADI1
rs1063537	chr3	188056768	2400	2102	TAGTTGATGGTGGTAAACATTCTCTCAGGAGACAATAACTCCAGTGATGTT	C	TTCAAAGATTTTAGCAAAAACAGAGTAAATAGCATTCTCTATCAATATA	NM_004797	E3	CTCTCAGGAGACAATAACTCCAGTGATG	65.18	GATTTTAGCAAAAACAGAGTA	52.93	+	GTAGACTGGAAGAGCACTGTTCATCACTGGAGTTATTGTCTCCTGAGAGTTTGTTGGAGGCTCATCGTTCCTATTCAGCTGTACGCAGATGTTATCGAGGTCCGACTACTCTGTTTTTGCTAAAATCGATCGGATACGCATGAGGCTA	0.236	C/T	+	ADIPOQ
rs1063539	chr3	188058085	3717	859	CTAAACTCTCTGGGGCAGGGTTATTCCTTTGTGGAACCAGAGGCACAGAGA	G	AGTCAACTGAGGCCAAAAGAGGCCTGAGAGAAACTGAGGTCAAGATTTC	NM_004797	E3	GGCCTCTTTTGGCCTCAGTTGA	66.12	TGCCTCTGGTTCCACAAA	59.74	-	GTAGACTGGAAGAGCACTGTTTCAACTGAGGCCAAAAGAGGCCTTTTTTTTTTTTGTTGGAGGCTCATCGTTCCTATTCAGCTGTACGCAGATGTTATCGAGGTCCGACTTTGTGGAACCAGAGGCAGATCGGATACGCATGAGGCTA	0.258	G/C	+	ADIPOQ
rs17366743	chr3	188054782	414	116	TTTCCGGGAATCCAAGGCAGGAAAGGAGAACCTGGAGAAGGTGCCTATGTA	T	ACCGCTCAGCATTCAGTGTGGGATTGGAGACTTACGTTACTATCCCCAA	NM_004797	E3	GAGAACCTGGAGAAGGTGCCTATG	65.33	CAGCATTCAGTGTGGGAT	57.97	+	GTAGACTGGAAGAGCACTGTTCATAGGCACCTTCTCCAGGTTCTCTTTTTTTTTTGTTGGAGGCTCATCGTTCCTATTCAGCTGTACGCAGATGTTATCGAGGTCCGACATCCCACACTGAATGCTGGATCGGATACGCATGAGGCTA	0.075	T/C	+	ADIPOQ
rs6444174	chr3	188055882	1514	1216	CTTCTCATGCCTTTCCCTCCAACGGGGAAAGCCAACTCCATCTCTAAGTGC	C	GAACTCATCCCTGTTCCTCAAGGCCACCTGGCCAGGAGCTTCTCTGATG	NM_004797	E3	GCCTTGAGGAACAGGGATGAGT	65.07	AGAGATGGAGTTGGCTTT	56.34	-	GTAGACTGGAAGAGCACTGTTACTCATCCCTGTTCCTCAAGGCTTTTTTTTTTTTGTTGGAGGCTCATCGTTCCTATTCAGCTGTACGCAGATGTTATCGAGGTCCGACAAAGCCAACTCCATCTCTGATCGGATACGCATGAGGCTA	0.237	T/C	+	ADIPOQ
rs6773957	chr3	188056398	2030	1732	CCCTTGCAGATCCTTGATAAATGCCTCATGAAGACCAATCTCTTGAATCCC	A	TATCTACCCAGAATTAACTCCATTCCAGTCTCTGCATGTAATCAGTTTT	NM_004797	E3	TGCCTCATGAAGACCAATCTCTTGAATC	65.86	CCCAGAATTAACTCCATT	51.88	+	GTAGACTGGAAGAGCACTGTTGATTCAAGAGATTGGTCTTCATGAGGCATTTTTTGTTGGAGGCTCATCGTTCCTATTCAGCTGTACGCAGATGTTATCGAGGTCCGACAATGGAGTTAATTCTGGGGATCGGATACGCATGAGGCTA	0.392	A/G	+	ADIPOQ
rs1044471	chr12	1767216	3075	889	TGGGAAGGGTCTCCTATTTATTCAATAGAGTTTTCTCAGTTATTTTCCTCC	C	TTGCCCTTGCAATCTCCAGCAAAAGGTGGGATCTAGGAAGAAAGAATCC	NM_024551	E8	TTTTGCTGGAGATTGCAAGGGC	65.29	AAATAACTGAGAAAACTCTATT	51.64	-	GTAGACTGGAAGAGCACTGTTGCCCTTGCAATCTCCAGCAAAATTTTTTTTGTTGGAGGCTCATCGTTCCTATTCAGCTGTACGCAGATGTTATCGAGGTCCGACAATAGAGTTTTCTCAGTTATTTGATCGGATACGCATGAGGCTA	0.217	C/T	+	ADIPOR2
rs12298275	chr12	1733885	312	56	GAAAAGGGCACCAACTGGATGGTACACGAAGAGGTGATAATGACAGCCACC	A	AGGAGATTTGGAGCCCATTTTAGAGGCATCTGTTCTATCTTCCCATCAT	NM_024551	E2	TGCCTCTAAAATGGGCTCCAAATCTC	66.01	TGTCATTATCACCTCTTC	51.37	-	GTAGACTGGAAGAGCACTGTTGAGATTTGGAGCCCATTTTAGAGGCATTTTTTTTGTTGGAGGCTCATCGTTCCTATTCAGCTGTACGCAGATGTTATCGAGGTCCGACGAAGAGGTGATAATGACAGATCGGATACGCATGAGGCTA	0.083	A/G	+	ADIPOR2
rs12342	chr12	1767140	2999	965	GGGGTTGTGGGTATTAGAACTAAATATGGAGGTCCTGAGCATGGGGACTGG	C	GTCCTCAGTAGGTGTTTGGGAATATGGGAAGGGTCTCCTATTTATTCAA	NM_024551	E8	AGGTCCTGAGCATGGGGACT	65.83	AGTAGGTGTTTGGGAATA	52.7	+	GTAGACTGGAAGAGCACTGTTAGTCCCCATGCTCAGGACCTTTTTTTTTTTTTTTGTTGGAGGCTCATCGTTCCTATTCAGCTGTACGCAGATGTTATCGAGGTCCGACTATTCCCAAACACCTACTGATCGGATACGCATGAGGCTA	0.142	G/A	-	ADIPOR2
rs16928751	chr12	1760459	991	44	CTACTTGATTGTCATCTGTGTGCTGGGCATTGCAGCCATTATAGTCTCCCA	G	TGGGACATGTTTGCCACCCCTCAGTATCGGGGAGTAAGAGCAGGAGTGT	NM_024551	E6	TGAGGGGTGGCAAACATGTCC	66.06	ACTATAATGGCTGCAATG	52.95	-	GTAGACTGGAAGAGCACTGTTGGACATGTTTGCCACCCCTCATTTTTTTTTTTTTGTTGGAGGCTCATCGTTCCTATTCAGCTGTACGCAGATGTTATCGAGGTCCGACCATTGCAGCCATTATAGTGATCGGATACGCATGAGGCTA	0.127	G/A	+	ADIPOR2
rs2286380	chr12	1767544	3403	561	TTGCTCTTCGGTCATGCACTTTGGGATACAGCGTATAGGTGCAGCCCTGTC	A	CAACACCAACAGAAGTAGCAGCCTCTGGGTGCAGTCACCCACACCCCAA	NM_024551	E8	AGCGTATAGGTGCAGCCCTG	65.24	CAACAGAAGTAGCAGCCT	57.58	+	GTAGACTGGAAGAGCACTGTTCAGGGCTGCACCTATACGCTTTTTTTTTTTTTTTGTTGGAGGCTCATCGTTCCTATTCAGCTGTACGCAGATGTTATCGAGGTCCGACAGGCTGCTACTTCTGTTGGATCGGATACGCATGAGGCTA	0.15	T/A	-	ADIPOR2
rs2286382	chr12	1767039	2898	1066	GTTCATGGAATTCTGATCTTGGCCCATAGGTGAACCACCAAAATAGTGCTC	G	AGTCTTAGGTTACTGTCATCAAAGACTTGGGATGACTCCATTATATCCT	NM_024551	E8	CCCATAGGTGAACCACCAAAATAGTGC	66.7	AGGTTACTGTCATCAAAG	51.94	+	GTAGACTGGAAGAGCACTGTTGCACTATTTTGGTGGTTCACCTATGGGTTTTTTTGTTGGAGGCTCATCGTTCCTATTCAGCTGTACGCAGATGTTATCGAGGTCCGACCTTTGATGACAGTAACCTGATCGGATACGCATGAGGCTA	0.211	C/T	-	ADIPOR2
rs5005	chr11	10284122	305	51	GTGGAATAAGTGGGCTCTGAGTCGTGGGAAGAGGGAACTGCGGATGTCCAG	C	AGCTACCCCACCGGGCTCGCTGACGTGAAGGCCGGGCCTGCCCAGACCC	NM_001124	E3	GCGAGCCCGGTGGGGTAG	68.32	ATCCGCAGTTCCCTCTTC	59.75	-	GTAGACTGGAAGAGCACTGTTCTACCCCACCGGGCTCGCTTTTTTTTTTTTTTTTGTTGGAGGCTCATCGTTCCTATTCAGCTGTACGCAGATGTTATCGAGGTCCGACGAAGAGGGAACTGCGGATGATCGGATACGCATGAGGCTA	0.125	C/G	+	ADM
rs13056677	chr22	49268509	1023	648	TAAGCGCTTCAGAGAGGAGGTGTCTGCCCAGAGATGTGGAGCAGAAGCTGG	G	CCCTGAACACACGGGGCCATGTCTGGACGAGCAGGGGAGAGAGGCTGAA	NM_024866	E2	ACATGGCCCCGTGTGTTCAG	66.26	TCTGCTCCACATCTCTGG	59.02	-	GTAGACTGGAAGAGCACTGTTCTGAACACACGGGGCCATGTTTTTTTTTTTTTTTGTTGGAGGCTCATCGTTCCTATTCAGCTGTACGCAGATGTTATCGAGGTCCGACCCAGAGATGTGGAGCAGAGATCGGATACGCATGAGGCTA	0.138	G/A	+	ADM2
rs2236031	chr22	49268559	1073	698	GGCCCTGAACACACGGGGCCATGTCTGGACGAGCAGGGGAGAGAGGCTGAA	C	TGGCCAGAAGTGGCCCCTCCGCTGCTGGTCCAGTCAGACTGAAGCCCGG	NM_024866	E2	GGAGGGGCCACTTCTGGC	65.96	CTCTCTCCCCTGCTCGTC	61.89	-	GTAGACTGGAAGAGCACTGTTGCCAGAAGTGGCCCCTCCTTTTTTTTTTTTTTTTGTTGGAGGCTCATCGTTCCTATTCAGCTGTACGCAGATGTTATCGAGGTCCGACGACGAGCAGGGGAGAGAGGATCGGATACGCATGAGGCTA	0.467	C/T	+	ADM2
rs761745	chr22	49270082	2596	1648	TTTACCCTCCTCATGCCCTGTAGTCAGGAGGCCGCCTGCTGTAACCCTCCG	T	GTCGCCTCGGGTGCGAAATCAGACCCACCTGACACCATCACGCGGAGGC	NM_024866	E2	GCCGCCTGCTGTAACCCTC	66.62	TCGGGTGCGAAATCAGAC	60.78	+	GTAGACTGGAAGAGCACTGTTGAGGGTTACAGCAGGCGGCTTTTTTTTTTTTTTTGTTGGAGGCTCATCGTTCCTATTCAGCTGTACGCAGATGTTATCGAGGTCCGACGTCTGATTTCGCACCCGAGATCGGATACGCATGAGGCTA	0.175	C/T	+	ADM2
rs1062651	chr20	48942089	1800	1800	GTCATCTTCCTTCCCAAGGTTGAGCTTTTTGTCAGCAGTCTTACTAGCATT	G	ACTCTGGAATCCTTCTCATCATGATTTTCAAATAGCCACTCAGCATCAA	NM_015339	E5	AGCTTTTTGTCAGCAGTCTTACTAGCA	65.63	GAATCCTTCTCATCATGAT	52.31	-	GTAGACTGGAAGAGCACTGTTTGCTAGTAAGACTGCTGACAAAAAGCTTTTTTTGTTGGAGGCTCATCGTTCCTATTCAGCTGTACGCAGATGTTATCGAGGTCCGACATCATGATGAGAAGGATTCGATCGGATACGCATGAGGCTA	0.408	C/T	-	ADNP
rs17790938	chr20	48942590	2301	1866	AAGCCGAGAGGGTGCATTTGTCTTATCCTGGCCATTTTGGGTCTTTCCAAC	G	CCCCTGCAGTGAACTAGATGCAGAGTGATAGTTGAGGCGGTCATGTTGC	NM_015339	E5	CCTGGCCATTTTGGGTCTTTCCA	66.51	CAGTGAACTAGATGCAGA	54.21	-	GTAGACTGGAAGAGCACTGTTTGGAAAGACCCAAAATGGCCAGGTTTTTTTTTTTGTTGGAGGCTCATCGTTCCTATTCAGCTGTACGCAGATGTTATCGAGGTCCGACTCTGCATCTAGTTCACTGGATCGGATACGCATGAGGCTA	0.164	G/A	+	ADNP
rs6096168	chr20	48942581	2292	1875	AGACTGATTAAGCCGAGAGGGTGCATTTGTCTTATCCTGGCCATTTTGGGT	C	TTTCCAACGCCCCTGCAGTGAACTAGATGCAGAGTGATAGTTGAGGCGG	NM_015339	E5	CACTGCAGGGGCGTTGGA	66.13	AATGGCCAGGATAAGACA	56.07	+	GTAGACTGGAAGAGCACTGTTTCCAACGCCCCTGCAGTGTTTTTTTTTTTTTTTTGTTGGAGGCTCATCGTTCCTATTCAGCTGTACGCAGATGTTATCGAGGTCCGACTGTCTTATCCTGGCCATTGATCGGATACGCATGAGGCTA	0.083	C/T	+	ADNP
rs761240	chr20	48941298	1009	1009	AGTACTCACAAGGCAGTACCAGTGAGAAGACAGCTTTGCAGTCACACTGGA	T	ATCAGAGTTCCAGGCTGCAGCATGTCACCAACGCCAGGGAACCTGGCAC	NM_015339	E5	TGCTGCAGCCTGGAACTCTG	65.97	GTGACTGCAAAGCTGTCT	58.56	+	GTAGACTGGAAGAGCACTGTTCAGAGTTCCAGGCTGCAGCATTTTTTTTTTTTTTGTTGGAGGCTCATCGTTCCTATTCAGCTGTACGCAGATGTTATCGAGGTCCGACAGACAGCTTTGCAGTCACGATCGGATACGCATGAGGCTA	0.092	G/T	+	ADNP
rs12744240	chr1	201402296	1904	860	CAGGTGCTAGGGTGCCTGCTCTCCTTGCCCTGGGCCAGCCCAGGATTGTAC	G	TGGGAGAGGCAGAAAGGGTAGGTTCAGTAATCATTTCTGATATTTGCTG	NM_001048230	E3	GGGCCAGCCCAGGATTGT	65.65	AGGCAGAAAGGGTAGGTT	58.39	+	GTAGACTGGAAGAGCACTGTTACAATCCTGGGCTGGCCCTTTTTTTTTTTTTTTTGTTGGAGGCTCATCGTTCCTATTCAGCTGTACGCAGATGTTATCGAGGTCCGACAACCTACCCTTTCTGCCTGATCGGATACGCATGAGGCTA	0.108	G/T	+	ADORA1
rs16851030	chr1	201402074	1682	1063	TTCTGCGGTGAGGCAGGGGAGTCTGCTTGTCTTAGATGTTGGTGGTGCAGC	C	CCAGGACCAAGCTTAAGGAGAGGAGAGCATCTGCTCTGAGACGGATGGA	NM_001048230	E3	TCTCCTCTCCTTAAGCTTGGTCCT	65.3	CCACCAACATCTAAGACA	54.38	-	GTAGACTGGAAGAGCACTGTTAGGACCAAGCTTAAGGAGAGGAGATTTTTTTTTTGTTGGAGGCTCATCGTTCCTATTCAGCTGTACGCAGATGTTATCGAGGTCCGACTGTCTTAGATGTTGGTGGGATCGGATACGCATGAGGCTA	0.078	C/T	+	ADORA1
rs1415792	chr1	111843717	144	144	CATCTCCTAGGCATCCTCCGAGAGCAGGTTCTCTGCTCAATTCCACAATGG	T	ATGGAAATGAGTCACCACCACACACATGTTCAGCCCAACTGGAGCCTTT	NM_000677	E2	TGTGTGTGGTGGTGACTCATTTCC	66.11	TGGAATTGAGCAGAGAAC	55.14	+	GTAGACTGGAAGAGCACTGTTGGAAATGAGTCACCACCACACACATTTTTTTTTTGTTGGAGGCTCATCGTTCCTATTCAGCTGTACGCAGATGTTATCGAGGTCCGACGTTCTCTGCTCAATTCCAGATCGGATACGCATGAGGCTA	0.246	C/T	+	ADORA3
rs1415793	chr1	111843758	185	185	TCCACAATGGTATGGAAATGAGTCACCACCACACACATGTTCAGCCCAACT	G	GAGCCTTTTGTCAGTAAGTCAACTAGGCACCCTTCAGGCTCCATGACTT	NM_000677	E2	ACCACACACATGTTCAGCCCAA	65.99	TTTGTCAGTAAGTCAACTA	51.5	-	GTAGACTGGAAGAGCACTGTTTTGGGCTGAACATGTGTGTGGTTTTTTTTTTTTGTTGGAGGCTCATCGTTCCTATTCAGCTGTACGCAGATGTTATCGAGGTCCGACTAGTTGACTTACTGACAAAGATCGGATACGCATGAGGCTA	0.237	A/G	+	ADORA3
rs1544223	chr1	111848079	1963	187	GGGACCAGAGGACAGTGCAGGATCAGGTGGGAGCAGAGCTGGAAGCACTGA	C	TATGCAATCTTTCTGCCAGCTTAGCAAAAAGATCTCATGATAAGGAGGC	NM_020683	E1	GGAGCAGAGCTGGAAGCACT	65.41	ATCTTTCTGCCAGCTTAG	54.88	-	GTAGACTGGAAGAGCACTGTTAGTGCTTCCAGCTCTGCTCCTTTTTTTTTTTTTTGTTGGAGGCTCATCGTTCCTATTCAGCTGTACGCAGATGTTATCGAGGTCCGACCTAAGCTGGCAGAAAGATGATCGGATACGCATGAGGCTA	0.356	A/G	-	ADORA3
rs1544224	chr1	111848062	1946	204	CAGAGTTCATTCATTCAGGGACCAGAGGACAGTGCAGGATCAGGTGGGAGC	A	GAGCTGGAAGCACTGACTATGCAATCTTTCTGCCAGCTTAGCAAAAAGA	NM_020683	E1	ACAGTGCAGGATCAGGTGGGA	66.41	GAAGCACTGACTATGCAA	55.61	-	GTAGACTGGAAGAGCACTGTTTCCCACCTGATCCTGCACTGTTTTTTTTTTTTTTGTTGGAGGCTCATCGTTCCTATTCAGCTGTACGCAGATGTTATCGAGGTCCGACTTGCATAGTCAGTGCTTCGATCGGATACGCATGAGGCTA	0.356	C/T	-	ADORA3
rs3393	chr1	111843671	98	98	GCAGTTTAAGTCCCCCTTAAACTCAGTTTATTTTTTCTGTTCCCAACATCT	C	CTAGGCATCCTCCGAGAGCAGGTTCTCTGCTCAATTCCACAATGGTATG	NM_000677	E2	CCTGCTCTCGGAGGATGCCT	66.82	TGGGAACAGAAAAAATAAAC	52.66	+	GTAGACTGGAAGAGCACTGTTAGGCATCCTCCGAGAGCAGGTTTTTTTTTTTTGTTGGAGGCTCATCGTTCCTATTCAGCTGTACGCAGATGTTATCGAGGTCCGACGTTTATTTTTTCTGTTCCCAGATCGGATACGCATGAGGCTA	0.208	G/A	-	ADORA3
rs3394	chr1	111843653	80	80	CATCCACAGGTGAATTCAGCAGTTTAAGTCCCCCTTAAACTCAGTTTATTT	T	TTCTGTTCCCAACATCTCCTAGGCATCCTCCGAGAGCAGGTTCTCTGCT	NM_000677	E2	ATGCCTAGGAGATGTTGGGAACAG	65.09	ACTGAGTTTAAGGGGGAC	56.36	+	GTAGACTGGAAGAGCACTGTTCTGTTCCCAACATCTCCTAGGCATTTTTTTTTTTGTTGGAGGCTCATCGTTCCTATTCAGCTGTACGCAGATGTTATCGAGGTCCGACGTCCCCCTTAAACTCAGTGATCGGATACGCATGAGGCTA	0.246	C/T	+	ADORA3
rs923	chr1	111843905	332	332	CGTTGTCCCCAAGTCAGGCCTCCAAAACACTGAATTAGAGAGAAAGGACAA	G	GGAAAAATGAAGTGGAGGAAGAGAGTAGTGGAGTGGGGGAGATATAATT	NM_000677	E2	CCACTACTCTCTTCCTCCACTTCATTTTT	65.4	TTTCTCTCTAATTCAGTGTT	52.3	+	GTAGACTGGAAGAGCACTGTTAAAAATGAAGTGGAGGAAGAGAGTAGTGGTTTGTTGGAGGCTCATCGTTCCTATTCAGCTGTACGCAGATGTTATCGAGGTCCGACAACACTGAATTAGAGAGAAAGATCGGATACGCATGAGGCTA	0.246	A/G	+	ADORA3
rs2076212	chr22	42654302	515	78	CTCTGCAAATGCCTCCCGGCCAATGTCCACCAGCTCATCTCCGGCAAAATA	G	GCATCTCTCTTACCAGAGTGTCTGATGGGGAAAACGTTCTGGTGTCTGA	NM_025225	E2	ACCAGCTCATCTCCGGCAAAA	65.5	CTCTTACCAGAGTGTCTG	54.25	+	GTAGACTGGAAGAGCACTGTTTTTTGCCGGAGATGAGCTGGTTTTTTTTTTTTTTGTTGGAGGCTCATCGTTCCTATTCAGCTGTACGCAGATGTTATCGAGGTCCGACCAGACACTCTGGTAAGAGGATCGGATACGCATGAGGCTA	0.192	C/A	-	ADPN
rs2294918	chr22	42673448	1472	82	TCCCCATGCACACCTGAGCAGGACTGGCCCTGCTGGACTCCCTGCTCCCCC	A	AGGGCTGTCCAGCAGAGACCAAAGCAGAGGCCACCCCGCGGTCCATCCT	NM_025225	E9	GCTGGACTCCCTGCTCCC	65.29	GTCCAGCAGAGACCAAAG	58.32	+	GTAGACTGGAAGAGCACTGTTGGGAGCAGGGAGTCCAGCTTTTTTTTTTTTTTTTGTTGGAGGCTCATCGTTCCTATTCAGCTGTACGCAGATGTTATCGAGGTCCGACCTTTGGTCTCTGCTGGACGATCGGATACGCATGAGGCTA	0.067	G/A	+	ADPN
rs2294919	chr22	42673657	1681	291	AGGCGAGTCTAGCAGATTCTTTCAGAGGTGCTAAAGTTTCCCATCTTTGTG	C	AGCTACCTCCGCATTGCTGTGTAGTGACCCCTGCCTGTGACGTGGAGGA	NM_025225	E9	ACTACACAGCAATGCGGAGGTAG	65.43	GATGGGAAACTTTAGCAC	53.91	-	GTAGACTGGAAGAGCACTGTTCTACCTCCGCATTGCTGTGTAGTTTTTTTTTTTTGTTGGAGGCTCATCGTTCCTATTCAGCTGTACGCAGATGTTATCGAGGTCCGACGTGCTAAAGTTTCCCATCGATCGGATACGCATGAGGCTA	0.127	C/T	+	ADPN
rs6006460	chr22	42673506	1530	140	GTCCAGCAGAGACCAAAGCAGAGGCCACCCCGCGGTCCATCCTCAGGTCCA	G	CCTGAACTTCTTCTTGGGCAATAAAGTACCTGCTGGTGCTGAGGGGCTC	NM_025225	E9	CGCGGTCCATCCTCAGGTC	65.71	CTTCTTCTTGGGCAATAA	52.62	+	GTAGACTGGAAGAGCACTGTTGACCTGAGGATGGACCGCGTTTTTTTTTTTTTTTGTTGGAGGCTCATCGTTCCTATTCAGCTGTACGCAGATGTTATCGAGGTCCGACTTATTGCCCAAGAAGAAGGATCGGATACGCATGAGGCTA	0.108	G/T	+	ADPN
rs738408	chr22	42656062	619	26	TCGGTCCAAAGACGAAGTCGTGGAGGCCTTGGTATGTTCCTGCTTCATCCC	C	TTCTACAGTGGCCTTATCCCTCCTTCCTTCAGAGGCGTGCGATATGTGG	NM_025225	E3	GGAAGGAGGGATAAGGCCACTGTAG	66.76	AAGCAGGAACATACCAAG	55.11	-	GTAGACTGGAAGAGCACTGTTCTACAGTGGCCTTATCCCTCCTTCCTTTTTTTTTGTTGGAGGCTCATCGTTCCTATTCAGCTGTACGCAGATGTTATCGAGGTCCGACCTTGGTATGTTCCTGCTTGATCGGATACGCATGAGGCTA	0.066	G/A	-	ADPN
rs20568	chr3	120783828	420	158	GGAGTTCCTCCAGGATGGGGAGAAGATACACCGGCAGTTGGCCCAGCTGGG	C	GGCTTGGATGCCCTAGACGTGGGAAGGTGGAGAGTTAGTGACGACACAG	NM_001125	E3	CGGCAGTTGGCCCAGCTG	67.5	GATGCCCTAGACGTGGGA	61.52	+	GTAGACTGGAAGAGCACTGTTCAGCTGGGCCAACTGCCGTTTTTTTTTTTTTTTTGTTGGAGGCTCATCGTTCCTATTCAGCTGTACGCAGATGTTATCGAGGTCCGACTCCCACGTCTAGGGCATCGATCGGATACGCATGAGGCTA	0.085	C/T	+	ADPRH
rs25676	chr3	120788068	843	114	CCCAACAGGCTACCTGGGGGCCCTTGCGTCTGCTCTTTTTACAGCCTATGC	T	GTGAATAGCAGACCACCCTTGCAGTGGGGAAAAGGACTGATGGAGCTGC	NM_001125	E4	ACTGCAAGGGTGGTCTGCTATTC	65.7	GCTGTAAAAAGAGCAGAC	54.32	-	GTAGACTGGAAGAGCACTGTTGAATAGCAGACCACCCTTGCAGTTTTTTTTTTTTGTTGGAGGCTCATCGTTCCTATTCAGCTGTACGCAGATGTTATCGAGGTCCGACGTCTGCTCTTTTTACAGCGATCGGATACGCATGAGGCTA	0.375	T/A	+	ADPRH
rs9860332	chr3	120789619	1576	619	AGGCTCATCCTGTTCTTCCAGAATCTATCCCTTTTCTTACACTGAAGAGTC	C	TTTAGCTCAATTGATAGGGTCAGCGTCTCGCAAGCAAAAAATCTCATGA	NM_001125	E5	GACGCTGACCCTATCAATTGAGCTA	65.2	TCAGTGTAAGAAAAGGGA	53	-	GTAGACTGGAAGAGCACTGTTTAGCTCAATTGATAGGGTCAGCGTCTTTTTTTTTGTTGGAGGCTCATCGTTCCTATTCAGCTGTACGCAGATGTTATCGAGGTCCGACTCCCTTTTCTTACACTGAGATCGGATACGCATGAGGCTA	0.121	C/T	+	ADPRH
rs9861284	chr3	120790145	2102	1145	TCAGAGATACTTGCAGGGGCAAGCTGTAAAGGGCATGGGAACAGTGAGGGA	C	ATATGTGGGGTCCTAACAATATCTGCTAGGCTGGTCTACCTCCTAAATA	NM_001125	E5	AGGGCATGGGAACAGTGAGG	65.15	GGGGTCCTAACAATATCT	53.01	+	GTAGACTGGAAGAGCACTGTTCCTCACTGTTCCCATGCCCTTTTTTTTTTTTTTTGTTGGAGGCTCATCGTTCCTATTCAGCTGTACGCAGATGTTATCGAGGTCCGACAGATATTGTTAGGACCCCGATCGGATACGCATGAGGCTA	0.125	C/T	+	ADPRH
rs9861344	chr3	120790242	2199	1239	AATATACTCTGAATCTATCACCTCTATTGCCTTCTTGCACTGAGGATTTTT	C	AGCTGGATTTCTGCAATCCAAGCTACTCAAGTCTGGGAGATGCTGCTCT	NM_001125	E5	TCTATTGCCTTCTTGCACTGAGGATTT	65.53	ATTTCTGCAATCCAAGCT	55.38	+	GTAGACTGGAAGAGCACTGTTAAATCCTCAGTGCAAGAAGGCAATAGATTTTTTTGTTGGAGGCTCATCGTTCCTATTCAGCTGTACGCAGATGTTATCGAGGTCCGACAGCTTGGATTGCAGAAATGATCGGATACGCATGAGGCTA	0.119	C/T	+	ADPRH
rs9866191	chr3	120790761	2718	720	CTTGGCCTTGTCATCACATCAATCCTGTTGTGTGGTGCTGTGTGTCTTCTG	G	GTCAGTCCTAGGCACATGCTGCCCAGCACATGTCCACCTGGGAAATGAG	NM_001125	E5	GGCAGCATGTGCCTAGGACTG	66.45	ACACACAGCACCACACAA	60.71	-	GTAGACTGGAAGAGCACTGTTCAGTCCTAGGCACATGCTGCCTTTTTTTTTTTTTGTTGGAGGCTCATCGTTCCTATTCAGCTGTACGCAGATGTTATCGAGGTCCGACTTGTGTGGTGCTGTGTGTGATCGGATACGCATGAGGCTA	0.127	G/A	+	ADPRH
rs9635114	chr13	113131316	1345	49	TCCTGCCGTGTGCCGGATGGTCTTCCTGCAGTACTCTTCTGCCAGAGGCAC	C	GCCCGCAGCATGTCTCTCCCCCACTGGACCAGGGGCTTTCCTTGTGCGG	NM_199162	E4	GGGGAGAGACATGCTGCGG	66.05	CTGGCAGAAGAGTACTGC	58.1	+	GTAGACTGGAAGAGCACTGTTCCGCAGCATGTCTCTCCCCTTTTTTTTTTTTTTTGTTGGAGGCTCATCGTTCCTATTCAGCTGTACGCAGATGTTATCGAGGTCCGACGCAGTACTCTTCTGCCAGGATCGGATACGCATGAGGCTA	0.169	C/T	+	ADPRHL1
rs2236387	chr1	36330205	644	77	ATCCTGCAGGCCCTGGCTGTGCACCTGGCCTTGCAGGGCGAGTCTTCCAGC	G	AGCACTTTCTCAAGCAACTCCTGGGCCACATGGAGGATCTGGAGGGTGA	NM_017825	E4	CTTGCAGGGCGAGTCTTCCA	65.68	TTCTCAAGCAACTCCTGG	57.48	+	GTAGACTGGAAGAGCACTGTTTGGAAGACTCGCCCTGCAAGTTTTTTTTTTTTTTGTTGGAGGCTCATCGTTCCTATTCAGCTGTACGCAGATGTTATCGAGGTCCGACCCAGGAGTTGCTTGAGAAGATCGGATACGCATGAGGCTA	0.333	C/T	-	ADPRHL2
rs1048101	chr8	26683944	614	156	TGGGCGGGTGCAGGGTGTAGCCCAGGGCATGTTTGGAAGACTGCTTTCTGC	A	GAGACACTGGATTCTCAAGACATTCTGAAAGGCCTTTTTGAACTCTTGG	NM_033302	E2	GGGCATGTTTGGAAGACTGCTTTCT	66.78	CTGGATTCTCAAGACATT	52	-	GTAGACTGGAAGAGCACTGTTAGAAAGCAGTCTTCCAAACATGCCCTTTTTTTTTGTTGGAGGCTCATCGTTCCTATTCAGCTGTACGCAGATGTTATCGAGGTCCGACAATGTCTTGAGAATCCAGGATCGGATACGCATGAGGCTA	0.258	C/T	-	ADRA1A
rs3729604	chr5	159277038	721	401	GCTCAGTGTCTGGGTCTTGTCCACCGTCATCTCCATCGGGCCTCTCCTTGG	G	TGGAAGGAGCCGGCACCCAACGATGACAAGGAGTGCGGGGTCACCGAAG	NM_000679	E1	TTGGGTGCCGGCTCCTTC	65.87	AGAGGCCCGATGGAGATG	61.61	-	GTAGACTGGAAGAGCACTGTTGAAGGAGCCGGCACCCAATTTTTTTTTTTTTTTTGTTGGAGGCTCATCGTTCCTATTCAGCTGTACGCAGATGTTATCGAGGTCCGACCATCTCCATCGGGCCTCTGATCGGATACGCATGAGGCTA	0.085	G/A	+	ADRA1B
rs3803964	chr20	4177217	2224	442	GCTCAGCAGCAGGTCGGCCACGGCCAGGTTCACGATGAAATAGTTGGTGAC	G	GTCTGCAGGTGGCGGTTGCAGGCCACTGAGAGGATGACAAGCAGGTTAC	NM_000678	E1	TGCAACCGCCACCTGCAG	67.08	AACTATTTCATCGTGAAC	50.47	+	GTAGACTGGAAGAGCACTGTTCTGCAGGTGGCGGTTGCATTTTTTTTTTTTTTTTGTTGGAGGCTCATCGTTCCTATTCAGCTGTACGCAGATGTTATCGAGGTCCGACGTTCACGATGAAATAGTTGATCGGATACGCATGAGGCTA	0.112	G/A	+	ADRA1D
rs709024	chr20	4149983	706	706	CTCCCTTCTAAGAAAAGAGTTCTGGGCACCTGAGTCCAGCAGGGGGCCCCA	C	TACTTTTCACCTTTCAAGGGCTCCAGCCTCAAGCTCTGCCCAGTTCCTC	NM_000678	E2	AGTCCAGCAGGGGGCCC	67.4	TCACCTTTCAAGGGCTCC	59.91	-	GTAGACTGGAAGAGCACTGTTGGGCCCCCTGCTGGACTTTTTTTTTTTTTTTTTTGTTGGAGGCTCATCGTTCCTATTCAGCTGTACGCAGATGTTATCGAGGTCCGACGGAGCCCTTGAAAGGTGAGATCGGATACGCATGAGGCTA	0.314	T/C	+	ADRA1D
rs11195419	chr10	112829357	2447	1203	CAAGGGAAGCTTCTTGCTGCCAGGCCCACACATCCCCAGTTGTTGGTTTGG	C	CACTCTTGACCTGGAGCCATCTTCCTAGTGGGCCACCCCTAATCACTAT	NM_000681	E1	GGAAGATGGCTCCAGGTCAAGAG	65.5	CAACAACTGGGGATGTGT	58.12	-	GTAGACTGGAAGAGCACTGTTCTCTTGACCTGGAGCCATCTTCCTTTTTTTTTTTGTTGGAGGCTCATCGTTCCTATTCAGCTGTACGCAGATGTTATCGAGGTCCGACACACATCCCCAGTTGTTGGATCGGATACGCATGAGGCTA	0.275	C/A	+	ADRA2A
rs3750625	chr10	112829590	2680	970	CTTCCATTCCCAACTCTCTCTCTCTTTTTAAAGAAAAATGCTAAGGGCAGC	C	CTGCCTGCCCTCCCCATCCCCCGCTGTAAATATACACTATTTTTGATAG	NM_000681	E1	GGGATGGGGAGGGCAGGC	68.22	CTTAGCATTTTTCTTTAAAAAGA	52.7	-	GTAGACTGGAAGAGCACTGTTGCCTGCCCTCCCCATCCCTTTTTTTTTTTGTTGGAGGCTCATCGTTCCTATTCAGCTGTACGCAGATGTTATCGAGGTCCGACTCTTTTTAAAGAAAAATGCTAAGGATCGGATACGCATGAGGCTA	0.15	C/A	+	ADRA2A
rs553668	chr10	112829568	2658	992	TACCTAGCCCTGGCTAATTCCCCTTCCATTCCCAACTCTCTCTCTCTTTTT	A	AAGAAAAATGCTAAGGGCAGCCCTGCCTGCCCTCCCCATCCCCCGCTGT	NM_000681	E1	CAGGGCTGCCCTTAGCATTTTTC	65.48	AGAGAGAGAGTTGGGAAT	54.55	-	GTAGACTGGAAGAGCACTGTTGAAAAATGCTAAGGGCAGCCCTGTTTTTTTTTTTGTTGGAGGCTCATCGTTCCTATTCAGCTGTACGCAGATGTTATCGAGGTCCGACATTCCCAACTCTCTCTCTGATCGGATACGCATGAGGCTA	0.322	C/T	-	ADRA2A
rs2229169	chr2	96144442	2090	1173	GAAGAACTGGAAGAGGCCATGGGGCACCTTGCAGTGCTTCGGGCAGATGGC	T	CCCAGGCTGTAGCTGAAGAAGAAGGGGAACCAGCAGAGCACAAAAACGC	NM_000682	E1	GCAGTGCTTCGGGCAGATG	65.01	CTGTAGCTGAAGAAGAAG	52.59	-	GTAGACTGGAAGAGCACTGTTCATCTGCCCGAAGCACTGCTTTTTTTTTTTTTTTGTTGGAGGCTCATCGTTCCTATTCAGCTGTACGCAGATGTTATCGAGGTCCGACCTTCTTCTTCAGCTACAGGATCGGATACGCATGAGGCTA	0.233	C/A	-	ADRA2B
rs3813662	chr2	96143421	1069	1069	ACAGAGGAAAGGGATTTTTATATCACCATATAATCACATTTTTGGTTCTCT	A	GTGTGTTCCCCCACAGAGCTCAAAGCTTTCTGCAAAGCCTTTCATCTCC	NM_000682	E1	TGAGCTCTGTGGGGGAACAC	65.03	CCAAAAATGTGATTATATGGT	52.7	+	GTAGACTGGAAGAGCACTGTTGTGTTCCCCCACAGAGCTCATTTTTTTTTTTGTTGGAGGCTCATCGTTCCTATTCAGCTGTACGCAGATGTTATCGAGGTCCGACACCATATAATCACATTTTTGGGATCGGATACGCATGAGGCTA	0.163	T/G	-	ADRA2B
rs4426564	chr2	96144712	2360	903	TGAGGCCGGAGACACTGGCACTGCCTGGGGTTCACActcttcctcctcctc	c	tcctcctcttcAGCTTCATCCTCTGGAGATGCCCCACAAACACCCTCCT	NM_000682	E1	GGGTTCACACTCTTCCTCCTCC	65.04	TCTTCAGCTTCATCCTCT	55.36	-	GTAGACTGGAAGAGCACTGTTGGAGGAGGAAGAGTGTGAACCCTTTTTTTTTTTTGTTGGAGGCTCATCGTTCCTATTCAGCTGTACGCAGATGTTATCGAGGTCCGACAGAGGATGAAGCTGAAGAGATCGGATACGCATGAGGCTA	0.1	T/C	+	ADRA2B
rs1042717	chr5	148186838	490	490	CACCAACTACTTCATCACTTCACTGGCCTGTGCTGATCTGGTCATGGGCCT	G	GCAGTGGTGCCCTTTGGGGCCGCCCATATTCTTATGAAAATGTGGACTT	NM_000024	E1	GCCCCAAAGGGCACCACT	66.2	ATGACCAGATCAGCACAG	57.34	-	GTAGACTGGAAGAGCACTGTTAGTGGTGCCCTTTGGGGCTTTTTTTTTTTTTTTTGTTGGAGGCTCATCGTTCCTATTCAGCTGTACGCAGATGTTATCGAGGTCCGACCTGTGCTGATCTGGTCATGATCGGATACGCATGAGGCTA	0.347	G/A	+	ADRB2
rs1042718	chr5	148187109	761	761	TGGATTGTGTCAGGCCTTACCTCCTTCTTGCCCATTCAGATGCACTGGTAC	C	GGGCCACCCACCAGGAAGCCATCAACTGCTATGCCAATGAGACCTGCTG	NM_000024	E1	GGCTTCCTGGTGGGTGGC	66.57	GTGCATCTGAATGGGCAA	59.03	-	GTAGACTGGAAGAGCACTGTTGCCACCCACCAGGAAGCCTTTTTTTTTTTTTTTTGTTGGAGGCTCATCGTTCCTATTCAGCTGTACGCAGATGTTATCGAGGTCCGACTTGCCCATTCAGATGCACGATCGGATACGCATGAGGCTA	0.35	C/A	+	ADRB2
rs1042719	chr5	148187639	1291	742	TGCCTTCCAGGAGCTTCTGTGCCTGCGCAGGTCTTCTTTGAAGGCCTATGG	G	AATGGCTACTCCAGCAACGGCAACACAGGGGAGCAGAGTGGATATCACG	NM_000024	E1	GCCGTTGCTGGAGTAGCCA	65.93	GCCTTCAAAGAAGACCTG	56.23	-	GTAGACTGGAAGAGCACTGTTTGGCTACTCCAGCAACGGCTTTTTTTTTTTTTTTGTTGGAGGCTCATCGTTCCTATTCAGCTGTACGCAGATGTTATCGAGGTCCGACCAGGTCTTCTTTGAAGGCGATCGGATACGCATGAGGCTA	0.353	G/C	+	ADRB2
rs11089991	chr22	39080234	439	37	TGCTTTTGCCAAAGCTTGCCAGAGTGATCTCTCGGCTTGCCGACTTTGCTA	A	GGAACGAGCCAGTCTACCCACATTAGGTTTCACACATTTCCGGCCTGCA	NM_000026	E4	CTCGGCTTGCCGACTTTGC	65.55	AGCCAGTCTACCCACATT	58.49	+	GTAGACTGGAAGAGCACTGTTGCAAAGTCGGCAAGCCGAGTTTTTTTTTTTTTTTGTTGGAGGCTCATCGTTCCTATTCAGCTGTACGCAGATGTTATCGAGGTCCGACAATGTGGGTAGACTGGCTGATCGGATACGCATGAGGCTA	0.067	T/A	-	ADSL
rs6644	chr14	104284387	1507	55	ATGGGTTGGTGTTGGCAAGTCAAGAGAGTCGATGATCCAGCTGTTTTAGTC	A	CAGACTGAGCTGATCCCAACAGGCCCTGGCAGCGTCTGGACTTGTGTAA	NM_199165	E13	GCCTGTTGGGATCAGCTCAGTC	66.19	AACAGCTGGATCATCGAC	57.77	-	GTAGACTGGAAGAGCACTGTTGACTGAGCTGATCCCAACAGGCTTTTTTTTTTTTGTTGGAGGCTCATCGTTCCTATTCAGCTGTACGCAGATGTTATCGAGGTCCGACGTCGATGATCCAGCTGTTGATCGGATACGCATGAGGCTA	0.404	C/T	-	ADSSL1
rs13898	chr7	44120349	3746	334	gaggagaaagaggaggagATAGCCACTGGCCAGGCATTCCCCTTCACAACA	G	TAGAGACCTACACAGTGAACTTTGGGGACTTCTGAGATCAGCGTCCTAC	NM_001129	E21	GCCAGGCATTCCCCTTCACAA	66.42	CCTACACAGTGAACTTTG	53.48	+	GTAGACTGGAAGAGCACTGTTTTGTGAAGGGGAATGCCTGGCTTTTTTTTTTTTTGTTGGAGGCTCATCGTTCCTATTCAGCTGTACGCAGATGTTATCGAGGTCCGACCAAAGTTCACTGTGTAGGGATCGGATACGCATGAGGCTA	0.067	G/A	+	AEBP1
rs13928	chr7	44120304	3701	379	GAGTTTGAGACCCAGCTGGAACCCGAGTTTgaggaagaggaggaggaggag	a	aagaggaggagATAGCCACTGGCCAGGCATTCCCCTTCACAACAGTAGA	NM_001129	E21	GGCCAGTGGCTATCTCCTCCTC	66.94	CTCCTCCTCTTCCTCAAA	55.7	-	GTAGACTGGAAGAGCACTGTTGAGGAGGAGATAGCCACTGGCCTTTTTTTTTTTTGTTGGAGGCTCATCGTTCCTATTCAGCTGTACGCAGATGTTATCGAGGTCCGACTTTGAGGAAGAGGAGGAGGATCGGATACGCATGAGGCTA	0.367	A/G	+	AEBP1
rs17012488	chr4	88271296	3388	38	AGCAGAGTTAATGACGGACAGGGTTGGAAAGGCTTTTAAGTACCTGGAAGC	C	GTCTTGTCCTTCATTGAGTGCGGAATTGCCACAGAGTCTGAAAGCCAGT	NM_005935	E16	CAATTCCGCACTCAATGAAGGACAAG	65.62	AGGTACTTAAAAGCCTTTC	52.98	-	GTAGACTGGAAGAGCACTGTTCTTGTCCTTCATTGAGTGCGGAATTGTTTTTTTGTTGGAGGCTCATCGTTCCTATTCAGCTGTACGCAGATGTTATCGAGGTCCGACGAAAGGCTTTTAAGTACCTGATCGGATACGCATGAGGCTA	0.167	C/T	+	AFF1
rs342458	chr4	88279048	7211	2167	ACAAAAAGACCTTCATATTATCTGTTTTGACCAAAATATGTAGCTATTTCC	C	TTACACAGATTGGACCGCACTTATCTCCCTTGTCCTGTATCCTTTAATT	NM_005935	E20	GAGATAAGTGCGGTCCAATCTGTGT	65.6	AGCTACATATTTTGGTCAA	52.31	-	GTAGACTGGAAGAGCACTGTTACACAGATTGGACCGCACTTATCTCTTTTTTTTGTTGGAGGCTCATCGTTCCTATTCAGCTGTACGCAGATGTTATCGAGGTCCGACTTGACCAAAATATGTAGCTGATCGGATACGCATGAGGCTA	0.408	G/T	-	AFF1
rs342459	chr4	88278438	6601	2683	ATGAATCCTTAACGTTCATAGGGTCTTTTTGCTGTTACGGTTGTATATAGA	G	GTCTGAAGGATTTTTAAAATGATTTGCACTTTTTCACTGCATGCTTACA	NM_005935	E20	AGGGTCTTTTTGCTGTTACGGTTGTATATA	65.31	AGGATTTTTAAAATGATTTGC	52.01	+	GTAGACTGGAAGAGCACTGTTTATATACAACCGTAACAGCAAAAAGACCCTTGTTGGAGGCTCATCGTTCCTATTCAGCTGTACGCAGATGTTATCGAGGTCCGACGCAAATCATTTTAAAAATCCTGATCGGATACGCATGAGGCTA	0.483	C/T	-	AFF1
rs342461	chr4	88277495	5658	1740	AGCATGTTTCACATTTTCCTATTAGTGGAGGAGGGAGAACCATATTTATTT	A	TAATGAAGACATCTAAGATCCCTATGATGAATGCAGGAACTCTCTTGGT	NM_005935	E20	CCTATTAGTGGAGGAGGGAGAACCATATTTAT	65.72	AGACATCTAAGATCCCTAT	51.69	+	GTAGACTGGAAGAGCACTGTTATAAATATGGTTCTCCCTCCTCCACTAATAGGTGTTGGAGGCTCATCGTTCCTATTCAGCTGTACGCAGATGTTATCGAGGTCCGACATAGGGATCTTAGATGTCTGATCGGATACGCATGAGGCTA	0.347	T/C	-	AFF1
rs342462	chr4	88276504	4667	749	GCTTGATAATACCAAGTATTGTTGTAATTTATAAAATTGAAGGCAACCCCC	G	CTCCTGCCGCCCCCAATCTCCCCATTGCCTAGAGCGCTGCACATTGACC	NM_005935	E20	GAGATTGGGGGCGGCAGG	66.38	TGCCTTCAATTTTATAAATTAC	51.63	-	GTAGACTGGAAGAGCACTGTTCCTGCCGCCCCCAATCTCTTTTTTTTTTTTGTTGGAGGCTCATCGTTCCTATTCAGCTGTACGCAGATGTTATCGAGGTCCGACGTAATTTATAAAATTGAAGGCAGATCGGATACGCATGAGGCTA	0.127	C/T	-	AFF1
rs12011040	chrX	147842899	1966	70	AGCCAGCGGGGGTTCTGGCAGCTCCAGCGAATCGGAGAGCAGCTCTGAGTC	G	GATTCAGACACTGAAAGTAGCACCACTGACAGCGAATCTAATGAGGCAC	NM_002025	E10	CGAATCGGAGAGCAGCTCTGAG	65.68	GACACTGAAAGTAGCACC	55.97	+	GTAGACTGGAAGAGCACTGTTCTCAGAGCTGCTCTCCGATTCGTTTTTTTTTTTTGTTGGAGGCTCATCGTTCCTATTCAGCTGTACGCAGATGTTATCGAGGTCCGACGGTGCTACTTTCAGTGTCGATCGGATACGCATGAGGCTA	0.444	G/A	+	AFF2
rs16994869	chrX	147844927	2131	95	TAACAAAGTGACATCCCAGAACAAGTCTTTTATTTGTGGCCAAAATGAAAC	A	CCCATGGAGACTATTTCTCTGCCTCCTCCAATCATCCAACCAATGGAAG	NM_002025	E11	GAGGAGGCAGAGAAATAGTCTCCATG	65.09	TTTTGGCCACAAATAAAAG	52.93	-	GTAGACTGGAAGAGCACTGTTCATGGAGACTATTTCTCTGCCTCCTCTTTTTTTGTTGGAGGCTCATCGTTCCTATTCAGCTGTACGCAGATGTTATCGAGGTCCGACCTTTTATTTGTGGCCAAAAGATCGGATACGCATGAGGCTA	0.169	A/G	+	AFF2
rs16994920	chrX	147887344	11191	2554	TTTGATAAAATGAATGTCAGTAGTGAGCCTTTTAGAGATACCATGCTCAGA	C	ATCCTCTTTGGGATCAGAAGATACCTAAAATTCTCCCCTTTTGCCCACT	NM_002025	E21	GTGAGCCTTTTAGAGATACCATGCTCA	65.35	TTTGGGATCAGAAGATAC	51.29	+	GTAGACTGGAAGAGCACTGTTTGAGCATGGTATCTCTAAAAGGCTCACTTTTTTTGTTGGAGGCTCATCGTTCCTATTCAGCTGTACGCAGATGTTATCGAGGTCCGACGTATCTTCTGATCCCAAAGATCGGATACGCATGAGGCTA	0.178	C/A	+	AFF2
rs4844081	chrX	147889306	13153	592	CCCAAGTAAGTAGAGGAGCAGAACCATCAGGAACAGCCTGCCTGGCTCCTA	T	GAAGAAAACTTCCTGACGTCCTGTCCCCAAAGGAAGACCCTTTCCCCAA	NM_002025	E21	ACAGCCTGCCTGGCTCC	65.45	AACTTCCTGACGTCCTGT	58.77	+	GTAGACTGGAAGAGCACTGTTGGAGCCAGGCAGGCTGTTTTTTTTTTTTTTTTTTGTTGGAGGCTCATCGTTCCTATTCAGCTGTACGCAGATGTTATCGAGGTCCGACACAGGACGTCAGGAAGTTGATCGGATACGCATGAGGCTA	0.112	T/C	+	AFF2
rs6540412	chrX	147883827	7674	3381	GATGCCTTTTTTTCCATGTAAGGAAATGAAAAGACCAAAATCTTCAGGCAA	A	AAGCAAGTTGCAAAATTAGAAACCATTGGCTAAAAATGTGTTTTGTTGA	NM_002025	E21	AGGAAATGAAAAGACCAAAATCTTCAGGC	65.39	GTTGCAAAATTAGAAACCA	52.68	+	GTAGACTGGAAGAGCACTGTTGCCTGAAGATTTTGGTCTTTTCATTTCCTTTTTGTTGGAGGCTCATCGTTCCTATTCAGCTGTACGCAGATGTTATCGAGGTCCGACTGGTTTCTAATTTTGCAACGATCGGATACGCATGAGGCTA	0.478	T/A	+	AFF2
rs6540413	chrX	147884017	7864	3571	CTTTCCCAAAGATATCTAATTTGGATTCTGTTTCATGCAAATTTGCATCCC	G	GAGGTTGAAGTTGGAGTTTGAGGTTGGAAAATATCTTTGAAGGCAGAAT	NM_002025	E21	CCAACCTCAAACTCCAACTTCAACC	65.17	CAAATTTGCATGAAACAG	51.2	-	GTAGACTGGAAGAGCACTGTTGGTTGAAGTTGGAGTTTGAGGTTGGTTTTTTTTTGTTGGAGGCTCATCGTTCCTATTCAGCTGTACGCAGATGTTATCGAGGTCCGACCTGTTTCATGCAAATTTGGATCGGATACGCATGAGGCTA	0.433	G/A	+	AFF2
rs6641482	chrX	147887800	11647	2098	TCATTTGTCCAATTGTATAACTTTGTGGAGCAGTGTTTTGACCTTTGATAC	A	TAATTCTGGAGCAAGTGGAGTGGTTGCAGGCAGATGAGACAGTGTTATA	NM_002025	E21	AACCACTCCACTTGCTCCAGAAT	65.09	AAGGTCAAAACACTGCTC	56.05	-	GTAGACTGGAAGAGCACTGTTATTCTGGAGCAAGTGGAGTGGTTTTTTTTTTTTTGTTGGAGGCTCATCGTTCCTATTCAGCTGTACGCAGATGTTATCGAGGTCCGACGAGCAGTGTTTTGACCTTGATCGGATACGCATGAGGCTA	0.233	A/G	+	AFF2
rs6641483	chrX	147889399	13246	499	TTCCCCAAGGGCACCCCAGGTGGCCATTAAATTGTGATGATCATTCAGAAA	G	TGCCCCCTTGGCTTTATGAGAATCCAATTAGTCTTCTGAACCACCTTTT	NM_002025	E21	GTGGCCATTAAATTGTGATGATCATTCAGA	65.17	CTTGGCTTTATGAGAATC	50.92	+	GTAGACTGGAAGAGCACTGTTTCTGAATGATCATCACAATTTAATGGCCACTTTTGTTGGAGGCTCATCGTTCCTATTCAGCTGTACGCAGATGTTATCGAGGTCCGACGATTCTCATAAAGCCAAGGATCGGATACGCATGAGGCTA	0.456	G/C	+	AFF2
rs1047265	chr2	99577073	6418	110	GGGACTTTCCCACAGTCCTGGACGTCCTCTTTCACCGGGTTGTAGTACTGA	T	TGCTCTCTGACCCGTGGCTTTCATTTTGGATCAGAATAGGAGGCTTGTG	NM_001025108	E14	TGAAAGCCACGGGTCAGAGAG	65.16	CTACAACCCGGTGAAAGA	57.17	+	GTAGACTGGAAGAGCACTGTTCTCTCTGACCCGTGGCTTTCATTTTTTTTTTTTTGTTGGAGGCTCATCGTTCCTATTCAGCTGTACGCAGATGTTATCGAGGTCCGACTCTTTCACCGGGTTGTAGGATCGGATACGCATGAGGCTA	0.083	A/G	-	AFF3
rs13427251	chr2	99532885	2736	1604	CCGCCTGCCTTTCTCAGACCGTCCTGGTGCAACTTTATCAAGTAAGAGGCC	A	CAAGGACATTATTTTTGTTTTTAACGTGTGGCAAGATAGACCCTCTTTT	NM_001025108	E24	TCCTGGTGCAACTTTATCAAGTAAGAGG	65.56	CATTATTTTTGTTTTTAACGTG	52.07	-	GTAGACTGGAAGAGCACTGTTCCTCTTACTTGATAAAGTTGCACCAGGATTGTTGGAGGCTCATCGTTCCTATTCAGCTGTACGCAGATGTTATCGAGGTCCGACCACGTTAAAAACAAAAATAATGGATCGGATACGCATGAGGCTA	0.457	T/A	+	AFF3
rs4851212	chr2	99533670	3521	819	AATCTCAGTGCCATTTGCATACTACTTGGAGGTGGGGCTGGGAAGGGCTGT	G	AGTGTCCATCTGTTTGCCTGGAATGCATTTAGTTGATAATAGAGTCAGA	NM_001025108	E24	TGGGGCTGGGAAGGGCT	66.66	CATCTGTTTGCCTGGAAT	55.85	-	GTAGACTGGAAGAGCACTGTTAGCCCTTCCCAGCCCCATTTTTTTTTTTTTTTTTGTTGGAGGCTCATCGTTCCTATTCAGCTGTACGCAGATGTTATCGAGGTCCGACATTCCAGGCAAACAGATGGATCGGATACGCATGAGGCTA	0.275	G/A	+	AFF3
rs17166305	chr5	132239753	783	783	ACTGTGCTTACCAACCCCACAACTGGCCCTTAAAGGTGGTGCCTTTTCAGG	C	AATGTCAACTGGCCAGTTCTGTTGGTGAGCCCCCTACCCCCACCCCACC	NM_014423	E21	CCAACAGAACTGGCCAGTTGACA	66.31	AAGGCACCACCTTTAAGG	57.77	+	GTAGACTGGAAGAGCACTGTTTGTCAACTGGCCAGTTCTGTTGGTTTTTTTTTTTGTTGGAGGCTCATCGTTCCTATTCAGCTGTACGCAGATGTTATCGAGGTCCGACCCTTAAAGGTGGTGCCTTGATCGGATACGCATGAGGCTA	0.212	C/T	+	AFF4
rs739863	chr5	132260213	7164	300	GCTATCTTCTTCCTCCACTGAGGAGGGTTTAACAGGAGTCCTATTGCTCTC	G	GGGTACTTAGGAGTTTGTGAGGAAGGAGGAAGGCTCTCACTTTCATCTG	NM_014423	E11	AGGGTTTAACAGGAGTCCTATTGCTC	65	TTAGGAGTTTGTGAGGAA	53	-	GTAGACTGGAAGAGCACTGTTGAGCAATAGGACTCCTGTTAAACCCTTTTTTTTTGTTGGAGGCTCATCGTTCCTATTCAGCTGTACGCAGATGTTATCGAGGTCCGACTTCCTCACAAACTCCTAAGATCGGATACGCATGAGGCTA	0.1	C/T	-	AFF4
rs803219	chr5	132243705	4735	1072	ATCTGAAAAATAACTCTAACTATCAAAGATAATCAATTAAAGACACACAGG	C	GGCAATCCTCAGGAGTTGGATCATCCTTTTTTCCACAGTAACTTATTCT	NM_014423	E21	AAGGATGATCCAACTCCTGAGGATTG	65.07	TGTCTTTAATTGATTATCTTTGA	52.68	+	GTAGACTGGAAGAGCACTGTTCAATCCTCAGGAGTTGGATCATCCTTTTTGTTGGAGGCTCATCGTTCCTATTCAGCTGTACGCAGATGTTATCGAGGTCCGACTCAAAGATAATCAATTAAAGACAGATCGGATACGCATGAGGCTA	0.178	G/A	-	AFF4
rs803220	chr5	132242829	3859	1948	GAAGCTCTATAAATATGAGGCCACAGGGACAATGAAAGTTCACTAACTTCA	G	AAATAAGTGTAAAAAAGTCTCAAACACAAAGGATTCACTGCACTACTGG	NM_014423	E21	CCACAGGGACAATGAAAGTTCACTAACTT	66.18	GTGTAAAAAAGTCTCAAACA	52.7	-	GTAGACTGGAAGAGCACTGTTAAGTTAGTGAACTTTCATTGTCCCTGTGGTTTGTTGGAGGCTCATCGTTCCTATTCAGCTGTACGCAGATGTTATCGAGGTCCGACTGTTTGAGACTTTTTTACACGATCGGATACGCATGAGGCTA	0.467	C/T	-	AFF4
rs1129115	chr18	12319535	428	247	TTCTTCTGAAAGCCACAGCTGAAATAATGCACCAGCTGAAACCACAGTGGA	C	AGACTGAGATGGCCTCCCTCTGGGCCTCTAGTTGGCAACTTTCTCACCC	NM_006796	E17	CCAGAGGGAGGCCATCTCAGT	66.26	GTGGTTTCAGCTGGTGCA	61.59	+	GTAGACTGGAAGAGCACTGTTACTGAGATGGCCTCCCTCTGGTTTTTTTTTTTTTGTTGGAGGCTCATCGTTCCTATTCAGCTGTACGCAGATGTTATCGAGGTCCGACTGCACCAGCTGAAACCACGATCGGATACGCATGAGGCTA	0.43	G/C	-	AFG3L2
rs1894264	chr4	74535240	1381	45	AAATGGGTTTCTCGTTGCTTACACAAAGAAAGCCCCCCAGCTGACCTCGTC	G	GAGCTGATGGCCATCACCAGAAAAATGGCAGCCACAGCAGCCACTTGTT	NM_001134	E11	CCCCCCAGCTGACCTCG	65.15	ATGGCCATCACCAGAAAA	57.42	+	GTAGACTGGAAGAGCACTGTTCGAGGTCAGCTGGGGGGTTTTTTTTTTTTTTTTTGTTGGAGGCTCATCGTTCCTATTCAGCTGTACGCAGATGTTATCGAGGTCCGACTTTTCTGGTGATGGCCATGATCGGATACGCATGAGGCTA	0.08	G/A	+	AFP
rs1056387	chr11	47637945	225	225	CACAACACTTTTTTTTATTATAGCACACTGCCAAAATGTGTTTAACATAGA	T	TTTGATTTTTAAAAATTGATTTGCACATAATTTTAGAGAGAATATCTAT	NM_024783	E18	AGCACACTGCCAAAATGTGTTTAACATA	65.22	TTTTAAAAATTGATTTGCACATA	52.91	-	GTAGACTGGAAGAGCACTGTTTATGTTAAACACATTTTGGCAGTGTGCTTGTTGGAGGCTCATCGTTCCTATTCAGCTGTACGCAGATGTTATCGAGGTCCGACTATGTGCAAATCAATTTTTAAAAGATCGGATACGCATGAGGCTA	0.167	A/C	-	AGBL2
rs7941404	chr11	47668788	2243	198	TTGTTCTTGTAGTACTTGATTTCATTTCCTTCTCTCCTCCAGCCAATATTG	C	GGGTGTTGGCATCCAATTGGGAGTACAAGAGTGGCTTCATCCCTACAGT	NM_024783	E9	CATTTCCTTCTCTCCTCCAGCCAATAT	65.21	TGGCATCCAATTGGGAGT	59.57	-	GTAGACTGGAAGAGCACTGTTATATTGGCTGGAGGAGAGAAGGAAATGTTTTTTTGTTGGAGGCTCATCGTTCCTATTCAGCTGTACGCAGATGTTATCGAGGTCCGACACTCCCAATTGGATGCCAGATCGGATACGCATGAGGCTA	0.142	C/T	+	AGBL2
rs2545	chr5	76396571	4243	220	TTAAAAATGGAAATATATGTGATATTTGCATTATTAAACCCCTTTGCAGAT	C	TAAAGTCTCAGGGTTCCACTATTAGtggttaaagtactgaataatgtct	NM_018046	E14	TGTGATATTTGCATTATTAAACCCCTTTGCAG	65.7	CTCAGGGTTCCACTATTA	52.99	+	GTAGACTGGAAGAGCACTGTTCTGCAAAGGGGTTTAATAATGCAAATATCACATTGTTGGAGGCTCATCGTTCCTATTCAGCTGTACGCAGATGTTATCGAGGTCCGACTAATAGTGGAACCCTGAGGATCGGATACGCATGAGGCTA	0.1	G/A	-	AGGF1
rs3753494	chr1	100130690	3409	61	GTAGGAAAATTCCCTTCCCTGCCAATTCTTTCACCTGCCCTAATGGATGTA	C	CTTATAGGTTAAATGAGATCACAAAAGAAAAGGAGCAATGTTGTGTTTC	NM_000645	E22	CAATTCTTTCACCTGCCCTAATGGATG	65.14	GGTTAAATGAGATCACAAAA	52.19	+	GTAGACTGGAAGAGCACTGTTCATCCATTAGGGCAGGTGAAAGAATTGTTTTTGTTGGAGGCTCATCGTTCCTATTCAGCTGTACGCAGATGTTATCGAGGTCCGACTTTTGTGATCTCATTTAACCGATCGGATACGCATGAGGCTA	0.208	C/T	+	AGL
rs3766603	chr1	100161335	6350	832	TCCTACAAATTTAAGGACAGTTGTGACAGTAATCTGACCACTATCTATAAA	T	ACATTGGACATTGGTTTCCAAATCTCCCTTTCTTCTTCAGTTCCTTCCT	NM_000645	E32	ACAGTTGTGACAGTAATCTGACCACTATCTATA	65.54	GACATTGGTTTCCAAATC	52.13	+	GTAGACTGGAAGAGCACTGTTTATAGATAGTGGTCAGATTACTGTCACAACTGTTGTTGGAGGCTCATCGTTCCTATTCAGCTGTACGCAGATGTTATCGAGGTCCGACGATTTGGAAACCAATGTCGATCGGATACGCATGAGGCTA	0.267	T/C	+	AGL
rs11580170	chr1	15782330	1634	56	GTCAGAGGAATACAGCCAGCTGCTACAATTTTCTCATAGGCCTCTTGAATT	C	GCCGGCAGCTGTCCTGAAGGTTGTAAAGATTGACATTCACATCGCCTAG	NM_024758	E2	ACCTTCAGGACAGCTGCCG	65.59	AGAGGCCTATGAGAAAAT	52.87	+	GTAGACTGGAAGAGCACTGTTCGGCAGCTGTCCTGAAGGTTTTTTTTTTTTTTTTGTTGGAGGCTCATCGTTCCTATTCAGCTGTACGCAGATGTTATCGAGGTCCGACATTTTCTCATAGGCCTCTGATCGGATACGCATGAGGCTA	0.4	T/C	+	AGMAT
rs6429757	chr1	15782436	1740	41	CAACCATGAGGGACTGGAAGGGGAGGGCCCCCGTGCTAGGATTGACTGTCC	C	AAGCATCACTGATTCTTCCCGGATGCGGCGAGGTCCGAACCTCGCCCCA	NM_024758	E2	CCCCCGTGCTAGGATTGACTGT	67.1	CACTGATTCTTCCCGGAT	56.99	-	GTAGACTGGAAGAGCACTGTTACAGTCAATCCTAGCACGGGGGTTTTTTTTTTTTGTTGGAGGCTCATCGTTCCTATTCAGCTGTACGCAGATGTTATCGAGGTCCGACATCCGGGAAGAATCAGTGGATCGGATACGCATGAGGCTA	0.075	G/C	+	AGMAT
rs6700212	chr1	15771842	104	104	GCAAGAAGTTTCTTCATTAGGCTCTCCGTGTTACTTTATACTTTTTACTTA	C	GTTCACAGTGGTCCTAAAACCAAGATGCAGCCCTAAGCACCTCATAGGA	NM_024758	E7	GCATCTTGGTTTTAGGACCACTGTGA	66.07	AAAAGTATAAAGTAACACGG	51.66	+	GTAGACTGGAAGAGCACTGTTTCACAGTGGTCCTAAAACCAAGATGCTTTTTTGTTGGAGGCTCATCGTTCCTATTCAGCTGTACGCAGATGTTATCGAGGTCCGACCCGTGTTACTTTATACTTTTGATCGGATACGCATGAGGCTA	0.157	C/G	+	AGMAT
rs13847	chr21	44227247	1899	635	AGTGGGGGCCCCGTGGAGGGCGCCCGTAGTGATAAGCACACCGGCACGAAC	G	TCAGGTCCATTCCTCGAAGTCGGAGCCCTCACTCTGCCCTGTCCTGGGG	NM_020132	E10	TGATAAGCACACCGGCACGA	65.36	CCATTCCTCGAAGTCGGA	59.43	+	GTAGACTGGAAGAGCACTGTTTCGTGCCGGTGTGCTTATCATTTTTTTTTTTTTTGTTGGAGGCTCATCGTTCCTATTCAGCTGTACGCAGATGTTATCGAGGTCCGACTCCGACTTCGAGGAATGGGATCGGATACGCATGAGGCTA	0.417	G/A	+	AGPAT3
rs14151	chr21	44230522	5174	1380	TCTGCTGGAGTGGGGTGGACACATGAATTCAGTTTTATCATGAACACTCGC	C	ACTGGCTGCTTGTTAATTCAGGGATAATGGTGGCATTCTTACAAACTGC	NM_020132	E10	CCATTATCCCTGAATTAACAAGCAGCCA	66.37	GTTCATGATAAAACTGAATTC	51.71	-	GTAGACTGGAAGAGCACTGTTTGGCTGCTTGTTAATTCAGGGATAATGGTTTGTTGGAGGCTCATCGTTCCTATTCAGCTGTACGCAGATGTTATCGAGGTCCGACGAATTCAGTTTTATCATGAACGATCGGATACGCATGAGGCTA	0.246	C/G	-	AGPAT3
rs7435	chr21	44228765	3417	2153	TGCACATATGTGACCTGGAAAATGCAAATTTAGATCTTTTATGATTTAATT	A	TTATTGTTTCCCATAGAAGTTCCCTCCCTTTGAAATTAATATATAATGT	NM_020132	E10	GGGAGGGAACTTCTATGGGAAACAAT	65.28	ATCATAAAAGATCTAAATTTGC	51.44	-	GTAGACTGGAAGAGCACTGTTATTGTTTCCCATAGAAGTTCCCTCCCTTTTGTTGGAGGCTCATCGTTCCTATTCAGCTGTACGCAGATGTTATCGAGGTCCGACGCAAATTTAGATCTTTTATGATGATCGGATACGCATGAGGCTA	0.458	A/G	+	AGPAT3
rs9982231	chr21	44231747	6399	155	CCAGTCCACAAAAATACGCAAAATGACCTGATGATGTCCAAAAAAGGGTTT	T	AAAAGCGATCAAGGACAAAAGGTTTTCCTAAGTGGCATGTATACATCCA	NM_020132	E10	TGACCTGATGATGTCCAAAAAAGGGT	65.61	GATCAAGGACAAAAGGTT	52.87	+	GTAGACTGGAAGAGCACTGTTACCCTTTTTTGGACATCATCAGGTCATTTTTTTTGTTGGAGGCTCATCGTTCCTATTCAGCTGTACGCAGATGTTATCGAGGTCCGACAACCTTTTGTCCTTGATCGATCGGATACGCATGAGGCTA	0.1	T/G	+	AGPAT3
rs16892215	chr6	161487590	6853	31	GGCATCCTTCTCCTGGTAGAGCTTGTGCAGCCAGGCCGAGCACTCGTCATC	G	TCTTCAGGGATGTCTTCCAGTGGGATCCTCCTAACATACAAATCTGCAT	NM_020133	E7	CAGGCCGAGCACTCGTCA	65.46	GGGATGTCTTCCAGTGGG	60.07	-	GTAGACTGGAAGAGCACTGTTTGACGAGTGCTCGGCCTGTTTTTTTTTTTTTTTTGTTGGAGGCTCATCGTTCCTATTCAGCTGTACGCAGATGTTATCGAGGTCCGACCCCACTGGAAGACATCCCGATCGGATACGCATGAGGCTA	0.067	G/A	+	AGPAT4
rs2293289	chr6	161471428	381	381	TGCTTTTATGTACTGAAAAGTCATCCATTGAATGGTCTGTTCCTGAATGTC	G	CCACAAAGCAGTCTGTAAAACCCACTCGCTTTCCCTCCTTAAATTACCT	NM_020133	E9	CGAGTGGGTTTTACAGACTGCTTTGT	66.45	CAGGAACAGACCATTCAA	55.03	+	GTAGACTGGAAGAGCACTGTTACAAAGCAGTCTGTAAAACCCACTCGTTTTTTTTGTTGGAGGCTCATCGTTCCTATTCAGCTGTACGCAGATGTTATCGAGGTCCGACTTGAATGGTCTGTTCCTGGATCGGATACGCATGAGGCTA	0.167	G/A	+	AGPAT4
rs3823057	chr6	161471842	795	795	GCCATTGCTACCCGGAAGCTGGCTCTGCAGCGTTGTGACTTAGACACTTTA	C	AAGTCTGAGCCATCCCGTACTAGTTCATCAACTTTCCTTCCTCATGATC	NM_020133	E9	GAACTAGTACGGGATGGCTCAGAC	65.07	GTCTAAGTCACAACGCTG	56.43	+	GTAGACTGGAAGAGCACTGTTGTCTGAGCCATCCCGTACTAGTTCTTTTTTTTTTGTTGGAGGCTCATCGTTCCTATTCAGCTGTACGCAGATGTTATCGAGGTCCGACCAGCGTTGTGACTTAGACGATCGGATACGCATGAGGCTA	0.085	C/T	+	AGPAT4
rs6900500	chr6	161471456	409	409	TGAATGGTCTGTTCCTGAATGTCGCCACAAAGCAGTCTGTAAAACCCACTC	G	CTTTCCCTCCTTAAATTACCTCCCTCCAGGTCTGTTTCCTCAAAGATCA	NM_020133	E9	CCACAAAGCAGTCTGTAAAACCCAC	65.42	CTCCTTAAATTACCTCCC	51.7	-	GTAGACTGGAAGAGCACTGTTGTGGGTTTTACAGACTGCTTTGTGGTTTTTTTTTGTTGGAGGCTCATCGTTCCTATTCAGCTGTACGCAGATGTTATCGAGGTCCGACGGGAGGTAATTTAAGGAGGATCGGATACGCATGAGGCTA	0.117	A/G	+	AGPAT4
rs6923091	chr6	161471101	54	54	GTGGTATCCACACATACTTTATTAGTTTTATCTTTGTTCAGCCCACCAACA	A	AAATTTGGAAAGATTGCTACACATGACAGAGCGACAGTACCCTAGGGTG	NM_020133	E9	CTTTATTAGTTTTATCTTTGTTCAGCCCACCAA	65.28	GGAAAGATTGCTACACAT	52.78	-	GTAGACTGGAAGAGCACTGTTTTGGTGGGCTGAACAAAGATAAAACTAATAAAGTGTTGGAGGCTCATCGTTCCTATTCAGCTGTACGCAGATGTTATCGAGGTCCGACATGTGTAGCAATCTTTCCGATCGGATACGCATGAGGCTA	0.275	A/C	+	AGPAT4
rs6923835	chr6	161471505	458	458	TCGCTTTCCCTCCTTAAATTACCTCCCTCCAGGTCTGTTTCCTCAAAGATC	A	TCCCTTAGTGGGTCACAGTAATCATGAACCCTGGGTACAATTGATACAG	NM_020133	E9	CCCTCCAGGTCTGTTTCCTCAAAGA	66.82	AGTGGGTCACAGTAATCA	55.62	-	GTAGACTGGAAGAGCACTGTTTCTTTGAGGAAACAGACCTGGAGGGTTTTTTTTTGTTGGAGGCTCATCGTTCCTATTCAGCTGTACGCAGATGTTATCGAGGTCCGACTGATTACTGTGACCCACTGATCGGATACGCATGAGGCTA	0.117	G/A	+	AGPAT4
rs7750650	chr6	161473826	2779	2779	AGGTGTGGTGGAGGCATTATGAGGGGACTACTCCACAGGACCTTGGAGAGT	T	GCATTTTGGGGGGCTCTCCTAGAAGCTCTGGGGGAAGGAAGCAGTGGCC	NM_020133	E9	GCTTCTAGGAGAGCCCCCCAAAAT	67.26	CAAGGTCCTGTGGAGTAG	56.94	+	GTAGACTGGAAGAGCACTGTTATTTTGGGGGGCTCTCCTAGAAGCTTTTTTTTTTGTTGGAGGCTCATCGTTCCTATTCAGCTGTACGCAGATGTTATCGAGGTCCGACCTACTCCACAGGACCTTGGATCGGATACGCATGAGGCTA	0.25	T/C	+	AGPAT4
rs9458136	chr6	161471207	160	160	ACAGCCCATATATCAGTTCTCTGTTTCACATTAAAAAGTTACCATTCATTC	G	GTCCAAACATCCACCCAATCCACACGTTCTCTCAAAGACTAGCATGGTT	NM_020133	E9	GTGTGGATTGGGTGGATGTTTGG	65.11	ATGGTAACTTTTTAATGTGAA	52.06	+	GTAGACTGGAAGAGCACTGTTCCAAACATCCACCCAATCCACACTTTTTTTTGTTGGAGGCTCATCGTTCCTATTCAGCTGTACGCAGATGTTATCGAGGTCCGACTTCACATTAAAAAGTTACCATGATCGGATACGCATGAGGCTA	0.117	G/A	+	AGPAT4
rs10095736	chr8	6604260	3350	2167	TAACTCATTTTAACAAGGTAGCCTGACCTGCATAAGATCACTTGAATGTTA	G	GTTTCATAGAACTATACTAATCTTCTCACAAAAGGTCTATAAAATACAG	NM_018361	E8	CCTGACCTGCATAAGATCACTTGAATGT	65.85	TAGAACTATACTAATCTTCTCAC	52.97	+	GTAGACTGGAAGAGCACTGTTACATTCAAGTGATCTTATGCAGGTCAGGTGTTGGAGGCTCATCGTTCCTATTCAGCTGTACGCAGATGTTATCGAGGTCCGACGTGAGAAGATTAGTATAGTTCTAGATCGGATACGCATGAGGCTA	0.167	G/A	+	AGPAT5
rs1046449	chr8	6603161	2251	1070	AAACGTTAAGGTTTTCTGTTTTGTTTTGTTTTTTTAATATCAAAAGAGTCG	G	TGTGAACCTTGGTTGGACCCCAAGTTCACAAGATTTTTAAGGTGATGAG	NM_018361	E8	TTGGGGTCCAACCAAGGTTCA	65.07	TTTTGATATTAAAAAAACAAAACAA	52.59	-	GTAGACTGGAAGAGCACTGTTTGAACCTTGGTTGGACCCCAATTTTTTGTTGGAGGCTCATCGTTCCTATTCAGCTGTACGCAGATGTTATCGAGGTCCGACTTGTTTTGTTTTTTTAATATCAAAAGATCGGATACGCATGAGGCTA	0.083	G/A	+	AGPAT5
rs17078008	chr8	6577533	761	44	TGCTCAGCATGGAGGAATCTATGTAAAGCGCAGTGCCAAATTTAACGAGAA	A	GAGATGCGAAACAAGTTGCAGAGCTACGTGGACGCAGGAACTCCGATGT	NM_018361	E4	AGCTCTGCAACTTGTTTCGCATC	65.32	TTAAATTTGGCACTGCGC	58.02	-	GTAGACTGGAAGAGCACTGTTGATGCGAAACAAGTTGCAGAGCTTTTTTTTTTTTGTTGGAGGCTCATCGTTCCTATTCAGCTGTACGCAGATGTTATCGAGGTCCGACGCGCAGTGCCAAATTTAAGATCGGATACGCATGAGGCTA	0.2	A/G	+	AGPAT5
rs2911970	chr8	6603380	2470	1289	TCTGGTCCTTCCCTTGGATCCCGTCAGTGGTGCTGCTCAGCGGCTTGCACG	C	AGACTTGCTAGGAAGAAATGCAGAGCCAGCCTGTGCTGCCCACTTTCAG	NM_018361	E8	GCTGCTCAGCGGCTTGCA	67.45	GCTAGGAAGAAATGCAGA	54.89	+	GTAGACTGGAAGAGCACTGTTTGCAAGCCGCTGAGCAGCTTTTTTTTTTTTTTTTGTTGGAGGCTCATCGTTCCTATTCAGCTGTACGCAGATGTTATCGAGGTCCGACTCTGCATTTCTTCCTAGCGATCGGATACGCATGAGGCTA	0.281	A/G	-	AGPAT5
rs2928583	chr8	6603928	3018	1837	GTGACTGTGTTACACTGCTTCTCCCATGCCAGAGAATAAACTCTTTCAAGC	A	TCATCTTTGAAGAGTCGTGTGGTGTGAATTGGTTTGTGTACATTAGAAT	NM_018361	E8	TCACACCACACGACTCTTCAAAGAT	65.18	AAGAGTTTATTCTCTGGC	52	-	GTAGACTGGAAGAGCACTGTTATCTTTGAAGAGTCGTGTGGTGTGATTTTTTTTTGTTGGAGGCTCATCGTTCCTATTCAGCTGTACGCAGATGTTATCGAGGTCCGACGCCAGAGAATAAACTCTTGATCGGATACGCATGAGGCTA	0.254	A/G	+	AGPAT5
rs2980688	chr8	6603544	2634	1453	GTCTGTGTCAAGAAGTTCACCTTCTCAAGCCAGTGAAATACAGACTTAATT	T	GTCATGACTGAACGAATTTGTTTATTTCCCATTAGGTTTAGTGGAGCTA	NM_018361	E8	CCTTCTCAAGCCAGTGAAATACAGACTTAA	65.67	ACTGAACGAATTTGTTTATT	52.1	+	GTAGACTGGAAGAGCACTGTTTTAAGTCTGTATTTCACTGGCTTGAGAAGGTTGTTGGAGGCTCATCGTTCCTATTCAGCTGTACGCAGATGTTATCGAGGTCCGACAATAAACAAATTCGTTCAGTGATCGGATACGCATGAGGCTA	0.281	G/A	-	AGPAT5
rs3811120	chr8	6603578	2668	1487	GAAATACAGACTTAATTTGTCATGACTGAACGAATTTGTTTATTTCCCATT	A	GGTTTAGTGGAGCTACACATTAATATGTATCGCCTTAGAGCAAGAGCTG	NM_018361	E8	GTCATGACTGAACGAATTTGTTTATTTCCCA	65.5	GTGGAGCTACACATTAATA	52.3	+	GTAGACTGGAAGAGCACTGTTTGGGAAATAAACAAATTCGTTCAGTCATGACTTGTTGGAGGCTCATCGTTCCTATTCAGCTGTACGCAGATGTTATCGAGGTCCGACTATTAATGTGTAGCTCCACGATCGGATACGCATGAGGCTA	0.125	A/C	+	AGPAT5
rs7016859	chr8	6605577	4667	850	TGAAATATTTTCTTGGCAGATATTCCGTATCTGGTGGAAAGCTACAATGCA	A	TGTCGTTGTAGTTTTGCATGGCTTGCTTTATAAACAAGATTTTTTCTCC	NM_018361	E8	GCAAGCCATGCAAAACTACAACGA	65.88	GTAGCTTTCCACCAGATA	53.8	-	GTAGACTGGAAGAGCACTGTTTCGTTGTAGTTTTGCATGGCTTGCTTTTTTTTTTGTTGGAGGCTCATCGTTCCTATTCAGCTGTACGCAGATGTTATCGAGGTCCGACTATCTGGTGGAAAGCTACGATCGGATACGCATGAGGCTA	0.125	A/G	+	AGPAT5
rs7830784	chr8	6602572	1662	481	TGCTGGAAGGGTAAAAGCTAAATGGAGTTTCTCCTGCTCTGTCCATTTCCT	A	TGAACTAATGACAACTTGAGAAGGCTGGGAGGATTGTGTATTTTGCAAG	NM_018361	E8	GGAGTTTCTCCTGCTCTGTCCATTTC	66.14	AATGACAACTTGAGAAGG	52.59	+	GTAGACTGGAAGAGCACTGTTGAAATGGACAGAGCAGGAGAAACTCCTTTTTTTTGTTGGAGGCTCATCGTTCCTATTCAGCTGTACGCAGATGTTATCGAGGTCCGACCCTTCTCAAGTTGTCATTGATCGGATACGCATGAGGCTA	0.11	A/G	+	AGPAT5
rs15504	chr7	16798061	101	101	TACTGCAAAGCATTATATACAGCACCATAGTCCAGGGGCCAAAGAAATCAG	G	AGGGGCTGGGCAGTAGAGGAATTCCATATATTAATGAATGTGAGATTAA	NM_006408	E8	CCATAGTCCAGGGGCCAAAGAAATC	66.23	TGGGCAGTAGAGGAATTC	56.55	-	GTAGACTGGAAGAGCACTGTTGATTTCTTTGGCCCCTGGACTATGGTTTTTTTTTGTTGGAGGCTCATCGTTCCTATTCAGCTGTACGCAGATGTTATCGAGGTCCGACGAATTCCTCTACTGCCCAGATCGGATACGCATGAGGCTA	0.454	T/G	+	AGR2
rs4719481	chr7	16801121	1183	37	CATGTTGTCAAGCCACAGAGCTGTATCTGCAGGTTCGTAAGCATAGAGACG	A	TTTGAATATCTTCCAGTGATATCGGCTCTAACTGTCAGAGATGGGCCAA	NM_006408	E7	TGTATCTGCAGGTTCGTAAGCATAGAGA	66.1	TATCTTCCAGTGATATCG	50.62	-	GTAGACTGGAAGAGCACTGTTTCTCTATGCTTACGAACCTGCAGATACATTTTTTGTTGGAGGCTCATCGTTCCTATTCAGCTGTACGCAGATGTTATCGAGGTCCGACCGATATCACTGGAAGATAGATCGGATACGCATGAGGCTA	0.083	A/G	+	AGR2
rs3121561	chr1	980242	6206	176	AAGCCAGAGCTGCGGCCCTGCCCCACCCCATGAGCTGGCACCAGAGCCCCG	C	GCCCGCTGTAATTATTTTCTATTTTTGTAAACTTGTTGCTTTTTGATAT	NM_198576	E36	AGCTGGCACCAGAGCCC	65.45	TGTAATTATTTTCTATTTTTGTAAAC	52.25	+	GTAGACTGGAAGAGCACTGTTGGGCTCTGGTGCCAGCTTTTTTTTTTGTTGGAGGCTCATCGTTCCTATTCAGCTGTACGCAGATGTTATCGAGGTCCGACGTTTACAAAAATAGAAAATAATTACAGATCGGATACGCATGAGGCTA	0.442	T/C	+	AGRN
rs5050	chr1	228916508	2133	54	CTGCTGTAGTACCCAGAACAACGGCAGCTTCTTCCCCCGGCCGGGTCACGA	T	GCCCTATTTATAGCTGAGGGGTGGGGATGGAGCTGTTCCCAGGCTGCCT	NM_000029	E1	TCCCCCGGCCGGGTCAC	70.22	TTTATAGCTGAGGGGTGG	56.2	-	GTAGACTGGAAGAGCACTGTTGTGACCCGGCCGGGGGATTTTTTTTTTTTTTTTTGTTGGAGGCTCATCGTTCCTATTCAGCTGTACGCAGATGTTATCGAGGTCCGACCCACCCCTCAGCTATAAAGATCGGATACGCATGAGGCTA	0.133	T/G	+	AGT
rs5051	chr1	228916494	2119	40	TTCCGCATACCCTTCTGCTGTAGTACCCAGAACAACGGCAGCTTCTTCCCC	C	GGCCGGGTCACGATGCCCTATTTATAGCTGAGGGGTGGGGATGGAGCTG	NM_000029	E1	CAGAACAACGGCAGCTTCTTCC	65.22	GTCACGATGCCCTATTTA	54.69	-	GTAGACTGGAAGAGCACTGTTGGAAGAAGCTGCCGTTGTTCTGTTTTTTTTTTTTGTTGGAGGCTCATCGTTCCTATTCAGCTGTACGCAGATGTTATCGAGGTCCGACTAAATAGGGCATCGTGACGATCGGATACGCATGAGGCTA	0.059	T/C	+	AGT
rs699	chr1	228912416	1273	53	TGGAAGTGGACGTAGGTGTTGAAAGCCAGGGTGCTGTCCACACTGGCTCCC	A	TCAGGGAGCAGCCAGTCTTCCATCCTGTCACAGCCTGCATGAACCTGTC	NM_000029	E2	GGTGCTGTCCACACTGGCTC	66.53	AGCAGCCAGTCTTCCATC	60.07	-	GTAGACTGGAAGAGCACTGTTGAGCCAGTGTGGACAGCACCTTTTTTTTTTTTTTGTTGGAGGCTCATCGTTCCTATTCAGCTGTACGCAGATGTTATCGAGGTCCGACGATGGAAGACTGGCTGCTGATCGGATACGCATGAGGCTA	0.092	C/T	-	AGT
rs7079	chr1	228904953	62	62	TTATTGTGGCAAGACGTTTATTACTAACACAAGGGAGAAATAACCAGCTAT	G	GTTCCGCATTCAAACAGAAATTCAGGTGCTTGCATCTTTCACGTATTGT	NM_000029	E5	ACTAACACAAGGGAGAAATAACCAGCT	65.01	CATTCAAACAGAAATTCAG	50.67	-	GTAGACTGGAAGAGCACTGTTAGCTGGTTATTTCTCCCTTGTGTTAGTTTTTTTGTTGGAGGCTCATCGTTCCTATTCAGCTGTACGCAGATGTTATCGAGGTCCGACCTGAATTTCTGTTTGAATGGATCGGATACGCATGAGGCTA	0.068	C/A	-	AGT
rs5182	chr3	149942084	834	619	CACCAATATTACAGTTTGTGCTTTCCATTATGAGTCCCAAAATTCAACCCT	C	CCGATAGGGCTGGGCCTGACCAAAAATATACTGGGTTTCCTGTTTCCTT	NM_032049	E3	GGTCAGGCCCAGCCCTATC	65.2	GAATTTTGGGACTCATAATG	52.76	-	GTAGACTGGAAGAGCACTGTTGATAGGGCTGGGCCTGACCTTTTTTTTTTTTTGTTGGAGGCTCATCGTTCCTATTCAGCTGTACGCAGATGTTATCGAGGTCCGACCATTATGAGTCCCAAAATTCGATCGGATACGCATGAGGCTA	0.161	C/T	+	AGTR1
rs5183	chr3	149942573	1323	907	TTCCTACCGCCCCTCAGATAATGTAAGCTCATCCACCAAGAAGCCTGCACC	A	TGTTTTGAGGTTGAGTGACATGTTCGAAACCTGTCCATAAAGTAATTTT	NM_032049	E3	TCATCCACCAAGAAGCCTGCA	65.18	GAGGTTGAGTGACATGTT	55.08	+	GTAGACTGGAAGAGCACTGTTTGCAGGCTTCTTGGTGGATGATTTTTTTTTTTTTGTTGGAGGCTCATCGTTCCTATTCAGCTGTACGCAGATGTTATCGAGGTCCGACAACATGTCACTCAACCTCGATCGGATACGCATGAGGCTA	0.331	A/G	+	AGTR1
rs5193	chrX	115218851	1497	1325	AGTGACTTTCAGGAATTGCCCATTGTTTTTCTGATATGTTTGTACAAGATT	G	TCATTAGTGAGACATATTTACAACCTAGAAGTAACTGGTGATATATCTC	NM_000686	E3	GCCCATTGTTTTTCTGATATGTTTGTACAAGA	65.58	GTGAGACATATTTACAACC	51.42	+	GTAGACTGGAAGAGCACTGTTTCTTGTACAAACATATCAGAAAAACAATGGGCTGTTGGAGGCTCATCGTTCCTATTCAGCTGTACGCAGATGTTATCGAGGTCCGACGGTTGTAAATATGTCTCACGATCGGATACGCATGAGGCTA	0.158	G/T	+	AGTR2
rs746886	chr11	56758686	1044	1044	CATTGCCTCAGTGTGTCCCTGCCCCCCACCACCCCCTGCCAAGGGTAATGT	G	TGAACAGCAGAGTTGCAGTGGATTGGGGGGTGGGAGGAGGTTTGTCCAA	NM_005161	E1	CACCCCCTGCCAAGGGTAAT	65.21	GCAGAGTTGCAGTGGATT	58.63	-	GTAGACTGGAAGAGCACTGTTATTACCCTTGGCAGGGGGTGTTTTTTTTTTTTTTGTTGGAGGCTCATCGTTCCTATTCAGCTGTACGCAGATGTTATCGAGGTCCGACAATCCACTGCAACTCTGCGATCGGATACGCATGAGGCTA	0.404	G/A	+	AGTRL1
rs746887	chr11	56758822	1180	1180	TCCATATAGACATATAAGTACAACACACACAGACAAGAGGCAGGCATCTCC	A	TCCCAAACAACATGATTCTTGGCACCAAGTAGCACCAGTGCCCAAGAAA	NM_005161	E1	CACAGACAAGAGGCAGGCATCT	65.6	ACAACATGATTCTTGGCA	55.33	-	GTAGACTGGAAGAGCACTGTTAGATGCCTGCCTCTTGTCTGTGTTTTTTTTTTTTGTTGGAGGCTCATCGTTCCTATTCAGCTGTACGCAGATGTTATCGAGGTCCGACTGCCAAGAATCATGTTGTGATCGGATACGCATGAGGCTA	0.339	A/G	+	AGTRL1
rs4273214	chr2	241466951	1340	148	AGAAGCTGTGACCTGCCCACTGGCACACAGCTGGCACTGGCACACACCTGT	C	CCATGCCCACCCTGAGGGATCAGGAGCAAACAGACCCTGCAAGGTCCTC	NM_000030	E11	TGGCACTGGCACACACCT	65.34	CCACCCTGAGGGATCAGG	61.86	+	GTAGACTGGAAGAGCACTGTTAGGTGTGTGCCAGTGCCATTTTTTTTTTTTTTTTGTTGGAGGCTCATCGTTCCTATTCAGCTGTACGCAGATGTTATCGAGGTCCGACCCTGATCCCTCAGGGTGGGATCGGATACGCATGAGGCTA	0.102	C/A	+	AGXT
rs4426527	chr2	241466188	1140	52	TGTGGCTGTACCCGCTGGCTATGACTGGAGAGACATCGTCAGCTACGTCAT	A	GACCACTTCGACATTGAGATCATGGGTGGCCTTGGGCCCTCCACGGGGA	NM_000030	E10	GGAGAGACATCGTCAGCTACGTC	65.19	TTCGACATTGAGATCATG	52.66	+	GTAGACTGGAAGAGCACTGTTGACGTAGCTGACGATGTCTCTCCTTTTTTTTTTTGTTGGAGGCTCATCGTTCCTATTCAGCTGTACGCAGATGTTATCGAGGTCCGACCATGATCTCAATGTCGAAGATCGGATACGCATGAGGCTA	0.096	A/G	+	AGXT
rs16870794	chr5	35072895	1769	32	ATTCATGCATTGGAGGGTGGAAGAAGACGGTGCTTGTATGCCACAGGCGGC	C	GAGCTGCTTTTGTGCCACTGCATTCACCTTCGGGTGGCAATGGCCAACA	NM_031900	E4	GTGCTTGTATGCCACAGGCG	65.39	CTTTTGTGCCACTGCATT	57.51	-	GTAGACTGGAAGAGCACTGTTCGCCTGTGGCATACAAGCACTTTTTTTTTTTTTTGTTGGAGGCTCATCGTTCCTATTCAGCTGTACGCAGATGTTATCGAGGTCCGACAATGCAGTGGCACAAAAGGATCGGATACGCATGAGGCTA	0.071	C/G	+	AGXT2
rs16899972	chr5	35034534	572	154	TTCTCTGGATACCAGTGGTTCTGAAATTCTTCAAATTCACCCTTGAACATA	C	GTGGCAAATTCTTGAGACTTGTGGTTTTATTTATTTCTGACAATGTTAC	NM_031900	E14	TTCTGAAATTCTTCAAATTCACCCTTGAACA	65.02	AATTCTTGAGACTTGTGG	52.59	-	GTAGACTGGAAGAGCACTGTTTGTTCAAGGGTGAATTTGAAGAATTTCAGAATTTGTTGGAGGCTCATCGTTCCTATTCAGCTGTACGCAGATGTTATCGAGGTCCGACCCACAAGTCTCAAGAATTGATCGGATACGCATGAGGCTA	0.233	C/A	+	AGXT2
rs17245714	chr5	35034650	688	38	ATGTGTTGGGTTAAGGCAGAACGAAATACTTCTACTGCAAAATCAACTTCT	G	GTTTAGTGATGCACATTGAGGGCGCAATGCGAAATGCCTGAGAAAAAAT	NM_031900	E14	GCGCCCTCAATGTGCATCACTAA	66.78	TGATTTTGCAGTAGAAGTAT	52.79	+	GTAGACTGGAAGAGCACTGTTTTAGTGATGCACATTGAGGGCGCTTTTTTTTTGTTGGAGGCTCATCGTTCCTATTCAGCTGTACGCAGATGTTATCGAGGTCCGACATACTTCTACTGCAAAATCAGATCGGATACGCATGAGGCTA	0.092	G/C	+	AGXT2
rs180749	chr5	35069361	1528	40	GGACACATTGCTGGTTGGCAACCTGTCCCACCAGGGAGTTCCATCTTGTAG	G	TCCCTACGTTTGTCAAGCCAAGTGTGTAAGGACTGCATCCATGGTAGGC	NM_031900	E6	CCACCAGGGAGTTCCATCTTGT	65.03	CGTTTGTCAAGCCAAGTG	57.97	-	GTAGACTGGAAGAGCACTGTTACAAGATGGAACTCCCTGGTGGTTTTTTTTTTTTGTTGGAGGCTCATCGTTCCTATTCAGCTGTACGCAGATGTTATCGAGGTCCGACCACTTGGCTTGACAAACGGATCGGATACGCATGAGGCTA	0.22	A/G	+	AGXT2
rs37369	chr5	35072871	1745	56	GAAGTGCGGCAAGCTTCTCTGCATATTCATGCATTGGAGGGTGGAAGAAGA	C	GGTGCTTGTATGCCACAGGCGGCCGAGCTGCTTTTGTGCCACTGCATTC	NM_031900	E4	CCGCCTGTGGCATACAAGCA	66.63	TCCACCCTCCAATGCATG	60.4	+	GTAGACTGGAAGAGCACTGTTTGCTTGTATGCCACAGGCGGTTTTTTTTTTTTTTGTTGGAGGCTCATCGTTCCTATTCAGCTGTACGCAGATGTTATCGAGGTCCGACCATGCATTGGAGGGTGGAGATCGGATACGCATGAGGCTA	0.3	T/C	+	AGXT2
rs37370	chr5	35075242	1858	57	CAATGGCCAACACTGACAGTAACAATCCCGGAAAAGAAATCCAGGTATCTG	C	TTCCTTCAGCATCAAAGAGCCACTCCATGTGCCCCTGGTGGAGCAGCAG	NM_031900	E3	GGAGTGGCTCTTTGATGCTGAAGG	66.56	CCTGGATTTCTTTTCCGG	56.28	+	GTAGACTGGAAGAGCACTGTTCCTTCAGCATCAAAGAGCCACTCCTTTTTTTTTTGTTGGAGGCTCATCGTTCCTATTCAGCTGTACGCAGATGTTATCGAGGTCCGACCCGGAAAAGAAATCCAGGGATCGGATACGCATGAGGCTA	0.449	T/C	+	AGXT2
rs466067	chr5	35045894	858	33	AAGAGGCCGACAGCTTACCTTATCCTGCACCATTTCTATGCCTATCATGAG	A	CCTTTGCCTCGGACGTCTCCAACAATTTCAAATTCATCCCGCAGCTTAG	NM_031900	E12	GTTGGAGACGTCCGAGGCAAA	65.98	ATAGGCATAGAAATGGTG	51.8	+	GTAGACTGGAAGAGCACTGTTTTTGCCTCGGACGTCTCCAACTTTTTTTTTTTTTGTTGGAGGCTCATCGTTCCTATTCAGCTGTACGCAGATGTTATCGAGGTCCGACCACCATTTCTATGCCTATGATCGGATACGCATGAGGCTA	0.167	C/T	-	AGXT2
rs1377210	chr4	109893564	1383	52	TATGAGCATCTTCAATGATTTTCTTCACTTCATCTGCATAAGCACTGGCTG	A	GTCTGCATGGTCTTCTCTATATTTTCCTCTGTAAGTATCTGGAGTTGGT	NM_031279	E6	CACTTCATCTGCATAAGCACTGGC	65.28	ATGGTCTTCTCTATATTTTC	50.1	-	GTAGACTGGAAGAGCACTGTTGCCAGTGCTTATGCAGATGAAGTGTTTTTTTTGTTGGAGGCTCATCGTTCCTATTCAGCTGTACGCAGATGTTATCGAGGTCCGACGAAAATATAGAGAAGACCATGATCGGATACGCATGAGGCTA	0.292	T/C	-	AGXT2L1
rs4239	chr20	32331821	85	85	GCTTTCTTTTAACATTATAGGCCAAATTATTCTCTTTTTGACCCAGGGTTG	T	GAAAGGAACCATCTGGTTATAAAGTGGTGGCAGATTTCACGAAATCTGC	NM_000687	E10	GCCAAATTATTCTCTTTTTGACCCAGGGT	66.76	AACCATCTGGTTATAAAGT	51.5	-	GTAGACTGGAAGAGCACTGTTACCCTGGGTCAAAAAGAGAATAATTTGGCTTTTGTTGGAGGCTCATCGTTCCTATTCAGCTGTACGCAGATGTTATCGAGGTCCGACACTTTATAACCAGATGGTTGATCGGATACGCATGAGGCTA	0.458	A/T	-	AHCY
rs6940875	chr6	135757662	2196	56	TGAGTGAAACCAAACTGATGTAGAATCTCTTGAGCGGTCAGCATGTTTGAC	T	GCTTTAACTTAGACTGTTGTGAGGAAACTGCTGGTGGTGAAGTAAATGA	NM_017651	E22	CTCTTGAGCGGTCAGCATGTTTG	65.34	ACTTAGACTGTTGTGAGG	54	-	GTAGACTGGAAGAGCACTGTTCAAACATGCTGACCGCTCAAGAGTTTTTTTTTTTGTTGGAGGCTCATCGTTCCTATTCAGCTGTACGCAGATGTTATCGAGGTCCGACCCTCACAACAGTCTAAGTGATCGGATACGCATGAGGCTA	0.108	T/G	+	AHI1
rs9494209	chr6	135648447	1630	31	AACTCTGAAGAGAAATTCCATTTGGTTTGTCATTTTCACCTCTGTGCATTT	C	GGCAGCTCTTAACTTTTCTTCAATTCTTTcctctattagagtgactttt	NM_017651	E28	GGTTTGTCATTTTCACCTCTGTGCAT	65.31	TCTTAACTTTTCTTCAATTCTT	52.4	-	GTAGACTGGAAGAGCACTGTTATGCACAGAGGTGAAAATGACAAACCTTTTGTTGGAGGCTCATCGTTCCTATTCAGCTGTACGCAGATGTTATCGAGGTCCGACAAGAATTGAAGAAAAGTTAAGAGATCGGATACGCATGAGGCTA	0.283	C/G	+	AHI1
rs11231128	chr11	62047294	7344	7344	TCAGGTGCATCTCTGGTATCTTAAATTTGGGTCCCTTGAATTTACCCTCTG	A	GCCTTCGATGTTAATGTCAGGAGTGTCAATGTCCACTTTGGGGCCCTTG	NM_001620	E5	CTTAAATTTGGGTCCCTTGAATTTACCCTC	65.13	GATGTTAATGTCAGGAGT	51.7	-	GTAGACTGGAAGAGCACTGTTGAGGGTAAATTCAAGGGACCCAAATTTAAGTTTTGTTGGAGGCTCATCGTTCCTATTCAGCTGTACGCAGATGTTATCGAGGTCCGACACTCCTGACATTAACATCGATCGGATACGCATGAGGCTA	0.133	A/G	+	AHNAK
rs11231130	chr11	62056520	16570	1602	ATTGACCTTGGGCCCTGAAATACTGATATCTCCTTTGGGTAGAGTCATATG	A	ACATCTGGACCTTCCCCTTTGGCTCCTGGAGTGCTGAACGTGGGCATTT	NM_001620	E5	GCCAAAGGGGAAGGTCCAGAT	65.3	ACTCTACCCAAAGGAGAT	54.53	+	GTAGACTGGAAGAGCACTGTTATCTGGACCTTCCCCTTTGGCTTTTTTTTTTTTTGTTGGAGGCTCATCGTTCCTATTCAGCTGTACGCAGATGTTATCGAGGTCCGACATCTCCTTTGGGTAGAGTGATCGGATACGCATGAGGCTA	0.267	A/C	+	AHNAK
rs11824660	chr11	62051148	11198	6974	GGCATAGAAATATTGGGGGCTTTGAAATGCATATCAGGCATCTTGAACTTA	G	GGCCTTTCAATTTGCCCTCTGGTCCCTCAATGTCAATGTCTGGCCCACT	NM_001620	E5	GGGACCAGAGGGCAAATTGAAAGG	66.85	CAAGATGCCTGATATGCA	55.4	+	GTAGACTGGAAGAGCACTGTTCCTTTCAATTTGCCCTCTGGTCCCTTTTTTTTTTGTTGGAGGCTCATCGTTCCTATTCAGCTGTACGCAGATGTTATCGAGGTCCGACTGCATATCAGGCATCTTGGATCGGATACGCATGAGGCTA	0.142	G/A	+	AHNAK
rs2259606	chr11	61957706	115	115	AAAGCCCCCTCTAGTCCCAAACCTAAGCCCACACTCTGTCCCCTTGCAAGT	A	AAGAAATGCACCAAGCAGGGCTTATGCAGCAGCCCTCGGTCTGGCCTGG	NM_024060	E6	AAGCCCTGCTTGGTGCATTTC	65.18	AAGGGGACAGAGTGTGGG	61.63	+	GTAGACTGGAAGAGCACTGTTGAAATGCACCAAGCAGGGCTTTTTTTTTTTTTTTGTTGGAGGCTCATCGTTCCTATTCAGCTGTACGCAGATGTTATCGAGGTCCGACCCCACACTCTGTCCCCTTGATCGGATACGCATGAGGCTA	0.317	T/C	-	AHNAK
rs10145032	chr14	104485854	11219	6327	CACATCCGCTGAGGCCTCGATGGACTTGCCAAGGGCAGACACCCCAAACGA	C	AGCATCTTGAACTTGGGCATTTTGAACTTGCTGTCTTTGGCAGTCACGT	NM_138420	E7	CCAAGGGCAGACACCCCAAAC	66.92	TTGAACTTGGGCATTTTG	54.63	-	GTAGACTGGAAGAGCACTGTTGTTTGGGGTGTCTGCCCTTGGTTTTTTTTTTTTTGTTGGAGGCTCATCGTTCCTATTCAGCTGTACGCAGATGTTATCGAGGTCCGACCAAAATGCCCAAGTTCAAGATCGGATACGCATGAGGCTA	0.412	C/G	+	AHNAK2
rs1048257	chr14	104475428	793	793	TGTGTGTGTAGCCTTTACTTTCCAACTTAGTTTTTTGCATCTCTCTTGTAC	T	GATGAGCCATACCTCTCAGCCTTCATTTGGTCCCAGGCCTGACCCTTTG	NM_138420	E7	TGAAGGCTGAGAGGTATGGCTCA	66.04	GAGAGATGCAAAAAACTAA	51.46	+	GTAGACTGGAAGAGCACTGTTTGAGCCATACCTCTCAGCCTTCATTTTTTTTTTGTTGGAGGCTCATCGTTCCTATTCAGCTGTACGCAGATGTTATCGAGGTCCGACTTAGTTTTTTGCATCTCTCGATCGGATACGCATGAGGCTA	0.4	G/A	-	AHNAK2
rs11623422	chr14	104478075	3440	3440	AGGGGCCACTACTGATGTCTGCAAGGAGGCCACAAGCTCTTCTGGGCCCTG	A	GACACACAGGTGCCTGGGGATGGCAGCTGGGTGCTTGGCAAGGGGCACT	NM_138420	E7	TCCCCAGGCACCTGTGTG	65.1	CCAGAAGAGCTTGTGGCC	61.43	+	GTAGACTGGAAGAGCACTGTTCACACAGGTGCCTGGGGATTTTTTTTTTTTTTTTGTTGGAGGCTCATCGTTCCTATTCAGCTGTACGCAGATGTTATCGAGGTCCGACGGCCACAAGCTCTTCTGGGATCGGATACGCATGAGGCTA	0.388	G/A	+	AHNAK2
rs11846918	chr14	104486513	11878	5668	GGACGTCCACCTCCATGCTGGGCAGAGACACCTCGACATCGGGGACTCTCA	T	TTCCACCTTGGGGTCTTTTAGGTCCAGTTTGGGGCCCTTGATGTCCACC	NM_138420	E7	ACCTCGACATCGGGGACTCT	65.48	CTTGGGGTCTTTTAGGTC	55.11	-	GTAGACTGGAAGAGCACTGTTAGAGTCCCCGATGTCGAGGTTTTTTTTTTTTTTTGTTGGAGGCTCATCGTTCCTATTCAGCTGTACGCAGATGTTATCGAGGTCCGACGACCTAAAAGACCCCAAGGATCGGATACGCATGAGGCTA	0.307	T/C	+	AHNAK2
rs11851053	chr14	104478252	3617	3617	CATTTGGGGGACTGAAAACACAAACTTTGGTTTATAGAATTTAGGAAAAGA	T	ACCTGACCAAGAGAAACAGGAATCATGGAATTCAGTGGGCCAGAGTGAC	NM_138420	E7	TCCATGATTCCTGTTTCTCTTGGTCAG	65.5	CCTAAATTCTATAAACCAAAGT	52.36	+	GTAGACTGGAAGAGCACTGTTCTGACCAAGAGAAACAGGAATCATGGATTTGTTGGAGGCTCATCGTTCCTATTCAGCTGTACGCAGATGTTATCGAGGTCCGACACTTTGGTTTATAGAATTTAGGGATCGGATACGCATGAGGCTA	0.4	C/T	+	AHNAK2
rs2278607	chr14	104491259	16624	922	CCCTGCCCGGCATCCACCCGGCTCCTTCCACCTCCTCACCCTTCAGGCCAG	T	ACCCGCTTTTGAGGACGCATCCTGTCTCTTCCCTCGCTGTGGGGTACTA	NM_138420	E7	CCTCCTCACCCTTCAGGCC	65.07	TTTTGAGGACGCATCCTG	58.31	-	GTAGACTGGAAGAGCACTGTTGGCCTGAAGGGTGAGGAGGTTTTTTTTTTTTTTTGTTGGAGGCTCATCGTTCCTATTCAGCTGTACGCAGATGTTATCGAGGTCCGACCAGGATGCGTCCTCAAAAGATCGGATACGCATGAGGCTA	0.342	A/G	-	AHNAK2
rs2819419	chr14	104477282	2647	2647	TAAGGCTGGGCATGCGGAACTTGGGCATTTTAAACCAGCTTTCCTGCGAGT	A	CTTGGTCATGGCTTCCTCCTCTGGGCTTTCCACTGTGAGGACTTCAGCA	NM_138420	E7	CCAGAGGAGGAAGCCATGACCA	66.83	AGGAAAGCTGGTTTAAAA	52.23	+	GTAGACTGGAAGAGCACTGTTTGGTCATGGCTTCCTCCTCTGGTTTTTTTTTTTTGTTGGAGGCTCATCGTTCCTATTCAGCTGTACGCAGATGTTATCGAGGTCCGACTTTTAAACCAGCTTTCCTGATCGGATACGCATGAGGCTA	0.258	C/A	+	AHNAK2
rs3742935	chr14	104476643	2008	2008	GCACTTCCCTCACAGTGGGGATGAACACATCATCCTCTGAGCTGGGGGCAG	G	GAAGGAGAACCTTGGTACCATTAATTTGGGGAATTTGACAGTTAGGACA	NM_138420	E7	CATCCTCTGAGCTGGGGGC	65.48	GAACCTTGGTACCATTAAT	52.72	-	GTAGACTGGAAGAGCACTGTTGCCCCCAGCTCAGAGGATGTTTTTTTTTTTTTTGTTGGAGGCTCATCGTTCCTATTCAGCTGTACGCAGATGTTATCGAGGTCCGACATTAATGGTACCAAGGTTCGATCGGATACGCATGAGGCTA	0.398	G/C	-	AHNAK2
rs4465542	chr14	104478842	4207	4207	ATGGATCATGAAGATCACCTTCATGAACAACAGATTCCACAATGGGAAATG	T	GGAAGTCTTCTCATGGAATGTAACATTTCCTTCGATTTCAGAGGAAGAC	NM_138420	E7	CATGAACAACAGATTCCACAATGGGAAA	65.29	CTTCTCATGGAATGTAACA	52.82	-	GTAGACTGGAAGAGCACTGTTTTTCCCATTGTGGAATCTGTTGTTCATGTTTTTGTTGGAGGCTCATCGTTCCTATTCAGCTGTACGCAGATGTTATCGAGGTCCGACTGTTACATTCCATGAGAAGGATCGGATACGCATGAGGCTA	0.4	C/T	+	AHNAK2
rs748358	chr14	104475637	1002	1002	TCACCCTCTTCCTTCTCTTCAGGGGAGAAACTTTCTCGGGCATCAAAAAAC	G	TGATTGTTTCTTCTTGAAGTTTTTGTTCTTCCAGCTCTGCCCCATCTTC	NM_138420	E7	GGAGAAACTTTCTCGGGCATCAAAAA	65.11	TTTCTTCTTGAAGTTTTTGT	52.09	-	GTAGACTGGAAGAGCACTGTTTTTTTGATGCCCGAGAAAGTTTCTCCTTTTTTGTTGGAGGCTCATCGTTCCTATTCAGCTGTACGCAGATGTTATCGAGGTCCGACACAAAAACTTCAAGAAGAAAGATCGGATACGCATGAGGCTA	0.093	C/T	-	AHNAK2
rs9672139	chr14	104479226	4591	4591	TGGGCATCTCCACCTTGGGCAGGTGCCCTTTGAGGCCGGCTACCTCGGGCA	T	GTGGCCTTCTGGAAGTTTCAAGTCCACCTGGCCAGCCTGGACCTCCAGG	NM_138420	E7	AGGCCGGCTACCTCGGG	67.04	TTCTGGAAGTTTCAAGTC	52.51	-	GTAGACTGGAAGAGCACTGTTCCCGAGGTAGCCGGCCTTTTTTTTTTTTTTTTTTGTTGGAGGCTCATCGTTCCTATTCAGCTGTACGCAGATGTTATCGAGGTCCGACGACTTGAAACTTCCAGAAGATCGGATACGCATGAGGCTA	0.39	G/T	+	AHNAK2
rs17779352	chr7	17316150	713	66	AGCTGAAGGAATCAAGTCAAATCCTTCCAAGCGGCATAGAGACCGACTTAA	T	ACAGAGTTGGACCGTTTGGCTAGCCTGCTGCCTTTCCCACAAGATGTTA	NM_001621	E2	CAAGCGGCATAGAGACCGACTT	65.64	TTGGACCGTTTGGCTAGC	61.03	+	GTAGACTGGAAGAGCACTGTTAAGTCGGTCTCTATGCCGCTTGTTTTTTTTTTTTGTTGGAGGCTCATCGTTCCTATTCAGCTGTACGCAGATGTTATCGAGGTCCGACGCTAGCCAAACGGTCCAAGATCGGATACGCATGAGGCTA	0.092	T/C	+	AHR
rs2066853	chr7	17345634	2242	500	GTGACTTGTACAGCATAATGAAAAACCTAGGCATTGATTTTGAAGACATCA	G	ACACATGCAGAATGAAAAATTTTTCAGAAATGATTTTTCTGGTGAGGTT	NM_001621	E10	TGAAAAACCTAGGCATTGATTTTGAAGACAT	65.12	GCAGAATGAAAAATTTTTCA	51.86	+	GTAGACTGGAAGAGCACTGTTATGTCTTCAAAATCAATGCCTAGGTTTTTCATGTTGGAGGCTCATCGTTCCTATTCAGCTGTACGCAGATGTTATCGAGGTCCGACTGAAAAATTTTTCATTCTGCGATCGGATACGCATGAGGCTA	0.425	G/A	+	AHR
rs2561659	chr5	488559	2814	1592	ACAACACGCGGAGAAAGGGGTCCGTGAGCCCACTCATAGAGGAATCTAGAA	C	GTTCCAGGCAGCAGAGGCTGGCAGCGTGGGTCCCACACTGCCCCACACC	NM_020731	E12	CAGCCTCTGCTGCCTGGA	65.21	ATTCCTCTATGAGTGGGC	56.3	-	GTAGACTGGAAGAGCACTGTTTCCAGGCAGCAGAGGCTGTTTTTTTTTTTTTTTTGTTGGAGGCTCATCGTTCCTATTCAGCTGTACGCAGATGTTATCGAGGTCCGACGCCCACTCATAGAGGAATGATCGGATACGCATGAGGCTA	0.254	A/G	-	AHRR
rs2672725	chr5	487980	2235	1013	GGTGCACATTCCTGCCATAGCGCAGTGACCACCATCCAAGCTCAGATCTGT	G	TGTCTACGCTCAGATGCGTCGGTGGCTGGGCTGCCCTGCTCCTGGTCAG	NM_020731	E12	CCGACGCATCTGAGCGTAGA	65.16	CTGAGCTTGGATGGTGGT	59.99	-	GTAGACTGGAAGAGCACTGTTTCTACGCTCAGATGCGTCGGTTTTTTTTTTTTTTGTTGGAGGCTCATCGTTCCTATTCAGCTGTACGCAGATGTTATCGAGGTCCGACACCACCATCCAAGCTCAGGATCGGATACGCATGAGGCTA	0.161	C/G	+	AHRR
rs349583	chr5	489664	3919	1739	TTTGCCCCCATGTGGCAGGGATAGGGATAAGGATCTCCTCTCAGTACTGGA	A	GAGAACAGCCAACCATCTGAGCCCAGAGTCACAGATCCATCGTGGCCCC	NM_020731	E12	GGGCTCAGATGGTTGGCTGTTC	66.74	ACTGAGAGGAGATCCTTA	53.55	-	GTAGACTGGAAGAGCACTGTTGAACAGCCAACCATCTGAGCCCTTTTTTTTTTTTGTTGGAGGCTCATCGTTCCTATTCAGCTGTACGCAGATGTTATCGAGGTCCGACTAAGGATCTCCTCTCAGTGATCGGATACGCATGAGGCTA	0.356	C/T	-	AHRR
rs1061629	chr14	76995763	263	52	ACGGAGAGAGATGCTTCAAATTGGTCCACGGATAAGCTGAAAACACTGTTC	C	TGGCAGTGCAGGTTCAAAATGAAGAAGGCAAGTGTGAGGTGACGGAAGT	NM_012111	E2	TCCACGGATAAGCTGAAAACACTGT	65.49	TGCAGGTTCAAAATGAAG	54.01	+	GTAGACTGGAAGAGCACTGTTACAGTGTTTTCAGCTTATCCGTGGATTTTTTTTTGTTGGAGGCTCATCGTTCCTATTCAGCTGTACGCAGATGTTATCGAGGTCCGACCTTCATTTTGAACCTGCAGATCGGATACGCATGAGGCTA	0.067	C/T	+	AHSA1
rs11539461	chr14	77005411	1214	149	ACTCCAGCCTGCTGGACACTTCAGTCCAGCTCTCTCCTGACTGGGGCTTGC	G	ACTCACAGGATTGCATCGTCCCAGCTGCTAACTTGGGGCCGGGGCCCCT	NM_012111	E9	GCTCTCTCCTGACTGGGGCTT	66.77	AGGATTGCATCGTCCCAG	60.15	+	GTAGACTGGAAGAGCACTGTTAAGCCCCAGTCAGGAGAGAGCTTTTTTTTTTTTTGTTGGAGGCTCATCGTTCCTATTCAGCTGTACGCAGATGTTATCGAGGTCCGACCTGGGACGATGCAATCCTGATCGGATACGCATGAGGCTA	0.092	G/A	+	AHSA1
rs11982	chr14	77005429	1232	131	CTTCAGTCCAGCTCTCTCCTGACTGGGGCTTGCGACTCACAGGATTGCATC	G	TCCCAGCTGCTAACTTGGGGCCGGGGCCCCTCCCTTCCACATATACCTT	NM_012111	E9	GGCCCCAAGTTAGCAGCTGG	66.71	ATCCTGTGAGTCGCAAGC	60.78	-	GTAGACTGGAAGAGCACTGTTCCAGCTGCTAACTTGGGGCCTTTTTTTTTTTTTTGTTGGAGGCTCATCGTTCCTATTCAGCTGTACGCAGATGTTATCGAGGTCCGACGCTTGCGACTCACAGGATGATCGGATACGCATGAGGCTA	0.067	C/T	-	AHSA1
rs7250	chr14	77005272	1075	100	TGAGCTGTGCATGGAAGGTCGAGGCATCCCTGCTCCTGAGGAAGAGCGGAC	G	CGACAGGGCTGGCAGCGGTACTACTTTGAGGGCATTAAACAGACCTTTG	NM_012111	E9	TACCGCTGCCAGCCCTGT	67.27	TCTTCCTCAGGAGCAGGG	61.05	-	GTAGACTGGAAGAGCACTGTTACAGGGCTGGCAGCGGTATTTTTTTTTTTTTTTTGTTGGAGGCTCATCGTTCCTATTCAGCTGTACGCAGATGTTATCGAGGTCCGACCCCTGCTCCTGAGGAAGAGATCGGATACGCATGAGGCTA	0.085	G/A	+	AHSA1
rs2600665	chr2	61259298	974	512	CGATGTATATGCGAAGACACTTGATAGCTGGTATTGTCATGATTCTGATTA	G	TTCACTACTGCTACTTTCCCTGTGGCCTAGGCTTTGCCTATTTCCAGTG	NM_152392	E1	GCCACAGGGAAAGTAGCAGTAGTG	66	GAATCATGACAATACCAG	50.64	-	GTAGACTGGAAGAGCACTGTTCACTACTGCTACTTTCCCTGTGGCTTTTTTTTTTGTTGGAGGCTCATCGTTCCTATTCAGCTGTACGCAGATGTTATCGAGGTCCGACCTGGTATTGTCATGATTCGATCGGATACGCATGAGGCTA	0.242	A/C	-	AHSA2
rs3856522	chr2	61259368	1044	442	CCTGTGGCCTAGGCTTTGCCTATTTCCAGTGGGCGAGCTAGCTAGATCCTC	C	TCCCTTAAATAAGCCAGTGTTTTTAAGACAGAATACTACTTGCATAGTG	NM_152392	E1	GTGGGCGAGCTAGCTAGATCC	65.15	AAATAAGCCAGTGTTTTTAA	51.91	+	GTAGACTGGAAGAGCACTGTTGGATCTAGCTAGCTCGCCCACTTTTTTTTTTTGTTGGAGGCTCATCGTTCCTATTCAGCTGTACGCAGATGTTATCGAGGTCCGACTTAAAAACACTGGCTTATTTGATCGGATACGCATGAGGCTA	0.33	G/C	-	AHSA2
rs1071592	chr3	187821118	890	50	GCCCGTGAGCTCACAGCCCCAACCAGAAGGTGCCAATGAAGCAGTCCCCAC	A	CCCGTGGTGGACCCAGATGCACCTCCGTCCCCTCCACTTGGCGCACCTG	NM_001622	E7	TGCATCTGGGTCCACCACG	65.59	ACTGCTTCATTGGCACCT	60.23	-	GTAGACTGGAAGAGCACTGTTCGTGGTGGACCCAGATGCATTTTTTTTTTTTTTTGTTGGAGGCTCATCGTTCCTATTCAGCTGTACGCAGATGTTATCGAGGTCCGACAGGTGCCAATGAAGCAGTGATCGGATACGCATGAGGCTA	0.16	C/A	+	AHSG
rs4831	chr3	187813662	119	119	CTCTGGGGCAGCCATGAAGTCCCTCGTCCTGCTCCTTTGTCTTGCTCAGCT	C	TGGGGCTGCCACTCAGCCCCACATGGCCCAGGGCTGATTTATAGACAAC	NM_001622	E1	GGGGCTGAGTGGCAGCCC	69.02	GCAAGACAAAGGAGCAGG	59.36	-	GTAGACTGGAAGAGCACTGTTGGGCTGCCACTCAGCCCCTTTTTTTTTTTTTTTTGTTGGAGGCTCATCGTTCCTATTCAGCTGTACGCAGATGTTATCGAGGTCCGACCCTGCTCCTTTGTCTTGCGATCGGATACGCATGAGGCTA	0.375	C/G	+	AHSG
rs12307097	chr12	8647837	1809	363	CATTTGATCCTCTCACCATGCTTTTTAGGATCTACCTTCTGCTCTCATCCT	A	CCTAAAAGTCATAGAAAAACGTTGACACTTTAGGATGCTCCCAGGTCCT	NM_020661	E5	GCTTTTTAGGATCTACCTTCTGCTCTCATC	65.82	AGTCATAGAAAAACGTTGA	52.66	-	GTAGACTGGAAGAGCACTGTTGATGAGAGCAGAAGGTAGATCCTAAAAAGCTTTGTTGGAGGCTCATCGTTCCTATTCAGCTGTACGCAGATGTTATCGAGGTCCGACTCAACGTTTTTCTATGACTGATCGGATACGCATGAGGCTA	0.375	A/G	+	AICDA
rs2028373	chr12	8648747	2250	38	GAGACGAACTGAATTTTCATGCAGCCCTTCCCAGGCTTTGAAAGTTCTTTC	G	TGGTTTTCTACAAAAGTATTCCAGCAGTAAAAATAACCTTTGAAGGTCA	NM_020661	E4	CCCTTCCCAGGCTTTGAAAGTTCTT	66.29	TCTACAAAAGTATTCCAGC	52.82	-	GTAGACTGGAAGAGCACTGTTAAGAACTTTCAAAGCCTGGGAAGGGTTTTTTTTGTTGGAGGCTCATCGTTCCTATTCAGCTGTACGCAGATGTTATCGAGGTCCGACGCTGGAATACTTTTGTAGAGATCGGATACGCATGAGGCTA	0.317	G/A	+	AICDA
rs7292968	chr22	19665558	2220	88	CAAGGCCTCTGCTGCCACTGACAGCTGGCACTGGAGGCAGGACAAGCCCTG	C	CTCTTCTCCCTCTATTGGGACTGGTCCCCTGAAGAACCCTGCAACACGT	NM_001018060	E20	TGGAGGCAGGACAAGCCC	65.2	TCCCTCTATTGGGACTGG	57.91	+	GTAGACTGGAAGAGCACTGTTGGGCTTGTCCTGCCTCCATTTTTTTTTTTTTTTTGTTGGAGGCTCATCGTTCCTATTCAGCTGTACGCAGATGTTATCGAGGTCCGACCCAGTCCCAATAGAGGGAGATCGGATACGCATGAGGCTA	0.44	C/T	+	AIFL
rs7774011	chr6	143423802	87	87	GAACATGGCGCTTGTCCCCTGCCAGGTGCTGCGGATGGCAATCCTGCTGTC	T	TACTGCTCTATCCTGTGTAACTACAAGGCCATCGAAATGCCCTCACACC	NM_016108	E1	GCGGATGGCAATCCTGCTG	65.12	TCTATCCTGTGTAACTACA	52.32	+	GTAGACTGGAAGAGCACTGTTCAGCAGGATTGCCATCCGCTTTTTTTTTTTTTTGTTGGAGGCTCATCGTTCCTATTCAGCTGTACGCAGATGTTATCGAGGTCCGACTGTAGTTACACAGGATAGAGATCGGATACGCATGAGGCTA	0.28	T/C	+	AIG1
rs1159148	chr6	107073877	1364	179	TTGAAAACAAACGGACAAACAGTAGCCCAAGACACACTGACATTCGAGGCC	A	AAGGAATACTCCTGCCTCTAGTAAAACGTTTGTTGGGAGGGCAAAGCTG	NM_001624	E2	CCCAAGACACACTGACATTCGAGG	66.2	TACTCCTGCCTCTAGTAA	53.59	+	GTAGACTGGAAGAGCACTGTTCCTCGAATGTCAGTGTGTCTTGGGTTTTTTTTTTGTTGGAGGCTCATCGTTCCTATTCAGCTGTACGCAGATGTTATCGAGGTCCGACTTACTAGAGGCAGGAGTAGATCGGATACGCATGAGGCTA	0.267	T/G	-	AIM1
rs13319	chr6	107124346	6871	679	CACCTGCATCCACACATGGCCTGCATGGGGCTGCCTTCCCTGCAGTGTTCT	G	CAGCCATGCTTCAGGGTATAGCTGTTGGTGGACAGCCTCAGGTCTTGGG	NM_001624	E20	GCTGCCTTCCCTGCAGTGTT	66.57	TGCTTCAGGGTATAGCTG	56.67	+	GTAGACTGGAAGAGCACTGTTAACACTGCAGGGAAGGCAGCTTTTTTTTTTTTTTGTTGGAGGCTCATCGTTCCTATTCAGCTGTACGCAGATGTTATCGAGGTCCGACCAGCTATACCCTGAAGCAGATCGGATACGCATGAGGCTA	0.367	G/A	+	AIM1
rs1676015	chr6	107108106	4819	29	CACAGTCAAAGTTTTGAAGAAACAACAAGTCAAATTGATGATTCATTTTCT	A	CCAAGTCTTGCAGAGTTTCAGGAGGCAGCTGGGTTGTATATGATGGAGA	NM_001624	E14	GCCTCCTGAAACTCTGCAAGACTT	65.95	TGAATCATCAATTTGACTTG	52.61	-	GTAGACTGGAAGAGCACTGTTAAGTCTTGCAGAGTTTCAGGAGGCTTTTTTTTGTTGGAGGCTCATCGTTCCTATTCAGCTGTACGCAGATGTTATCGAGGTCCGACCAAGTCAAATTGATGATTCAGATCGGATACGCATGAGGCTA	0.167	A/T	+	AIM1
rs2297970	chr6	107106514	4670	32	TACTGGATAAAGGATTTTATACCAGTTTTGAGGACTGGGGAGGCAAAAATT	G	TAAGATCTCTTCTGTTCAACCTATATGTTTGGATTCTTTCACTGGCCCA	NM_001624	E12	TTGAGGACTGGGGAGGCAAAAA	65.23	CTCTTCTGTTCAACCTATAT	52.3	+	GTAGACTGGAAGAGCACTGTTTTTTTGCCTCCCCAGTCCTCAATTTTTTTTTTGTTGGAGGCTCATCGTTCCTATTCAGCTGTACGCAGATGTTATCGAGGTCCGACATATAGGTTGAACAGAAGAGGATCGGATACGCATGAGGCTA	0.083	G/A	+	AIM1
rs3747787	chr6	107074470	1957	772	GGGGATGTTCCCAAAGACACATGTGTTCAATCACCCATAAGCAGTTTCCCA	T	GCACTGATCTAAAAGTGTCAGAAAACCATAAAGGATGTGTTTTGCCTGT	NM_001624	E2	GTGTTCAATCACCCATAAGCAGTTTCC	65.47	ATCTAAAAGTGTCAGAAAAC	51.85	+	GTAGACTGGAAGAGCACTGTTGGAAACTGCTTATGGGTGATTGAACACTTTTTGTTGGAGGCTCATCGTTCCTATTCAGCTGTACGCAGATGTTATCGAGGTCCGACGTTTTCTGACACTTTTAGATGATCGGATACGCATGAGGCTA	0.158	T/C	+	AIM1
rs783396	chr6	107094062	4073	35	TCATCCTGGAACCTGGTGAATACCCTGACTTGTCCTTCTGGGATACAGAAG	A	AGCGTACATTGGATCCATGCGGCCTCTGAAAATGGGTGGCCGTAAAGTT	NM_001624	E7	GCCGCATGGATCCAATGTACG	65.08	TATCCCAGAAGGACAAGT	54.88	-	GTAGACTGGAAGAGCACTGTTCGTACATTGGATCCATGCGGCTTTTTTTTTTTTTGTTGGAGGCTCATCGTTCCTATTCAGCTGTACGCAGATGTTATCGAGGTCCGACACTTGTCCTTCTGGGATAGATCGGATACGCATGAGGCTA	0.1	C/A	+	AIM1
rs8013	chr6	107124846	7371	179	CTGGAGTCTATGGTAGGCAATTATGGTCACTGGAATAGTTTGTCTTGTTTT	A	AAATATTATTGGTGCATGTACAACAGCATCCAACATATCTGTCTTGTTC	NM_001624	E20	TGGATGCTGTTGTACATGCACCAATAATAT	66.04	AGACAAACTATTCCAGTG	51.94	-	GTAGACTGGAAGAGCACTGTTATATTATTGGTGCATGTACAACAGCATCCATTTTGTTGGAGGCTCATCGTTCCTATTCAGCTGTACGCAGATGTTATCGAGGTCCGACCACTGGAATAGTTTGTCTGATCGGATACGCATGAGGCTA	0.348	A/C	+	AIM1
rs11247925	chr1	26545694	1640	96	TCTTCCTGGGTGGGGGGCCGCTGCCGCCATGTCAATGTGGCACTTACCACT	C	GGGCCTTGGCCCGGGCCATGGGCCCACCTGCCTCCTCCATGTGGGGCCC	NM_017977	E2	CATGGCCCGGGCCAAGGC	70.09	AAGTGCCACATTGACATG	56.55	+	GTAGACTGGAAGAGCACTGTTGCCTTGGCCCGGGCCATGTTTTTTTTTTTTTTTTGTTGGAGGCTCATCGTTCCTATTCAGCTGTACGCAGATGTTATCGAGGTCCGACCATGTCAATGTGGCACTTGATCGGATACGCATGAGGCTA	0.164	C/T	+	AIM1L
rs2073611	chr21	44535108	227	44	AGAAGCAGGTCGGGAGAGACCTCCCTGGGCCTGGCCCCACTGCCCTGTGAG	G	AAGGGTTCATGTGGTTGGTGTACAGTTCCGGGGCCCCTGGAACGCAGCA	NM_000658	E2	GGCCCCACTGCCCTGTG	66.51	TCATGTGGTTGGTGTACA	56.64	+	GTAGACTGGAAGAGCACTGTTCACAGGGCAGTGGGGCCTTTTTTTTTTTTTTTTTGTTGGAGGCTCATCGTTCCTATTCAGCTGTACGCAGATGTTATCGAGGTCCGACTGTACACCAACCACATGAGATCGGATACGCATGAGGCTA	0.092	G/A	+	AIRE
rs12074406	chr1	4742840	2052	376	CTGTGCCAATAATACCATTATGTGCCATGTACTGACCCGAAAGGCTCGGCC	G	CAGAGCCGGGGCCCAGCGAATCACGCAGAGAAATCTTACAGAAAACAGG	NM_018836	E6	TTCGCTGGGCCCCGGCTC	71.05	GCCTTTCGGGTCAGTACA	59.99	-	GTAGACTGGAAGAGCACTGTTGAGCCGGGGCCCAGCGAATTTTTTTTTTTTTTTTGTTGGAGGCTCATCGTTCCTATTCAGCTGTACGCAGATGTTATCGAGGTCCGACTGTACTGACCCGAAAGGCGATCGGATACGCATGAGGCTA	0.314	A/G	+	AJAP1
rs913987	chr9	129668959	380	380	GCCCTCATGGCCGTGGCAATGGACAGCGTCCACTCCTCACTCAGTGTGTTC	T	CATCCTGACCTTGAGGTGGGGGTGAGGGGGACATTGAGTCTGTTTTAGA	NM_000476	E7	CCCCCACCTCAAGGTCAGGA	66.4	ACTGAGTGAGGAGTGGAC	58.53	+	GTAGACTGGAAGAGCACTGTTTCCTGACCTTGAGGTGGGGGTTTTTTTTTTTTTTGTTGGAGGCTCATCGTTCCTATTCAGCTGTACGCAGATGTTATCGAGGTCCGACGTCCACTCCTCACTCAGTGATCGGATACGCATGAGGCTA	0.325	A/C	-	AK1
rs998664	chr1	33248012	1840	1009	AGGCTTATCTCATATGCACATACTTGGACCTCCCTACCACACAGCTGCCAG	C	GACAAGAAAGGGCTTCTTTTCCTTCCAGCCAGGTCCAGAATTCAATGTC	NM_013411	E7	CTCCCTACCACACAGCTGCC	65.74	AAAGGGCTTCTTTTCCTT	54.69	-	GTAGACTGGAAGAGCACTGTTGGCAGCTGTGTGGTAGGGAGTTTTTTTTTTTTTTGTTGGAGGCTCATCGTTCCTATTCAGCTGTACGCAGATGTTATCGAGGTCCGACAAGGAAAAGAAGCCCTTTGATCGGATACGCATGAGGCTA	0.253	C/T	+	AK2
rs10873950	chr1	77797189	2883	315	CTATATCAACCTATTCTCCACACTTCAGACAACTGTCTGCACTCACGGCAC	A	CACACTTTGTATCATGCAGGCCACACTCAGAGCTAGTCAGTACATGAAC	NM_012093	E14	GTGTGGCCTGCATGATACAAAGTG	65.47	TGAGTGCAGACAGTTGTC	57.85	-	GTAGACTGGAAGAGCACTGTTCACTTTGTATCATGCAGGCCACACTTTTTTTTTTGTTGGAGGCTCATCGTTCCTATTCAGCTGTACGCAGATGTTATCGAGGTCCGACGACAACTGTCTGCACTCAGATCGGATACGCATGAGGCTA	0.432	G/A	+	AK5
rs2689680	chr1	77521373	499	499	GGGAGGGAGCTGCGAGGGGGGCGGACTCCTGTTGCTCAGTCTTCAGACCGC	A	GCACAGCATCATCTGCACCGGGACCCGGGAATGGGGGGACACTTGGAGA	NM_012093	E1	CCCGGTGCAGATGATGCTGT	66.09	TGAAGACTGAGCAACAGG	57.5	-	GTAGACTGGAAGAGCACTGTTACAGCATCATCTGCACCGGGTTTTTTTTTTTTTTGTTGGAGGCTCATCGTTCCTATTCAGCTGTACGCAGATGTTATCGAGGTCCGACCCTGTTGCTCAGTCTTCAGATCGGATACGCATGAGGCTA	0.466	T/C	-	AK5
rs17761023	chr17	52537876	283	76	TGGCAATCCAGTTCCGTTCGCTCTTCCCCTTGGCATTGCCTGGGATGCTGG	C	GCTCCTCGGCTGGTGGTGGTTTTTCTCTCGTAAAAAAGGCCATGTCAGC	NM_003488	E2	TGGCATTGCCTGGGATGCT	65.74	CGGCTGGTGGTGGTTTTT	61.92	+	GTAGACTGGAAGAGCACTGTTAGCATCCCAGGCAATGCCATTTTTTTTTTTTTTTGTTGGAGGCTCATCGTTCCTATTCAGCTGTACGCAGATGTTATCGAGGTCCGACAAAAACCACCACCAGCCGGATCGGATACGCATGAGGCTA	0.129	C/T	+	AKAP1
rs2230770	chr17	52538001	408	201	GCTGGTGCTGTGCAGCTGAGGGCTGACCCTGCCATCAAGGAACCTCTCCCC	G	TGGAAGACGTCTGTCCCAAAGTAGTGTCCACACCCCCCAGTGTCACAGA	NM_003488	E2	CCTGCCATCAAGGAACCTCTCC	65.7	ACGTCTGTCCCAAAGTAG	56.86	+	GTAGACTGGAAGAGCACTGTTGGAGAGGTTCCTTGATGGCAGGTTTTTTTTTTTTGTTGGAGGCTCATCGTTCCTATTCAGCTGTACGCAGATGTTATCGAGGTCCGACCTACTTTGGGACAGACGTGATCGGATACGCATGAGGCTA	0.093	G/A	+	AKAP1
rs2230772	chr17	52538201	608	401	CATTCTTCCTAACACCACAGACATGAGATTGCGACCAGGAACACGCAGAGA	T	GACAGTACAAAGCTGGAGCTAGCCCTGACAGGTGGTGAAGCCAAATCGA	NM_003488	E2	GCGACCAGGAACACGCAGA	66.13	ACAAAGCTGGAGCTAGCC	60.39	+	GTAGACTGGAAGAGCACTGTTTCTGCGTGTTCCTGGTCGCTTTTTTTTTTTTTTTGTTGGAGGCTCATCGTTCCTATTCAGCTGTACGCAGATGTTATCGAGGTCCGACGGCTAGCTCCAGCTTTGTGATCGGATACGCATGAGGCTA	0.325	T/C	+	AKAP1
rs3095505	chr17	52552912	3171	303	GGTTCTCTTCGCAAAGCCAAAGGATAGTGTTTAACAAGCCAGCTGGCTTAT	G	CTGGTTCTCAGCTGTTTAAAAAAAAAAAAAAAAAGGAATAGAAACAGTT	NM_003488	E11	GTGTTTAACAAGCCAGCTGGCTT	65.28	CTCAGCTGTTTAAAAAAAAAA	52.43	+	GTAGACTGGAAGAGCACTGTTAAGCCAGCTGGCTTGTTAAACACTTTTTTTTGTTGGAGGCTCATCGTTCCTATTCAGCTGTACGCAGATGTTATCGAGGTCCGACTTTTTTTTTTAAACAGCTGAGGATCGGATACGCATGAGGCTA	0.308	G/C	-	AKAP1
rs4583	chr17	52552800	3059	191	AGATGAACATCGGAATAACAAACATTGTCCTCTCCAGAAAGTCCTTTCTTT	C	TCCATACTGTAGTCCTATTGAGAAGACATTTCGTCTCTGAGAAAAAAGG	NM_003488	E11	CATTGTCCTCTCCAGAAAGTCCTTTCT	65.25	CTGTAGTCCTATTGAGAAG	52.05	+	GTAGACTGGAAGAGCACTGTTAGAAAGGACTTTCTGGAGAGGACAATGTTTTTTGTTGGAGGCTCATCGTTCCTATTCAGCTGTACGCAGATGTTATCGAGGTCCGACCTTCTCAATAGGACTACAGGATCGGATACGCATGAGGCTA	0.494	C/A	+	AKAP1
rs6967	chr17	52553418	3677	290	AATGTAATATTTTGTACAAGATACACTGGAGAACAAAGGGAACTCAAGATT	C	TTCCAGCCACATGTCACCTGTAGGTAGAAGTAAACTCTGCAGTGCAGCT	NM_003488	E11	CCTACAGGTGACATGTGGCTGG	65.89	GAGTTCCCTTTGTTCTCC	55.47	-	GTAGACTGGAAGAGCACTGTTCCAGCCACATGTCACCTGTAGGTTTTTTTTTTTTGTTGGAGGCTCATCGTTCCTATTCAGCTGTACGCAGATGTTATCGAGGTCCGACGGAGAACAAAGGGAACTCGATCGGATACGCATGAGGCTA	0.288	C/T	+	AKAP1
rs203462	chr17	19753132	841	47	ATACCTTTGTAGATTTCTCTAACGGTTGATCATACTGAGCCTGCTGCATAA	T	GTCACTGACTATCATTTTAGCAATCTTCCAAGCTAGCTCTTCCTGGGCC	NM_007202	E14	TGATCATACTGAGCCTGCTGCAT	65.01	GACTATCATTTTAGCAATCTT	52.2	-	GTAGACTGGAAGAGCACTGTTATGCAGCAGGCTCAGTATGATCATTTTTTTTGTTGGAGGCTCATCGTTCCTATTCAGCTGTACGCAGATGTTATCGAGGTCCGACAAGATTGCTAAAATGATAGTCGATCGGATACGCATGAGGCTA	0.417	G/A	-	AKAP10
rs2108978	chr17	19802049	2031	131	TCTTGGGTTTCCATGGAAACTTGGTGAGTTCCTGCTCTGGCCATTTCAAGA	C	GGAGAGAATGGGCACTGTCACATTCCTGGGAAAGCAGCAAGTGATTCTG	NM_007202	E4	AGTTCCTGCTCTGGCCATTTCAA	65.66	AATGGGCACTGTCACATT	57.77	-	GTAGACTGGAAGAGCACTGTTTTGAAATGGCCAGAGCAGGAACTTTTTTTTTTTTGTTGGAGGCTCATCGTTCCTATTCAGCTGTACGCAGATGTTATCGAGGTCCGACAATGTGACAGTGCCCATTGATCGGATACGCATGAGGCTA	0.432	A/G	-	AKAP10
rs1014659	chr13	41793165	7682	1942	CAAGTATTTTTTAAGGTGGAGAAATGCAGGAATTGTATAACCAGAATTGTT	C	CTGCCTTTAGCTTTTCAGAACTTGAGATGTGGCAGCACTGGACTGGGTT	NM_016248	E13	GGAGAAATGCAGGAATTGTATAACCAGAATTG	65.53	TTAGCTTTTCAGAACTTGA	52.5	+	GTAGACTGGAAGAGCACTGTTCAATTCTGGTTATACAATTCCTGCATTTCTCCTGTTGGAGGCTCATCGTTCCTATTCAGCTGTACGCAGATGTTATCGAGGTCCGACTCAAGTTCTGAAAAGCTAAGATCGGATACGCATGAGGCTA	0.325	A/G	-	AKAP11
rs1065235	chr13	41794098	8615	1304	TGAATGAGACCTCTGATAGGGGGTTTTCAGAACCTTGTTCACACCAAAATG	T	GACAGTTCTTTCATGTTTTCCTAAACCAAGTTAAAATTACATGTATATT	NM_016248	E13	GGTTTTCAGAACCTTGTTCACACCAAAA	65.75	TCTTTCATGTTTTCCTAAAC	52.1	+	GTAGACTGGAAGAGCACTGTTTTTTGGTGTGAACAAGGTTCTGAAAACCTTTTGTTGGAGGCTCATCGTTCCTATTCAGCTGTACGCAGATGTTATCGAGGTCCGACGTTTAGGAAAACATGAAAGAGATCGGATACGCATGAGGCTA	0.067	T/C	+	AKAP11
rs17521586	chr13	41780619	5322	30	TGTTGGGCATGCTGTTAGCAGTTCAAAAGAAATAGAAGACTTTCAGTCAAC	C	GAGTCTGTCAGTAGCCAGCAGATGAACCTCAGTATTGGTGATGACAGCA	NM_016248	E9	TTCATCTGCTGGCTACTGACAGAC	65.23	TGAAAGTCTTCTATTTCTTTT	51.41	-	GTAGACTGGAAGAGCACTGTTGTCTGTCAGTAGCCAGCAGATGAATTTTTTTGTTGGAGGCTCATCGTTCCTATTCAGCTGTACGCAGATGTTATCGAGGTCCGACAAAAGAAATAGAAGACTTTCAGATCGGATACGCATGAGGCTA	0.067	C/T	+	AKAP11
rs2273952	chr13	41770718	576	50	GAGTCATCCTTCTGGAATGCTTTGTGTCATGAGAGTGTCACCTACATCACC	A	AGACTTAGGATTGATTTTATCTTTAGTCTCCTAAGTAAATATGCTACTG	NM_016248	E7	TGTGTCATGAGAGTGTCACCTACATCA	66.12	AGGATTGATTTTATCTTTAGTC	52.19	+	GTAGACTGGAAGAGCACTGTTTGATGTAGGTGACACTCTCATGACACATTTGTTGGAGGCTCATCGTTCCTATTCAGCTGTACGCAGATGTTATCGAGGTCCGACGACTAAAGATAAAATCAATCCTGATCGGATACGCATGAGGCTA	0.067	T/C	-	AKAP11
rs9315906	chr13	41775264	4557	735	GGATCCATATAGAAATGAGGTCTCCCAACTGTATAGTTTTTCAACCTCTCT	G	GTTCACAGCATAACAAAAGATGCTAAGGAAGAGTTGACAGCCTCTCTAG	NM_016248	E8	GTCTCCCAACTGTATAGTTTTTCAACCTCT	65.45	AGCATAACAAAAGATGCTA	52.75	+	GTAGACTGGAAGAGCACTGTTAGAGGTTGAAAAACTATACAGTTGGGAGACTTTGTTGGAGGCTCATCGTTCCTATTCAGCTGTACGCAGATGTTATCGAGGTCCGACTAGCATCTTTTGTTATGCTGATCGGATACGCATGAGGCTA	0.067	G/C	+	AKAP11
rs10872670	chr6	151711567	537	29	GAAGAAGTCATTGTCACAGAGGTTGGACAGAGAGACTCTGAAGATGTGAGC	A	AAAGAGACTCCGATAAAGAGATGGCTACTAAGTCAGCGGTTGTTCACGA	NM_005100	E3	AGTAGCCATCTCTTTATCGGAGTCTCT	65.19	ATCTTCAGAGTCTCTCTG	52.76	-	GTAGACTGGAAGAGCACTGTTAGAGACTCCGATAAAGAGATGGCTACTTTTTTTTGTTGGAGGCTCATCGTTCCTATTCAGCTGTACGCAGATGTTATCGAGGTCCGACCAGAGAGACTCTGAAGATGATCGGATACGCATGAGGCTA	0.217	G/A	+	AKAP12
rs12201388	chr6	151715281	4251	1299	GTAGTTCAAGTCGAAAGGGAGAAAACAGAAGCAGAGCCAACCCATGTGAAT	G	AAGAGAAGCTTGAGCACGAAACAGCTGTTACCGTATCTGAAGAGGTCAG	NM_005100	E3	AGCAGAGCCAACCCATGTGA	65.07	AGCTTGAGCACGAAACAG	58.97	+	GTAGACTGGAAGAGCACTGTTTCACATGGGTTGGCTCTGCTTTTTTTTTTTTTTTGTTGGAGGCTCATCGTTCCTATTCAGCTGTACGCAGATGTTATCGAGGTCCGACCTGTTTCGTGCTCAAGCTGATCGGATACGCATGAGGCTA	0.158	G/A	+	AKAP12
rs13212161	chr6	151713977	2947	2439	CTACCATTATTGAAGAAAGGTCTCCTTCTTGGATATCTGCTTCAGTGACAG	A	ACCTCTTGAACAAGTAGAAGCTGAAGCCGCACTGTTAACTGAGGAGGTA	NM_005100	E3	CGGCTTCAGCTTCTACTTGTTCAAGAG	66.57	CTGAAGCAGATATCCAAG	52.71	-	GTAGACTGGAAGAGCACTGTTCTCTTGAACAAGTAGAAGCTGAAGCCGTTTTTTTGTTGGAGGCTCATCGTTCCTATTCAGCTGTACGCAGATGTTATCGAGGTCCGACCTTGGATATCTGCTTCAGGATCGGATACGCATGAGGCTA	0.15	A/G	+	AKAP12
rs3734795	chr6	151716285	5255	295	AAAGTCTGTGCCAGAAGATGATGGTCATGCCTTGTTAGCAGAAAGAATAGA	G	AAGTCACTAGTTGAACCGAAAGAAGATGAAAAAGGTGATGATGTTGATG	NM_005100	E3	TGGTCATGCCTTGTTAGCAGAAAGAATA	65.59	CTAGTTGAACCGAAAGAA	52.34	+	GTAGACTGGAAGAGCACTGTTTATTCTTTCTGCTAACAAGGCATGACCATTTTTTGTTGGAGGCTCATCGTTCCTATTCAGCTGTACGCAGATGTTATCGAGGTCCGACTTCTTTCGGTTCAACTAGGATCGGATACGCATGAGGCTA	0.417	C/A	-	AKAP12
rs3734797	chr6	151714504	3474	2076	GAGCAGGCTGAAGCGTCGGGTCTGAAGAAAGAGACGGATGTAGTGTTGAAA	G	TAGATGCTCAGGAGGCAAAAACTGAGCCTTTTACACAAGGGAAGGTGGT	NM_005100	E3	GCTCAGTTTTTGCCTCCTGAGCATC	67.29	CACTACATCCGTCTCTTT	54.21	-	GTAGACTGGAAGAGCACTGTTGATGCTCAGGAGGCAAAAACTGAGCTTTTTTTTTGTTGGAGGCTCATCGTTCCTATTCAGCTGTACGCAGATGTTATCGAGGTCCGACAAAGAGACGGATGTAGTGGATCGGATACGCATGAGGCTA	0.122	C/T	-	AKAP12
rs3823310	chr6	151716018	4988	562	AAAAGCTGACAGCCAGGACGCTGGACAGGAAACGGAGAAAGAAGGAGAGGA	A	CCTCAGGCCTCTGCACAGGATGAAACACCAATTACTTCAGCCAAAGAGG	NM_005100	E3	CATCCTGTGCAGAGGCCTGA	65.15	CCTTCTTTCTCCGTTTCC	55.91	-	GTAGACTGGAAGAGCACTGTTTCAGGCCTCTGCACAGGATGTTTTTTTTTTTTTTGTTGGAGGCTCATCGTTCCTATTCAGCTGTACGCAGATGTTATCGAGGTCCGACGGAAACGGAGAAAGAAGGGATCGGATACGCATGAGGCTA	0.233	T/G	-	AKAP12
rs6557130	chr6	151718600	5596	46	TGCAGTTAAACTCATTGTCTGTTTGGAAGACCAGAATGTGAAGACAAGTAG	T	AGAAGAAAATGAATGCTGCTGCTGAGACTGAAGACCAGTATTTCAGAAC	NM_005100	E4	GTCTCAGCAGCAGCATTCATTTTCTT	65.39	GTCTTCACATTCTGGTCT	54.41	-	GTAGACTGGAAGAGCACTGTTAAGAAAATGAATGCTGCTGCTGAGACTTTTTTTTGTTGGAGGCTCATCGTTCCTATTCAGCTGTACGCAGATGTTATCGAGGTCCGACAGACCAGAATGTGAAGACGATCGGATACGCATGAGGCTA	0.2	T/C	+	AKAP12
rs900654	chr6	151712589	1559	1051	GTCTGTGCCAGCTGAAGAATTGGTTGAAATGGATGCAGAACCTCAGGAAGC	T	GAACCTGCCAAGGAGCTGGTGAAGCTCAAAGAAACGTGTGTTTCCGGAG	NM_005100	E3	CACCAGCTCCTTGGCAGGT	65.59	TGAGGTTCTGCATCCATT	56.77	-	GTAGACTGGAAGAGCACTGTTACCTGCCAAGGAGCTGGTGTTTTTTTTTTTTTTTGTTGGAGGCTCATCGTTCCTATTCAGCTGTACGCAGATGTTATCGAGGTCCGACAATGGATGCAGAACCTCAGATCGGATACGCATGAGGCTA	0.158	C/T	+	AKAP12
rs1053992	chr15	84089521	9233	659	ACTCCTCAGAGACTGGTTTCCCTCTAAACCCATCCCGGGCACATACCACCC	G	TGTTTTGCATGTATTTCTCATTTCATTTTAGGGATGACAAACATTTGTG	NM_006738	E37	CCATCCCGGGCACATACCAC	66.17	GCATGTATTTCTCATTTCAT	52.46	+	GTAGACTGGAAGAGCACTGTTGTGGTATGTGCCCGGGATGGTTTTTTTTTTTTGTTGGAGGCTCATCGTTCCTATTCAGCTGTACGCAGATGTTATCGAGGTCCGACATGAAATGAGAAATACATGCGATCGGATACGCATGAGGCTA	0.161	G/C	+	AKAP13
rs11073517	chr15	84088913	8625	51	ATGGTCCCGCGTCAGAAGTATCAGCAGAGGGTGAAGAGATCTTCTGCTGAC	C	CTCTTCCTCTCTGCTGAGGCAGCTGCCTCCTGATCCTGGCCAGCCCACC	NM_006738	E37	GCTGCCTCAGCAGAGAGGAAG	65.85	AGAAGATCTCTTCACCCT	54.55	-	GTAGACTGGAAGAGCACTGTTCTTCCTCTCTGCTGAGGCAGCTTTTTTTTTTTTTGTTGGAGGCTCATCGTTCCTATTCAGCTGTACGCAGATGTTATCGAGGTCCGACAGGGTGAAGAGATCTTCTGATCGGATACGCATGAGGCTA	0.096	C/T	+	AKAP13
rs11630274	chr15	84089390	9102	528	GGGACCTGTCTGCATATACACACGGGGAATGCCAGAAGAAGGCCCAGTCTG	C	ACCAGGCGTCTGGTCAACTTAGCACAAGGGCAGTGCCTGGACGGACCCG	NM_006738	E37	TGCCAGAAGAAGGCCCAGTC	65.4	CGTCTGGTCAACTTAGCA	57.61	+	GTAGACTGGAAGAGCACTGTTGACTGGGCCTTCTTCTGGCATTTTTTTTTTTTTTGTTGGAGGCTCATCGTTCCTATTCAGCTGTACGCAGATGTTATCGAGGTCCGACTGCTAAGTTGACCAGACGGATCGGATACGCATGAGGCTA	0.302	C/T	+	AKAP13
rs11631419	chr15	84089676	9388	814	ATCTCGGTGTTTCAGGCACTAAAGCAACAAAACAACCCATAGTATCTCATT	C	TGTCATCAGATCCAGAAGAAATATCCTGGTTTTCCAGCATGTTTACCCA	NM_006738	E37	ACTAAAGCAACAAAACAACCCATAGTATCTCA	65.78	CAGATCCAGAAGAAATATC	50.49	+	GTAGACTGGAAGAGCACTGTTTGAGATACTATGGGTTGTTTTGTTGCTTTAGTTGTTGGAGGCTCATCGTTCCTATTCAGCTGTACGCAGATGTTATCGAGGTCCGACGATATTTCTTCTGGATCTGGATCGGATACGCATGAGGCTA	0.153	C/T	+	AKAP13
rs11633087	chr15	83925971	3838	371	TGGGGCCCCAGCTGGTGTGAGGGAAGTCATGCGAGCCCCGCCTTCAGGCAG	G	GAAAGGAGCACTCCCTCTCTACCTTGCATGGTCTCTGCCCAGGACGCAC	NM_006738	E7	GAGCCCCGCCTTCAGGC	66.59	AGCACTCCCTCTCTACCT	59.24	+	GTAGACTGGAAGAGCACTGTTGCCTGAAGGCGGGGCTCTTTTTTTTTTTTTTTTTGTTGGAGGCTCATCGTTCCTATTCAGCTGTACGCAGATGTTATCGAGGTCCGACAGGTAGAGAGGGAGTGCTGATCGGATACGCATGAGGCTA	0.448	A/G	+	AKAP13
rs12324101	chr15	84089792	9504	930	GATAAAGTGAAGAGGCCTACTCACCATTATCCCTGCAGCGTGACACCTTTT	G	ATTGTCACTGACCACTCAGAAGGGGCCACGGCCTCCTGGCTGTGTTCCT	NM_006738	E37	CCCTGCAGCGTGACACCTT	66.17	ACTGACCACTCAGAAGGG	58.85	+	GTAGACTGGAAGAGCACTGTTAAGGTGTCACGCTGCAGGGTTTTTTTTTTTTTTTGTTGGAGGCTCATCGTTCCTATTCAGCTGTACGCAGATGTTATCGAGGTCCGACCCCTTCTGAGTGGTCAGTGATCGGATACGCATGAGGCTA	0.217	G/C	+	AKAP13
rs12905492	chr15	84090366	10078	1504	GAAAATTTTGTGCTTCCAACGTGGCCTTCAATTCTTGCTTTTTTGCCCCTC	G	GAAGCATGGGGCTTTTGAGCACACTTAAAAAAAGAAAAATCTGTAACTT	NM_006738	E37	TGTGCTCAAAAGCCCCATGCT	66.36	CAAAAAAGCAAGAATTGAAG	52.63	-	GTAGACTGGAAGAGCACTGTTAGCATGGGGCTTTTGAGCACATTTTTTTTTTTGTTGGAGGCTCATCGTTCCTATTCAGCTGTACGCAGATGTTATCGAGGTCCGACCTTCAATTCTTGCTTTTTTGGATCGGATACGCATGAGGCTA	0.067	G/A	+	AKAP13
rs16943854	chr15	84089599	9311	737	TTTAGGGATGACAAACATTTGTGAAACCAGTGAGAGAAGGCTTGATGTGTA	T	AAAAGACGTGATGTGCACCACCTCGATCTCGGTGTTTCAGGCACTAAAG	NM_006738	E37	AGGTGGTGCACATCACGTCTT	65.38	TCAAGCCTTCTCTCACTG	56.84	-	GTAGACTGGAAGAGCACTGTTAAGACGTGATGTGCACCACCTTTTTTTTTTTTTTGTTGGAGGCTCATCGTTCCTATTCAGCTGTACGCAGATGTTATCGAGGTCCGACCAGTGAGAGAAGGCTTGAGATCGGATACGCATGAGGCTA	0.067	T/G	+	AKAP13
rs1808338	chr15	84092016	11728	1574	TCAACCTTTGCCAGTATTCCCTCTACCCCCGTGAGAGCTATCTGGGGGGAA	G	AATCCTTACCAAGGTTTTTTTGGAAAGGTACGAATCTTAACTTTTTTCC	NM_006738	E37	CCGTGAGAGCTATCTGGGGGG	66.9	TACCAAGGTTTTTTTGGA	52.12	+	GTAGACTGGAAGAGCACTGTTCCCCCCAGATAGCTCTCACGGTTTTTTTTTTTTTGTTGGAGGCTCATCGTTCCTATTCAGCTGTACGCAGATGTTATCGAGGTCCGACTCCAAAAAAACCTTGGTAGATCGGATACGCATGAGGCTA	0.399	C/G	-	AKAP13
rs1808339	chr15	84089270	8982	408	GGAATTCCTAAAGGCTGAAAGAGTGTATCCAAGTAAGGTCTGAACCTCCGA	A	TGCCTTTTATTTGGGGGAACACAAAACCAAACAGCAGATGTTTTGGACT	NM_006738	E37	TGGTTTTGTGTTCCCCCAAATAAAAGG	65.4	GTTCAGACCTTACTTGGA	53.96	-	GTAGACTGGAAGAGCACTGTTCCTTTTATTTGGGGGAACACAAAACCATTTTTTTGTTGGAGGCTCATCGTTCCTATTCAGCTGTACGCAGATGTTATCGAGGTCCGACTCCAAGTAAGGTCTGAACGATCGGATACGCATGAGGCTA	0.5	T/G	-	AKAP13
rs2061821	chr15	83923657	1524	493	ACCAGGAGTCCCTGAGCAGTGGAGATGCTGTGCTTCAGAGAGACTTGGTCA	T	GGAGCCAGGCACAGCCCAGTATTCCTCTGGAGGTGAACTGGGAGGCATT	NM_006738	E7	ACTGGGCTGTGCCTGGCT	67.6	AGTCTCTCTGAAGCACAG	56.54	-	GTAGACTGGAAGAGCACTGTTAGCCAGGCACAGCCCAGTTTTTTTTTTTTTTTTTGTTGGAGGCTCATCGTTCCTATTCAGCTGTACGCAGATGTTATCGAGGTCCGACCTGTGCTTCAGAGAGACTGATCGGATACGCATGAGGCTA	0.392	C/T	+	AKAP13
rs2061822	chr15	83923782	1649	618	GACACTGCAGGGGAAATGGAACATGGGCTCATGAACCCAGATGCCACTGTT	T	GGAAGAATGTGCTTCAGGGAGGGGAAAGTACAAAGGAAAGATTTGAGAA	NM_006738	E7	CCCCTCCCTGAAGCACATTCTT	65.38	GGCATCTGGGTTCATGAG	58.47	-	GTAGACTGGAAGAGCACTGTTAAGAATGTGCTTCAGGGAGGGGTTTTTTTTTTTTGTTGGAGGCTCATCGTTCCTATTCAGCTGTACGCAGATGTTATCGAGGTCCGACCTCATGAACCCAGATGCCGATCGGATACGCATGAGGCTA	0.392	C/T	+	AKAP13
rs2061823	chr15	83923919	1786	755	CGTCACAAGTAAGCCTGTGGATAAAATCAGTGTTCCAAACTGTGCCCCTGC	T	GCCAGTTCCCTGGATGGTAACAAACCTGCTGAGTCTTCACTTGCATTTA	NM_006738	E7	AGTGTTCCAAACTGTGCCCCT	65.36	TCCCTGGATGGTAACAAA	55.88	+	GTAGACTGGAAGAGCACTGTTAGGGGCACAGTTTGGAACACTTTTTTTTTTTTTTGTTGGAGGCTCATCGTTCCTATTCAGCTGTACGCAGATGTTATCGAGGTCCGACTTTGTTACCATCCAGGGAGATCGGATACGCATGAGGCTA	0.398	C/T	+	AKAP13
rs2061824	chr15	83924022	1889	858	AATGAAGAAACCTCCACTGAAAAAACAGCAGAAACGGAAACTTCACGAAGT	C	GTGAGGAGAGTGCTGATGCTCCAGTAGATCAGAATTCTGTGGTGATTCC	NM_006738	E7	CTGGAGCATCAGCACTCTCCTC	65.4	TGAAGTTTCCGTTTCTGC	56.49	-	GTAGACTGGAAGAGCACTGTTGAGGAGAGTGCTGATGCTCCAGTTTTTTTTTTTTGTTGGAGGCTCATCGTTCCTATTCAGCTGTACGCAGATGTTATCGAGGTCCGACGCAGAAACGGAAACTTCAGATCGGATACGCATGAGGCTA	0.392	T/C	+	AKAP13
rs2241268	chr15	84079312	7550	73	GGAGGCACACTTGGGCCGACTGTCAGCAGCCCCATTGAGCAAGATGTGGTC	G	GTCCCGTTTCCCTGCCCCGGAGAGCAGAGACCTTTGGAGGATTTGACAG	NM_006738	E31	CCGGGGCAGGGAAACGGG	69.01	ATCTTGCTCAATGGGGCT	59.65	-	GTAGACTGGAAGAGCACTGTTCCCGTTTCCCTGCCCCGGTTTTTTTTTTTTTTTTGTTGGAGGCTCATCGTTCCTATTCAGCTGTACGCAGATGTTATCGAGGTCCGACAGCCCCATTGAGCAAGATGATCGGATACGCATGAGGCTA	0.062	G/A	+	AKAP13
rs2614666	chr15	84093025	12737	565	CATCTCACTAAGGGTTAAAGGCGTGCAACCCCCCACTGGCTGTGTCCCCTG	C	CACCGAAGTGAGTGACCTGCCCTACAACCAGGTGGGACCACCTGTGCTG	NM_006738	E37	CCCACTGGCTGTGTCCCC	65.86	AGTGAGTGACCTGCCCTA	60.23	+	GTAGACTGGAAGAGCACTGTTGGGGACACAGCCAGTGGGTTTTTTTTTTTTTTTTGTTGGAGGCTCATCGTTCCTATTCAGCTGTACGCAGATGTTATCGAGGTCCGACTAGGGCAGGTCACTCACTGATCGGATACGCATGAGGCTA	0.175	G/A	-	AKAP13
rs2614667	chr15	84092565	12277	1025	GGGTGGCTGTGAGGTGACCCCAGACACTGCAGAACGATGTGCACCCTCTGC	G	TTTTGGATGTCCTTGGAATGTGGGAGCCTAGAAATAACCCTGTGGATGG	NM_006738	E37	GCAGAACGATGTGCACCCTCT	66.05	ATGTCCTTGGAATGTGGG	57.52	+	GTAGACTGGAAGAGCACTGTTAGAGGGTGCACATCGTTCTGCTTTTTTTTTTTTTGTTGGAGGCTCATCGTTCCTATTCAGCTGTACGCAGATGTTATCGAGGTCCGACCCCACATTCCAAGGACATGATCGGATACGCATGAGGCTA	0.352	C/T	-	AKAP13
rs3169119	chr15	84092272	11984	1318	TGCAAGGGTTGAACTAGATAGACCCTGCCTTAGTAGAGGGTGGGACTATAA	C	CTTAGAGGCCAGAACTTGATCCAGAAGTTGCTGTCCACAGAAGTGCTTT	NM_006738	E37	ACTTCTGGATCAAGTTCTGGCCTCTA	65.95	TCCCACCCTCTACTAAGG	57.16	-	GTAGACTGGAAGAGCACTGTTTAGAGGCCAGAACTTGATCCAGAAGTTTTTTTTTGTTGGAGGCTCATCGTTCCTATTCAGCTGTACGCAGATGTTATCGAGGTCCGACCCTTAGTAGAGGGTGGGAGATCGGATACGCATGAGGCTA	0.192	C/T	+	AKAP13
rs3169121	chr15	84092551	12263	1039	AGTGGTCACAAAGAGGGTGGCTGTGAGGTGACCCCAGACACTGCAGAACGA	T	GTGCACCCTCTGCGTTTTGGATGTCCTTGGAATGTGGGAGCCTAGAAAT	NM_006738	E37	TGACCCCAGACACTGCAGAAC	65.38	CCTCTGCGTTTTGGATGT	58.63	+	GTAGACTGGAAGAGCACTGTTGTTCTGCAGTGTCTGGGGTCATTTTTTTTTTTTTGTTGGAGGCTCATCGTTCCTATTCAGCTGTACGCAGATGTTATCGAGGTCCGACACATCCAAAACGCAGAGGGATCGGATACGCATGAGGCTA	0.418	T/G	+	AKAP13
rs3169122	chr15	84092645	12357	945	TAGAAATAACCCTGTGGATGGAATTGGGGCAGCGGCTGCTGGAGATCTGTG	T	GCCTTGCCTTCCTTCAGCAGGACCGTCTAGGTGCGCAGCCACCTATGGA	NM_006738	E37	AGCGGCTGCTGGAGATCTG	65.41	CCTTCCTTCAGCAGGACC	60.39	+	GTAGACTGGAAGAGCACTGTTCAGATCTCCAGCAGCCGCTTTTTTTTTTTTTTTTGTTGGAGGCTCATCGTTCCTATTCAGCTGTACGCAGATGTTATCGAGGTCCGACGGTCCTGCTGAAGGAAGGGATCGGATACGCATGAGGCTA	0.121	T/C	+	AKAP13
rs3743327	chr15	84091063	10775	2201	TCCCCTCCTGGGATTTGCAGGAGGGCAGTACTGAACCTGCATTCTTCTCCT	T	GTAAATGTAGGCCGGGTGCCCCTGTTCTCCGGGTTTGGAACAATACGAG	NM_006738	E37	GGGCACCCGGCCTACATTT	66.06	AGAATGCAGGTTCAGTAC	54.83	-	GTAGACTGGAAGAGCACTGTTAAATGTAGGCCGGGTGCCCTTTTTTTTTTTTTTTGTTGGAGGCTCATCGTTCCTATTCAGCTGTACGCAGATGTTATCGAGGTCCGACGTACTGAACCTGCATTCTGATCGGATACGCATGAGGCTA	0.167	T/C	+	AKAP13
rs3743328	chr15	84091419	11131	2171	GGAATTCCCTCAAACCACCCAACTTCATCCAGGAATACAGTCTGCAGTGCA	G	CAACAGAACCGCTTACCAAGAACTGTGCTTACATACCTTTGTCATCTCT	NM_006738	E37	ACAGTTCTTGGTAAGCGGTTCTGT	65.36	GCAGACTGTATTCCTGGA	56.59	-	GTAGACTGGAAGAGCACTGTTACAGAACCGCTTACCAAGAACTGTTTTTTTTTTTGTTGGAGGCTCATCGTTCCTATTCAGCTGTACGCAGATGTTATCGAGGTCCGACTCCAGGAATACAGTCTGCGATCGGATACGCATGAGGCTA	0.119	G/C	+	AKAP13
rs4075254	chr15	83924991	2858	1351	ATCCCAGAAGCTCTGAATATCAAGGGGAACACTGACTCTTCCCTGCAAAGT	G	TGGGTAAGGCCACTTTGGCTTTAGATTCAGTTTTGACTGAAGAAGGAAA	NM_006738	E7	TGAATCTAAAGCCAAAGTGGCCTTACC	66.22	CAGGGAAGAGTCAGTGTT	56.74	-	GTAGACTGGAAGAGCACTGTTGGTAAGGCCACTTTGGCTTTAGATTCATTTTTTTGTTGGAGGCTCATCGTTCCTATTCAGCTGTACGCAGATGTTATCGAGGTCCGACAACACTGACTCTTCCCTGGATCGGATACGCATGAGGCTA	0.398	T/C	-	AKAP13
rs4075256	chr15	83924836	2703	1506	CAGATGGAAATTCGAATGAGCCTGATACGCGGCCACTAGAAGACAGGGCAG	T	AGGCCTGTCCACATCCTCCACTGCTGCAGAGCTTCAGCACGGGATGGGG	NM_006738	E7	CGGCCACTAGAAGACAGGGC	65.77	GTCCACATCCTCCACTGC	60.79	+	GTAGACTGGAAGAGCACTGTTGCCCTGTCTTCTAGTGGCCGTTTTTTTTTTTTTTGTTGGAGGCTCATCGTTCCTATTCAGCTGTACGCAGATGTTATCGAGGTCCGACGCAGTGGAGGATGTGGACGATCGGATACGCATGAGGCTA	0.392	G/A	-	AKAP13
rs4843073	chr15	83925422	3289	920	TCTGGCCACAGAGTCAAGGCAGGAAGCCTTGGGGGCAGAGCACAACAGCTC	C	GCTCTGTTGCCATGTCTGTTGCCAGATGGGTCTGATGGGTCCGATGCTC	NM_006738	E7	GGGGGCAGAGCACAACAGC	67.19	TTGCCATGTCTGTTGCCA	60.88	+	GTAGACTGGAAGAGCACTGTTGCTGTTGTGCTCTGCCCCCTTTTTTTTTTTTTTTGTTGGAGGCTCATCGTTCCTATTCAGCTGTACGCAGATGTTATCGAGGTCCGACTGGCAACAGACATGGCAAGATCGGATACGCATGAGGCTA	0.398	T/C	+	AKAP13
rs4843074	chr15	83925486	3353	856	TGTCTGTTGCCAGATGGGTCTGATGGGTCCGATGCTCTTAACTGCAGTCAG	C	CTTCTCCTCTGGATGTTGGAGTGAAGAACACTCAATCCCAGGGAAAAAC	NM_006738	E7	GGTCCGATGCTCTTAACTGCAGTC	66.28	CTCTGGATGTTGGAGTGA	56.5	+	GTAGACTGGAAGAGCACTGTTGACTGCAGTTAAGAGCATCGGACCTTTTTTTTTTGTTGGAGGCTCATCGTTCCTATTCAGCTGTACGCAGATGTTATCGAGGTCCGACTCACTCCAACATCCAGAGGATCGGATACGCATGAGGCTA	0.392	G/C	+	AKAP13
rs4843075	chr15	83925558	3425	784	GTGAAGAACACTCAATCCCAGGGAAAAACTAGTGCCTGTGAGGTGAGTGGA	G	ATGTGACGGTGGATGTTACAGGGGTTAATGCTCTACAAGGTATGGCTGA	NM_006738	E7	CCCCTGTAACATCCACCGTCAC	65.87	CACCTCACAGGCACTAGT	59.27	-	GTAGACTGGAAGAGCACTGTTGTGACGGTGGATGTTACAGGGGTTTTTTTTTTTTGTTGGAGGCTCATCGTTCCTATTCAGCTGTACGCAGATGTTATCGAGGTCCGACACTAGTGCCTGTGAGGTGGATCGGATACGCATGAGGCTA	0.392	A/G	+	AKAP13
rs7173923	chr15	84093474	13186	116	AGTGAAGCAGTTTTAAACTGTAAAGATTTTTTTCAGTGTGTTTTCTCGAAT	T	TTGCCACAACATACTGGCTTCGTATTTTATTTATCTTTCTTTCTAGTTA	NM_006738	E37	AAAATACGAAGCCAGTATGTTGTGGC	65.16	GAAAACACACTGAAAAAAAT	51.72	-	GTAGACTGGAAGAGCACTGTTGCCACAACATACTGGCTTCGTATTTTTTTTTTGTTGGAGGCTCATCGTTCCTATTCAGCTGTACGCAGATGTTATCGAGGTCCGACATTTTTTTCAGTGTGTTTTCGATCGGATACGCATGAGGCTA	0.175	T/A	+	AKAP13
rs7177107	chr15	83924367	2234	1203	GTGACTTCTAGTGGCGATTTGGTTGCAAAACTGTGTGATAACATAGTTAGC	G	AGTCCGAAAGCACCACAGCAAGGCAACCCAGCTCACAAGATCCACCCGA	NM_006738	E7	CCTTGCTGTGGTGCTTTCGGA	66.56	TATGTTATCACACAGTTTTG	51.98	-	GTAGACTGGAAGAGCACTGTTTCCGAAAGCACCACAGCAAGGTTTTTTTTTTTGTTGGAGGCTCATCGTTCCTATTCAGCTGTACGCAGATGTTATCGAGGTCCGACCAAAACTGTGTGATAACATAGATCGGATACGCATGAGGCTA	0.19	G/A	+	AKAP13
rs7178065	chr15	83926034	3901	308	TCCCTCTCTACCTTGCATGGTCTCTGCCCAGGACGCACCTCTGCCTAAGGG	G	GCAGACTTGATAGAGGAGGCTGCCAGCCGTATAGTGGATGCTGTCATCG	NM_006738	E7	CAGGACGCACCTCTGCCTAAG	65.82	TTGATAGAGGAGGCTGCC	59.09	+	GTAGACTGGAAGAGCACTGTTCTTAGGCAGAGGTGCGTCCTGTTTTTTTTTTTTTGTTGGAGGCTCATCGTTCCTATTCAGCTGTACGCAGATGTTATCGAGGTCCGACGGCAGCCTCCTCTATCAAGATCGGATACGCATGAGGCTA	0.398	A/G	+	AKAP13
rs745191	chr15	83924173	2040	1009	TAGCAGCAGGCATAGGTGAGGCAATGTCACCCTCAGATTTAGCCCTTCTTG	G	GCTGGAAGAAGATGTAATGCCACACCAGAACTCAGAAACAAATTCATCT	NM_006738	E7	TGTCACCCTCAGATTTAGCCCTTCT	66.15	AGAAGATGTAATGCCACA	53.99	+	GTAGACTGGAAGAGCACTGTTAGAAGGGCTAAATCTGAGGGTGACATTTTTTTTTGTTGGAGGCTCATCGTTCCTATTCAGCTGTACGCAGATGTTATCGAGGTCCGACTGTGGCATTACATCTTCTGATCGGATACGCATGAGGCTA	0.333	G/T	+	AKAP13
rs745192	chr15	83924465	2332	1301	CGATGCCTCCCACTGTGAAGACCCACAGGCTCATACAGTCACCTCTGACCC	T	GTAAGGGATACCCAGGAACGTGCGGATTTTTGTCCTTTCAAAGTGGTGG	NM_006738	E7	GCACGTTCCTGGGTATCCCTT	65.28	GAGGTGACTGTATGAGCC	57.45	-	GTAGACTGGAAGAGCACTGTTAAGGGATACCCAGGAACGTGCTTTTTTTTTTTTTGTTGGAGGCTCATCGTTCCTATTCAGCTGTACGCAGATGTTATCGAGGTCCGACGGCTCATACAGTCACCTCGATCGGATACGCATGAGGCTA	0.267	T/C	+	AKAP13
rs8110	chr15	84093327	13039	263	GCAGGAGGGTGGTTGGGATACACCGGATACCTCTGCTCTCATTGCTTGTTT	G	CAAATGCTCTATGGACATTTGTGTGCTAAATCCTATTAAATAAAAAAGA	NM_006738	E37	GGATACCTCTGCTCTCATTGCTTGT	65.42	CTCTATGGACATTTGTGT	52.04	+	GTAGACTGGAAGAGCACTGTTACAAGCAATGAGAGCAGAGGTATCCTTTTTTTTTGTTGGAGGCTCATCGTTCCTATTCAGCTGTACGCAGATGTTATCGAGGTCCGACACACAAATGTCCATAGAGGATCGGATACGCATGAGGCTA	0.292	G/C	-	AKAP13
rs870689	chr15	84092260	11972	1330	GGTGTTAGTGCATGCAAGGGTTGAACTAGATAGACCCTGCCTTAGTAGAGG	G	TGGGACTATAACCTTAGAGGCCAGAACTTGATCCAGAAGTTGCTGTCCA	NM_006738	E37	GTTGAACTAGATAGACCCTGCCTTAGTAGA	65.6	TATAACCTTAGAGGCCAG	52.73	+	GTAGACTGGAAGAGCACTGTTTCTACTAAGGCAGGGTCTATCTAGTTCAACTTTTGTTGGAGGCTCATCGTTCCTATTCAGCTGTACGCAGATGTTATCGAGGTCCGACCTGGCCTCTAAGGTTATAGATCGGATACGCATGAGGCTA	0.183	C/T	-	AKAP13
rs11063266	chr12	4606937	1399	1015	GCTTCAAATGCTGCATGCTGGAAACCTAGAGATTTACATTCTTTCTGCTGA	G	TTTTATGCCACAAGGTAAGCCCCTCTTTGATAATGTGCTCACCCAGAGT	NM_006422	E4	GAGGGGCTTACCTTGTGGCATAA	65.51	GAAAGAATGTAAATCTCTAGG	51.97	+	GTAGACTGGAAGAGCACTGTTTTATGCCACAAGGTAAGCCCCTCTTTTTTTTGTTGGAGGCTCATCGTTCCTATTCAGCTGTACGCAGATGTTATCGAGGTCCGACCCTAGAGATTTACATTCTTTCGATCGGATACGCATGAGGCTA	0.15	C/G	+	AKAP3
rs12366671	chr12	4606829	1291	907	ATAAAATTCTCAGGTTTCTCTGGAGGATATGGAGGAAGGCTGAGGTTGCCA	A	TATCTTCAGGGTACTCAAAGGAAATGTCTGATGCAGGCTTACGCTGTGT	NM_006422	E4	TGGAGGAAGGCTGAGGTTGC	65.4	CAGGGTACTCAAAGGAAA	54.23	-	GTAGACTGGAAGAGCACTGTTGCAACCTCAGCCTTCCTCCATTTTTTTTTTTTTTGTTGGAGGCTCATCGTTCCTATTCAGCTGTACGCAGATGTTATCGAGGTCCGACTTTCCTTTGAGTACCCTGGATCGGATACGCATGAGGCTA	0.096	A/G	+	AKAP3
rs1990313	chr12	4606346	808	424	ATCACTGAGTTCATCAGATGTTCTACCATCTGCCCACTCATGTGGCCATCT	A	TCTGGCTGACAGCCATCTTGGTCAGCCCAGAAAGGGCACCAGGGGTCTC	NM_006422	E4	TGCCCACTCATGTGGCCAT	65.35	TGACAGCCATCTTGGTCA	59.17	-	GTAGACTGGAAGAGCACTGTTATGGCCACATGAGTGGGCATTTTTTTTTTTTTTTGTTGGAGGCTCATCGTTCCTATTCAGCTGTACGCAGATGTTATCGAGGTCCGACTGACCAAGATGGCTGTCAGATCGGATACGCATGAGGCTA	0.175	T/C	-	AKAP3
rs2072355	chr12	4607975	2437	257	ACTAGATTCGTGAGGCGGTTAGCATAGAAGGAAACTTCATCTACTGAACTC	C	CGTTGCCAAGTTGGGCCCTGGGGCCCTGGCAAGGAATCTCTTTGTGAGT	NM_006422	E4	CCAGGGCCCAACTTGGCAA	66.58	AGTAGATGAAGTTTCCTTC	52.07	+	GTAGACTGGAAGAGCACTGTTTTGCCAAGTTGGGCCCTGGTTTTTTTTTTTTTTGTTGGAGGCTCATCGTTCCTATTCAGCTGTACGCAGATGTTATCGAGGTCCGACGAAGGAAACTTCATCTACTGATCGGATACGCATGAGGCTA	0.407	A/G	-	AKAP3
rs2072356	chr12	4607719	2181	513	GATCTTCAAAGTGGACTTGTATTTCAAATTTGGGGGACTTTGTGATGATCC	C	GAGACTCTGTCTCCAGAGCCAGGAGCCTTGTCTGGGGCAGCATTCCTGG	NM_006422	E4	TCCTGGCTCTGGAGACAGAGTC	65.91	TCACAAAGTCCCCCAAAT	56.89	+	GTAGACTGGAAGAGCACTGTTGACTCTGTCTCCAGAGCCAGGATTTTTTTTTTTTGTTGGAGGCTCATCGTTCCTATTCAGCTGTACGCAGATGTTATCGAGGTCCGACATTTGGGGGACTTTGTGAGATCGGATACGCATGAGGCTA	0.4	A/G	-	AKAP3
rs2072357	chr12	4606154	616	232	CTCATTTCATTATGGATAGCTTGATAGGCATTCTGCAGGACAGCTTCTGCT	G	ACCCTGTGCCCTTGGCTGGTAAGCACTCATATAAACTATCTGGGAAGGC	NM_006422	E4	ACCAGCCAAGGGCACAGG	65.84	AGCTGTCCTGCAGAATGC	61.11	+	GTAGACTGGAAGAGCACTGTTCCTGTGCCCTTGGCTGGTTTTTTTTTTTTTTTTTGTTGGAGGCTCATCGTTCCTATTCAGCTGTACGCAGATGTTATCGAGGTCCGACGCATTCTGCAGGACAGCTGATCGGATACGCATGAGGCTA	0.183	C/T	-	AKAP3
rs7960207	chr12	4607578	2040	654	CCTCTTTCTCTCCCGAGGAAAGAACCTTCCACCCTCTCTGGCATAATCTCC	A	TTACGAGATTCAAACACTTCCTTATAGAAGAAAGACTTCTTAGAAGGAG	NM_006422	E4	CCTTCCACCCTCTCTGGCATAATCT	66.53	GATTCAAACACTTCCTTATAG	52.55	-	GTAGACTGGAAGAGCACTGTTAGATTATGCCAGAGAGGGTGGAAGGTTTTTTGTTGGAGGCTCATCGTTCCTATTCAGCTGTACGCAGATGTTATCGAGGTCCGACCTATAAGGAAGTGTTTGAATCGATCGGATACGCATGAGGCTA	0.283	G/A	+	AKAP3
rs12011833	chrX	49843955	609	261	CTTATTTGCCGAGGCTGCTTGTTCTTCCAACTCAGCAAGGGCTGCCCCATC	G	TTGCTATACTTAGCCATGATAAGGCAGAGCTTCATCACAGATTCTACTA	NM_003886	E5	CAGCAAGGGCTGCCCCA	66.16	TACTTAGCCATGATAAGG	50.72	-	GTAGACTGGAAGAGCACTGTTTGGGGCAGCCCTTGCTGTTTTTTTTTTTTTTTTTGTTGGAGGCTCATCGTTCCTATTCAGCTGTACGCAGATGTTATCGAGGTCCGACCCTTATCATGGCTAAGTAGATCGGATACGCATGAGGCTA	0.111	G/A	+	AKAP4
rs12012704	chrX	49844085	739	391	TTCATCCCACTGGTACAGTCAAGTTCTTGATGCTCCTGGCATTGTTCTTCC	G	CTTTGTCAGATCTGTTGGACATGGAAGCTGCTTTGCTTGCCCTGGGCTC	NM_003886	E5	TCTTGATGCTCCTGGCATTGTTCTT	65.84	CAGATCTGTTGGACATGG	55.68	-	GTAGACTGGAAGAGCACTGTTAAGAACAATGCCAGGAGCATCAAGATTTTTTTTTGTTGGAGGCTCATCGTTCCTATTCAGCTGTACGCAGATGTTATCGAGGTCCGACCCATGTCCAACAGATCTGGATCGGATACGCATGAGGCTA	0.233	G/C	+	AKAP4
rs1256149	chr14	64005472	985	870	TCTCACGGAAAGATGGTGATGAGGTCTGTGAATCAAATGTGAGCAATAGCA	C	AACTTCTGGAGAGAAAGTGATTTCAGTAGAACTTGGATTAGATAATGGG	NM_004857	E2	GAGGTCTGTGAATCAAATGTGAGCAATAG	65.02	TGGAGAGAAAGTGATTTC	51.92	+	GTAGACTGGAAGAGCACTGTTCTATTGCTCACATTTGATTCACAGACCTCTTTTTGTTGGAGGCTCATCGTTCCTATTCAGCTGTACGCAGATGTTATCGAGGTCCGACGAAATCACTTTCTCTCCAGATCGGATACGCATGAGGCTA	0.068	A/G	-	AKAP5
rs2045024	chr14	64007104	2617	2502	ccttctcaaaaaaaaaaaaaaaaaaaaagagaaCCATTCACAAATCCTTCA	A	TCAGGCAAATTGTTACTAAGTGCAAAAGTGTAGAAACAGGGAGAGTGGG	NM_004857	E2	ACACTTTTGCACTTAGTAACAATTTGCCT	65.27	ATTTGTGAATGGTTCTCTT	52.83	-	GTAGACTGGAAGAGCACTGTTAGGCAAATTGTTACTAAGTGCAAAAGTGTTTTTGTTGGAGGCTCATCGTTCCTATTCAGCTGTACGCAGATGTTATCGAGGTCCGACAAGAGAACCATTCACAAATGATCGGATACGCATGAGGCTA	0.102	A/G	+	AKAP5
rs2230491	chr14	64005163	676	561	AACGTCTTGTAACACGCAGGAAAAGGTCAGAGTCTTCAAAGCAGCAAAAGC	C	ATTGGAGGGTGAAATGCAACCTGCAATAAATGCTGAGGATGCTGATCTT	NM_004857	E2	GCAGGTTGCATTTCACCCTCCA	66.69	GCTGCTTTGAAGACTCTG	56.69	-	GTAGACTGGAAGAGCACTGTTTGGAGGGTGAAATGCAACCTGCTTTTTTTTTTTTGTTGGAGGCTCATCGTTCCTATTCAGCTGTACGCAGATGTTATCGAGGTCCGACCAGAGTCTTCAAAGCAGCGATCGGATACGCATGAGGCTA	0.117	C/T	+	AKAP5
rs3742609	chr14	64006404	1917	1802	TCAGCACAGATTGCAGTGTAAAATGACATAACATACAGGGAGTTGCTAAAA	T	GGCATATGGAGATTGGAGTGCTTTGGGGGAGGAAGGTGTATTTATTGAG	NM_004857	E2	CCCCAAAGCACTCCAATCTCCATATG	66.3	CAACTCCCTGTATGTTAT	51.31	-	GTAGACTGGAAGAGCACTGTTCATATGGAGATTGGAGTGCTTTGGGGTTTTTTTTGTTGGAGGCTCATCGTTCCTATTCAGCTGTACGCAGATGTTATCGAGGTCCGACATAACATACAGGGAGTTGGATCGGATACGCATGAGGCTA	0.156	A/G	-	AKAP5
rs1051694	chr14	32362772	6128	1000	CTCAGAACTGGCTTTAGAAACCAGGTTTAACAACAGACAAGACTCTGATGC	A	CTGAAATCATCTGATGATGCACCGAGTATGGCTGGAAAATCTGCTGGTT	NM_004274	E13	CCATACTCGGTGCATCATCAGATGATTTC	66.45	GAGTCTTGTCTGTTGTTA	51.95	-	GTAGACTGGAAGAGCACTGTTGAAATCATCTGATGATGCACCGAGTATGGTTTTTGTTGGAGGCTCATCGTTCCTATTCAGCTGTACGCAGATGTTATCGAGGTCCGACTAACAACAGACAAGACTCGATCGGATACGCATGAGGCTA	0.155	A/G	+	AKAP6
rs11845640	chr14	32361244	4600	886	GCTCAAAACTCAAATTACCAATGATAATGAAACAGTCACAAAGCGAAAAAG	C	GCATGTGGAGGATCCCCTGCTTCGTGGTTTTTATTTTGATAAAAAATCA	NM_004274	E13	CGAAGCAGGGGATCCTCCACAT	67.18	CGCTTTGTGACTGTTTCA	56.84	-	GTAGACTGGAAGAGCACTGTTATGTGGAGGATCCCCTGCTTCGTTTTTTTTTTTTGTTGGAGGCTCATCGTTCCTATTCAGCTGTACGCAGATGTTATCGAGGTCCGACTGAAACAGTCACAAAGCGGATCGGATACGCATGAGGCTA	0.467	C/T	+	AKAP6
rs17099240	chr14	32084832	1348	646	AAAGAGGACTTTTTCTTAAAGAGGAAACTTTTAAGAATGATCTGAAAGGCA	A	TGGTGGAAAGAGGCAAATGGTTGATCTAAAGCCTGAGATGAGCAGAAGC	NM_004274	E4	CTTTAGATCAACCATTTGCCTCTTTCCAC	65.43	TCAGATCATTCTTAAAAGTTT	51.49	-	GTAGACTGGAAGAGCACTGTTGTGGAAAGAGGCAAATGGTTGATCTAAAGTTGTTGGAGGCTCATCGTTCCTATTCAGCTGTACGCAGATGTTATCGAGGTCCGACAAACTTTTAAGAATGATCTGAGATCGGATACGCATGAGGCTA	0.181	A/G	+	AKAP6
rs17099587	chr14	32361315	4671	957	CTTCGTGGTTTTTATTTTGATAAAAAATCATGCAAATCTAAACATCAGACT	A	CAGAGTTACAACCAGATGTACCTCCCCATGAAAGGATTTTGGCAAGTGC	NM_004274	E13	GGGGAGGTACATCTGGTTGTAACTC	65.14	ATGTTTAGATTTGCATGATTT	52.89	-	GTAGACTGGAAGAGCACTGTTGAGTTACAACCAGATGTACCTCCCCTTTTTTGTTGGAGGCTCATCGTTCCTATTCAGCTGTACGCAGATGTTATCGAGGTCCGACAAATCATGCAAATCTAAACATGATCGGATACGCATGAGGCTA	0.078	A/G	+	AKAP6
rs1950703	chr14	32116138	2534	61	CAAACTGGATGAATTCATTCAATGGTTAAATGAAGCCATGGAAACTACAGA	A	AATTGGACTCCCCCTAAAGCAGAGATGGATGACCTTAAACTGTATCTGG	NM_004274	E5	TCTCTGCTTTAGGGGGAGTCCAA	65.74	GTTTCCATGGCTTCATTT	54.04	-	GTAGACTGGAAGAGCACTGTTTTGGACTCCCCCTAAAGCAGAGATTTTTTTTTTTGTTGGAGGCTCATCGTTCCTATTCAGCTGTACGCAGATGTTATCGAGGTCCGACAAATGAAGCCATGGAAACGATCGGATACGCATGAGGCTA	0.133	G/A	+	AKAP6
rs3742926	chr14	32084619	1135	433	GCTTAACACTGGGGGTGTCATCATCTTCAGGAGAAGCTCTGACAAATGCTG	C	TCAACCCTCCTCTGAGACTGTGCAGCAAGAATCCAGTTCCTCCTCCCAT	NM_004274	E4	TGCACAGTCTCAGAGGAGGGTT	66.11	TTGTCAGAGCTTCTCCTG	56.84	-	GTAGACTGGAAGAGCACTGTTAACCCTCCTCTGAGACTGTGCATTTTTTTTTTTTGTTGGAGGCTCATCGTTCCTATTCAGCTGTACGCAGATGTTATCGAGGTCCGACCAGGAGAAGCTCTGACAAGATCGGATACGCATGAGGCTA	0.175	C/T	+	AKAP6
rs4647899	chr14	32363281	6637	491	GCTTTTTTGAGGCCTGTGTTGAGGGTGACTCTGATGGAGAGGAGCCTTGTT	T	CTCTAGTGCTCCTCCAAATGAATCTGCAGTTCCCAGCGAAGCTGCAATG	NM_004274	E13	TGACTCTGATGGAGAGGAGCCTTG	66.35	TGCTCCTCCAAATGAATC	55.19	+	GTAGACTGGAAGAGCACTGTTCAAGGCTCCTCTCCATCAGAGTCATTTTTTTTTTGTTGGAGGCTCATCGTTCCTATTCAGCTGTACGCAGATGTTATCGAGGTCCGACGATTCATTTGGAGGAGCAGATCGGATACGCATGAGGCTA	0.161	T/A	+	AKAP6
rs1190788	chr6	131562347	588	54	CTGCAAATAGGACATTTCAAGAAAAAGGCATCCTGGTAGGAGAGAGCAGAA	G	TTTTAAACCTCATTTGACCTTCATGAAGTTGTCAAAATCACCGTGGCTC	NM_016377	E5	GGCATCCTGGTAGGAGAGAGCAG	66.93	ACCTCATTTGACCTTCAT	53.83	+	GTAGACTGGAAGAGCACTGTTCTGCTCTCTCCTACCAGGATGCCTTTTTTTTTTTGTTGGAGGCTCATCGTTCCTATTCAGCTGTACGCAGATGTTATCGAGGTCCGACATGAAGGTCAAATGAGGTGATCGGATACGCATGAGGCTA	0.15	C/T	-	AKAP7
rs1044531	chr9	116138470	2216	937	CCGCAGACCGTGCCCCAGCCCGGGCCTGGCAGGTAGCTGGCCACTGATAAA	C	GCCACTGGGATCCTAGGAGAAGCTGGGGACCATGCGTGAGGTACTGAAG	NM_030767	E22	GCAGGTAGCTGGCCACTGATA	65.04	GGGATCCTAGGAGAAGCT	57.67	-	GTAGACTGGAAGAGCACTGTTTATCAGTGGCCAGCTACCTGCTTTTTTTTTTTTTGTTGGAGGCTCATCGTTCCTATTCAGCTGTACGCAGATGTTATCGAGGTCCGACAGCTTCTCCTAGGATCCCGATCGGATACGCATGAGGCTA	0.092	T/C	+	AKNA
rs10739407	chr9	116137575	1321	1321	ccggaatcagggtctagcaggtgctccctaaatggcagGTGCTGTTTGCTA	C	TGAAAGTACTGGAAggctgggcgccatggctcacgcctgtaatcccagc	NM_030767	E22	CGCCCAGCCTTCCAGTACTTT	65.8	ACAGCACCTGCCATTTAG	58.3	+	GTAGACTGGAAGAGCACTGTTAAAGTACTGGAAGGCTGGGCGTTTTTTTTTTTTTGTTGGAGGCTCATCGTTCCTATTCAGCTGTACGCAGATGTTATCGAGGTCCGACCTAAATGGCAGGTGCTGTGATCGGATACGCATGAGGCTA	0.083	T/C	+	AKNA
rs1766086	chr9	116138972	2718	435	CACCTCTGTGAGGGGACTGGTGCTCCTGGGAAGTCACTTCTCTTGGTGACC	G	AGCTGACACCCCCTCCACTTGGAAAGCACAGGGACTGAGCAGGCGGGAC	NM_030767	E22	CCAAGTGGAGGGGGTGTCAG	65.39	CAAGAGAAGTGACTTCCC	55.18	+	GTAGACTGGAAGAGCACTGTTCTGACACCCCCTCCACTTGGTTTTTTTTTTTTTTGTTGGAGGCTCATCGTTCCTATTCAGCTGTACGCAGATGTTATCGAGGTCCGACGGGAAGTCACTTCTCTTGGATCGGATACGCATGAGGCTA	0.2	G/A	+	AKNA
rs3748177	chr9	116162022	4955	26	TGGGAGAGACTTCACACTGAGGTACCGCTCCATGAGGCCATGGTAAACTTG	C	TCCATCTGCAGCTCCTTGTGCCTGAGTCGGGCCAGGGGGTCCTGTGGCC	NM_030767	E10	AGGCACAAGGAGCTGCAGATG	66.12	TACCATGGCCTCATGGAG	59.09	+	GTAGACTGGAAGAGCACTGTTCATCTGCAGCTCCTTGTGCCTTTTTTTTTTTTTTGTTGGAGGCTCATCGTTCCTATTCAGCTGTACGCAGATGTTATCGAGGTCCGACCTCCATGAGGCCATGGTAGATCGGATACGCATGAGGCTA	0.15	G/A	-	AKNA
rs7041998	chr9	116179064	6377	498	CTTCCAGATGTGTTCCTTGGGCTGAGGGCAGAAGAATCTGGTCGTTTCTCT	C	CTCCATCTATCTGTGGCATGCTGCGGACTCTGGGCTGGGGGAGCTGAGG	NM_030767	E3	CGCAGCATGCCACAGATAGATGG	66.89	ACGACCAGATTCTTCTGC	57.68	+	GTAGACTGGAAGAGCACTGTTCCATCTATCTGTGGCATGCTGCGTTTTTTTTTTTGTTGGAGGCTCATCGTTCCTATTCAGCTGTACGCAGATGTTATCGAGGTCCGACGCAGAAGAATCTGGTCGTGATCGGATACGCATGAGGCTA	0.075	C/T	+	AKNA
rs2037004	chr7	133863150	212	119	tgcactctagccttggcaacagtgcaagactgtctcaaaaaCAGCAACAGA	G	AGCAGGACGTGAGACTTCTACCTGCTCACTCAGAATCATTTCTGCACCA	NM_020299	E1	GCAGGTAGAAGTCTCACGTCCTG	65.38	GCTGTTTTTGAGACAGTC	54.56	-	GTAGACTGGAAGAGCACTGTTCAGGACGTGAGACTTCTACCTGCTTTTTTTTTTTGTTGGAGGCTCATCGTTCCTATTCAGCTGTACGCAGATGTTATCGAGGTCCGACGACTGTCTCAAAAACAGCGATCGGATACGCATGAGGCTA	0.331	G/A	+	AKR1B10
rs2854482	chr10	5033820	1057	53	AGTCCAACCTGCTCCTCATTATTGTAAACATGTGCAGAATCAATATGGTGG	A	ACCCGGCTTCTATTGCCAATTTGACGGCCTCTAGAGCTTTACTTTTAGG	NM_205845	E3	CGTCAAATTGGCAATAGAAGCCGG	65.8	TATTGATTCTGCACATGT	51.98	+	GTAGACTGGAAGAGCACTGTTCCGGCTTCTATTGCCAATTTGACGTTTTTTTTTTGTTGGAGGCTCATCGTTCCTATTCAGCTGTACGCAGATGTTATCGAGGTCCGACACATGTGCAGAATCAATAGATCGGATACGCATGAGGCTA	0.15	T/A	-	AKR1C2
rs12387	chr10	5129684	380	58	CACTTTTCATCGACCAGAGTTGGTCCGACCAGCCTTGGAAAACTCACTGAA	G	AAAGCTCAATTGGACTATGTTGACCTCTATCTTATTCATTCTCCAATGT	NM_003739	E3	CGACCAGCCTTGGAAAACTCACTG	66.91	CAATTGGACTATGTTGAC	51.22	+	GTAGACTGGAAGAGCACTGTTCAGTGAGTTTTCCAAGGCTGGTCGTTTTTTTTTTGTTGGAGGCTCATCGTTCCTATTCAGCTGTACGCAGATGTTATCGAGGTCCGACGTCAACATAGTCCAATTGGATCGGATACGCATGAGGCTA	0.083	A/G	+	AKR1C3
rs12529	chr10	5126650	83	70	AGCAGCAAACATTTGCTAGTCAGACAAGTGACAGGGAATGGATTCCAAACA	C	CAGTGTGTAAAGCTAAATGATGGCCACTTCATGCCTGTATTGGGATTTG	NM_003739	E1	ACAAGTGACAGGGAATGGATTCCAAA	65.61	GTAAAGCTAAATGATGGC	51.7	+	GTAGACTGGAAGAGCACTGTTTTTGGAATCCATTCCCTGTCACTTGTTTTTTTTTGTTGGAGGCTCATCGTTCCTATTCAGCTGTACGCAGATGTTATCGAGGTCCGACGCCATCATTTAGCTTTACGATCGGATACGCATGAGGCTA	0.483	C/G	+	AKR1C3
rs3209896	chr10	5139702	1048	50	GTTTTGCTAGCCACCCTAATTATCCATATTCAGATGAATATTAACATGGAG	G	GCTTTGCCTGATGTCTACCAGAAGCCCTGTGTGTGGATGGTGACGCAGA	NM_003739	E9	GGCTTCTGGTAGACATCAGGCAAA	65.78	GTTAATATTCATCTGAATATGGA	52.48	-	GTAGACTGGAAGAGCACTGTTTTTGCCTGATGTCTACCAGAAGCCTTTTTGTTGGAGGCTCATCGTTCCTATTCAGCTGTACGCAGATGTTATCGAGGTCCGACTCCATATTCAGATGAATATTAACGATCGGATACGCATGAGGCTA	0.375	A/G	+	AKR1C3
rs11253043	chr10	5237753	436	34	TCCCAATGGCTCTCAAGCCAGGTGAGACGCCACTACCAAAAGATGAAAATG	G	AAAAGTAATATTCGACACAGTGGATCTCTCTGCCACATGGGAGGTCATG	NM_001818	E4	TGAGACGCCACTACCAAAAGATGAAAA	65.86	AATATTCGACACAGTGGA	53.72	+	GTAGACTGGAAGAGCACTGTTTTTTCATCTTTTGGTAGTGGCGTCTCATTTTTTTGTTGGAGGCTCATCGTTCCTATTCAGCTGTACGCAGATGTTATCGAGGTCCGACTCCACTGTGTCGAATATTGATCGGATACGCATGAGGCTA	0.172	G/A	+	AKR1C4
rs2398157	chr10	5250811	1093	99	GTGTGTGGATGGTGATGCAGAGGATGTCTCTATGCTGGTGACTGGACACAC	A	GCCTCTGGTTAAATCCCTCCCCTCCTGCTTGGCAACTTCAGCTAGCTAG	NM_001818	E9	GTCTCTATGCTGGTGACTGGACAC	65.49	GGTTAAATCCCTCCCCTC	56.94	+	GTAGACTGGAAGAGCACTGTTGTGTCCAGTCACCAGCATAGAGACTTTTTTTTTTGTTGGAGGCTCATCGTTCCTATTCAGCTGTACGCAGATGTTATCGAGGTCCGACGAGGGGAGGGATTTAACCGATCGGATACGCATGAGGCTA	0.142	C/T	-	AKR1C4
rs11253021	chr10	5193863	1711	45	AGAACCCTTCATAGCAAATGGTACATGAATAATGAAGAGATCTACATAGTC	C	GGTCCAAGTTTCTTCAGTGACCTTTCTAGGGCCGGGTGAACCAATTCTG	NM_001007536	E3	CCTAGAAAGGTCACTGAAGAAACTTGGA	65.26	GTAGATCTCTTCATTATTCATG	52.57	+	GTAGACTGGAAGAGCACTGTTTCCAAGTTTCTTCAGTGACCTTTCTAGGTTGTTGGAGGCTCATCGTTCCTATTCAGCTGTACGCAGATGTTATCGAGGTCCGACCATGAATAATGAAGAGATCTACGATCGGATACGCATGAGGCTA	0.175	C/T	+	AKR1CL1
rs17305952	chr10	5187176	522	522	CATGCCTTGAGGATCCAGAGAAACTCCAAAGGATCTTATCTTGGTAAAGGC	T	ATTGACACCTCAGTCACTAGCATTTGAGGGTCTATTAATCTCATAATTC	NM_001007536	E8	CTCAAATGCTAGTGACTGAGGTGTCA	65.35	ACCAAGATAAGATCCTTTG	52.41	+	GTAGACTGGAAGAGCACTGTTTGACACCTCAGTCACTAGCATTTGAGTTTTTTTGTTGGAGGCTCATCGTTCCTATTCAGCTGTACGCAGATGTTATCGAGGTCCGACCAAAGGATCTTATCTTGGTGATCGGATACGCATGAGGCTA	0.158	T/C	+	AKR1CL1
rs1781935	chr10	5189933	1396	68	CCACCACTCCCCGCTGCAGCTGGTAGCGCAGGGCGACCTGGCCTGGGCTTC	G	ACTGTGTTTCTTGGCAATGGATTTCAAGATCGGCTCCTCCAAGAGATGT	NM_001007536	E7	GCGACCTGGCCTGGGCT	68.37	TTTCTTGGCAATGGATTT	53.09	-	GTAGACTGGAAGAGCACTGTTAGCCCAGGCCAGGTCGCTTTTTTTTTTTTTTTTTGTTGGAGGCTCATCGTTCCTATTCAGCTGTACGCAGATGTTATCGAGGTCCGACAAATCCATTGCCAAGAAAGATCGGATACGCATGAGGCTA	0.467	C/G	+	AKR1CL1
rs2210680	chr10	5186992	338	338	ATTTCCCCTGCTTCTAAACTTTCCTCTAAACTCCTCTCTATTTAGCCTTCT	C	TCTCCTTAGTCCTGAGATCCTGCAGTAGTTGAGCAACTGGAACGTCACG	NM_001007536	E8	ACTGCAGGATCTCAGGACTAAGGA	65.32	CTAAATAGAGAGGAGTTTAGA	51.76	+	GTAGACTGGAAGAGCACTGTTTCCTTAGTCCTGAGATCCTGCAGTTTTTTTTGTTGGAGGCTCATCGTTCCTATTCAGCTGTACGCAGATGTTATCGAGGTCCGACTCTAAACTCCTCTCTATTTAGGATCGGATACGCATGAGGCTA	0.1	G/C	-	AKR1CL1
rs7097295	chr10	5194927	1895	56	GCCTGTCCAACCTCCTCCTCATTTTGGTATAAGTATGCTGAATCAATATGG	C	GGAAGCCTACGTCAATAGCCACTTTGGTGGCCTCGGCAGCCTGGCTTTT	NM_001007536	E2	CCAAAGTGGCTATTGACGTAGGCTT	66.1	TGATTCAGCATACTTATACC	52.79	+	GTAGACTGGAAGAGCACTGTTAAGCCTACGTCAATAGCCACTTTGGTTTTTTTGTTGGAGGCTCATCGTTCCTATTCAGCTGTACGCAGATGTTATCGAGGTCCGACGGTATAAGTATGCTGAATCAGATCGGATACGCATGAGGCTA	0.169	C/T	+	AKR1CL1
rs12569410	chr10	4879805	1161	126	CAGATGCACAGACACTATTGGCAATGTTGACCCTCCTCTGTCATCACAGCG	C	CAGGGCAGCTGTGCCTGGGACAGGAGCCACACAGTCAGAGGGGGATGTA	NM_001040177	E10	TCCCAGGCACAGCTGCCC	68.3	GATGACAGAGGAGGGTCA	58.28	-	GTAGACTGGAAGAGCACTGTTGGGCAGCTGTGCCTGGGATTTTTTTTTTTTTTTTGTTGGAGGCTCATCGTTCCTATTCAGCTGTACGCAGATGTTATCGAGGTCCGACTGACCCTCCTCTGTCATCGATCGGATACGCATGAGGCTA	0.071	C/T	+	AKR1CL2
rs12573669	chr10	4874641	897	29	GCACGGCAAGTCTCCTGCTCAGATTTTGATCCGATTTCAAATCCAGAGGAA	T	GTGATAGTGATCCCCGGATCTATCACCCCAAGTCACATTAAAGAGAATA	NM_001040177	E8	GGGTGATAGATCCGGGGATCACTATC	66.24	TGGATTTGAAATCGGATC	52.86	-	GTAGACTGGAAGAGCACTGTTGATAGTGATCCCCGGATCTATCACCCTTTTTTTTGTTGGAGGCTCATCGTTCCTATTCAGCTGTACGCAGATGTTATCGAGGTCCGACGATCCGATTTCAAATCCAGATCGGATACGCATGAGGCTA	0.1	T/C	+	AKR1CL2
rs17133693	chr10	4865590	371	49	AGCTGTGGTGCACCTGCCATAAGAAGTCCTTGGTGGAAACAGCATGCAGAA	A	GAGTCTCAAGGCCTTGAAGCTGAACTATTTGGACCTCTACCTCATACAC	NM_001040177	E3	CCTTGGTGGAAACAGCATGCAG	65.54	CAAGGCCTTGAAGCTGAA	58.53	+	GTAGACTGGAAGAGCACTGTTCTGCATGCTGTTTCCACCAAGGTTTTTTTTTTTTGTTGGAGGCTCATCGTTCCTATTCAGCTGTACGCAGATGTTATCGAGGTCCGACTTCAGCTTCAAGGCCTTGGATCGGATACGCATGAGGCTA	0.1	A/G	+	AKR1CL2
rs17133779	chr10	4879973	1329	276	AAGACAGCCTGTGTGGCCTCTACTCTGAACAAATACACTGATGAGTCATCA	G	TGAAATTTGCCTTCACATTTTAAGAAAACTTTATCTTATGGAGTTATTT	NM_001040177	E10	CTCTACTCTGAACAAATACACTGATGAGTCAT	65.06	TTGCCTTCACATTTTAAG	51.22	+	GTAGACTGGAAGAGCACTGTTATGACTCATCAGTGTATTTGTTCAGAGTAGAGTTGTTGGAGGCTCATCGTTCCTATTCAGCTGTACGCAGATGTTATCGAGGTCCGACCTTAAAATGTGAAGGCAAGATCGGATACGCATGAGGCTA	0.096	G/A	+	AKR1CL2
rs1869214	chr10	4879769	1125	90	CTGAGGACGCTTCCCCTTCCTTGTTTCTGCTCAGCCCAGATGCACAGACAC	T	ATTGGCAATGTTGACCCTCCTCTGTCATCACAGCGCCAGGGCAGCTGTG	NM_001040177	E10	GCTCAGCCCAGATGCACAGAC	66.68	AATGTTGACCCTCCTCTG	56.79	+	GTAGACTGGAAGAGCACTGTTGTCTGTGCATCTGGGCTGAGCTTTTTTTTTTTTTGTTGGAGGCTCATCGTTCCTATTCAGCTGTACGCAGATGTTATCGAGGTCCGACCAGAGGAGGGTCAACATTGATCGGATACGCATGAGGCTA	0.096	A/G	-	AKR1CL2
rs3750740	chr10	4862910	198	44	CTGGAAGGCTTCTCCAGGGAAAGTGACCGAGGCAGTGAAAGAGGCCATTGA	C	GCAGGGTACCGGCACTTCGACTGTGCTTACTTTTACCACAATGAGAGGG	NM_001040177	E2	AGTCGAAGTGCCGGTACCCT	66.33	GCCTCTTTCACTGCCTCG	61.48	-	GTAGACTGGAAGAGCACTGTTAGGGTACCGGCACTTCGACTTTTTTTTTTTTTTTGTTGGAGGCTCATCGTTCCTATTCAGCTGTACGCAGATGTTATCGAGGTCCGACCGAGGCAGTGAAAGAGGCGATCGGATACGCATGAGGCTA	0.1	C/T	+	AKR1CL2
rs1872929	chr7	137451952	1054	47	TCAGGTGGCGCGATCATCCTGAATACCCATTTCATGATGAATACTGACTGC	A	GGGAGTTCCTGAACAGATTTTTCACTCCCACGAGTGCCAAGACGGTGCA	NM_005989	E9	CCTGAATACCCATTTCATGATGAATACTGACT	65.58	TCCTGAACAGATTTTTCA	51.63	+	GTAGACTGGAAGAGCACTGTTAGTCAGTATTCATCATGAAATGGGTATTCAGGTTGTTGGAGGCTCATCGTTCCTATTCAGCTGTACGCAGATGTTATCGAGGTCCGACTGAAAAATCTGTTCAGGAGATCGGATACGCATGAGGCTA	0.11	C/A	+	AKR1D1
rs1872930	chr7	137451983	1085	78	TCATGATGAATACTGACTGCAGGGAGTTCCTGAACAGATTTTTCACTCCCA	C	GAGTGCCAAGACGGTGCAATGGGTAGTCCCCTAGATGTGAAAATGAAGA	NM_005989	E9	CCATTGCACCGTCTTGGCAC	65.63	TGAAAAATCTGTTCAGGAA	52.77	-	GTAGACTGGAAGAGCACTGTTGTGCCAAGACGGTGCAATGGTTTTTTTTTTTTTGTTGGAGGCTCATCGTTCCTATTCAGCTGTACGCAGATGTTATCGAGGTCCGACTTCCTGAACAGATTTTTCAGATCGGATACGCATGAGGCTA	0.103	T/C	+	AKR1D1
rs3735023	chr7	137452309	1411	404	TAATTTATGAATCTGGGTAGTAGCGTTGGTAATCTGAGTTCTTTAAGGGTT	A	ACAGGACAACGAAGTGCATGTGGCAGTGTGCTGGCAGTGGCCTTGAGGC	NM_005989	E9	GCCACATGCACTTCGTTGTCCT	66.88	TAAAGAACTCAGATTACCAA	51.97	-	GTAGACTGGAAGAGCACTGTTAGGACAACGAAGTGCATGTGGCTTTTTTTTTTGTTGGAGGCTCATCGTTCCTATTCAGCTGTACGCAGATGTTATCGAGGTCCGACTTGGTAATCTGAGTTCTTTAGATCGGATACGCATGAGGCTA	0.108	A/C	+	AKR1D1
rs9428966	chr1	241734522	1416	737	ACTTGCTCATGATTGCCCGTGAAGTCTCGACATCCACATGTGATATGGGCT	T	CTTCTACAGTATCCACCAGGaatttaaaaaaaaaaaattatatatatat	NM_005465	E13	GTCTCGACATCCACATGTGATATGGG	65.79	CAGTATCCACCAGGAATT	54.07	-	GTAGACTGGAAGAGCACTGTTCCCATATCACATGTGGATGTCGAGACTTTTTTTTGTTGGAGGCTCATCGTTCCTATTCAGCTGTACGCAGATGTTATCGAGGTCCGACAATTCCTGGTGGATACTGGATCGGATACGCATGAGGCTA	0.317	G/T	+	AKT3
rs818707	chr9	115189787	1374	675	aaaAAGTGTTTGTGGTGGTGGCACCTCTAGCAGTCAGGAACTCCCTCTTTG	C	CTCTGAGTTTTGATCCTCAGGCAGTATTTATGCTGGTTAATGAGTAATT	NM_000031	E12	TCTAGCAGTCAGGAACTCCCTCTT	65.27	GTTTTGATCCTCAGGCAG	56.32	-	GTAGACTGGAAGAGCACTGTTAAGAGGGAGTTCCTGACTGCTAGATTTTTTTTTTGTTGGAGGCTCATCGTTCCTATTCAGCTGTACGCAGATGTTATCGAGGTCCGACCTGCCTGAGGATCAAAACGATCGGATACGCATGAGGCTA	0.062	G/A	-	ALAD
rs818708	chr9	115189929	1516	533	GGCAGCCTGGCAACCTCTGGCCTCGTGGGAAATGCCTTCCAGTGGAATTGC	G	GCAAATTTCAACTCTAACCCAGGGATATCGATCTAGGCCTCATTCCCAC	NM_000031	E12	TGGGAAATGCCTTCCAGTGGAATT	65.8	TTCAACTCTAACCCAGGG	56.36	-	GTAGACTGGAAGAGCACTGTTAATTCCACTGGAAGGCATTTCCCATTTTTTTTTTGTTGGAGGCTCATCGTTCCTATTCAGCTGTACGCAGATGTTATCGAGGTCCGACCCCTGGGTTAGAGTTGAAGATCGGATACGCATGAGGCTA	0.125	T/C	-	ALAD
rs352168	chr3	52213009	855	59	GAAAACCGATGGAGGGGATCCCAGTGGACTGCTGAAGAACTTCCAGGACAT	C	ATGCAAAAGCAAAGACCAGAAAGAGTGTCTCATCTTCTTCAAGATAACT	NM_000688	E5	GGACTGCTGAAGAACTTCCAGGAC	65.96	AAGCAAAGACCAGAAAGA	54.46	+	GTAGACTGGAAGAGCACTGTTGTCCTGGAAGTTCTTCAGCAGTCCTTTTTTTTTTGTTGGAGGCTCATCGTTCCTATTCAGCTGTACGCAGATGTTATCGAGGTCCGACTCTTTCTGGTCTTTGCTTGATCGGATACGCATGAGGCTA	0.258	G/A	-	ALAS1
rs1044240	chr3	106741550	1312	42	ATATTTACGATCCTACAGAGCAGGTGACAATACAAGTGCTGCCACCAAAAA	A	TGCCATCAAAGAAGGGGATAACATCACTCTTAAATGCTTAGGGAATGGC	NM_001627	E7	GACAATACAAGTGCTGCCACCAAA	65.12	CAAAGAAGGGGATAACAT	51.88	+	GTAGACTGGAAGAGCACTGTTTTTGGTGGCAGCACTTGTATTGTCTTTTTTTTTTGTTGGAGGCTCATCGTTCCTATTCAGCTGTACGCAGATGTTATCGAGGTCCGACATGTTATCCCCTTCTTTGGATCGGATACGCATGAGGCTA	0.19	A/G	+	ALCAM
rs1157	chr3	106778150	4457	283	GAGCAGAACATGAGAAACTCAGAGCTCTGGACCGAAAGCAGAAAGTTTGCC	G	GGAAAAAAAAAGACAACATTATTACCATCGATTCAGTGCCTGGATAAAG	NM_001627	E16	CTCTGGACCGAAAGCAGAAAGTTTG	65.22	AAAAAGACAACATTATTACCAT	52.81	+	GTAGACTGGAAGAGCACTGTTCAAACTTTCTGCTTTCGGTCCAGAGTTTTTGTTGGAGGCTCATCGTTCCTATTCAGCTGTACGCAGATGTTATCGAGGTCCGACATGGTAATAATGTTGTCTTTTTGATCGGATACGCATGAGGCTA	0.178	C/T	-	ALCAM
rs579565	chr3	106743207	1439	41	TTACTTACCGGGACAGCCCGAAGGAATAAGAAGCTCAAATACTTACACACT	G	ACGGATGTGAGGCGCAATGCAACAGGAGACTACAAGTGTTCCCTGATAG	NM_001627	E8	TTGCATTGCGCCTCACATCC	65.12	TAAGTATTTGAGCTTCTTATTC	52.26	-	GTAGACTGGAAGAGCACTGTTGGATGTGAGGCGCAATGCAATTTTTTTTTTGTTGGAGGCTCATCGTTCCTATTCAGCTGTACGCAGATGTTATCGAGGTCCGACGAATAAGAAGCTCAAATACTTAGATCGGATACGCATGAGGCTA	0.358	C/T	-	ALCAM
rs6437585	chr3	106568774	372	241	TGACCGGGAGGGAGGAGGAGTTGGGGGCATTGCGTGGTGGAAAGTTGCGTG	C	GGCAGAGAACCGAAGGTGCAGCGCCACAGCCCAGGGGACGGTGTGTCTG	NM_001627	E1	CGCTGCACCTTCGGTTCTCTG	66.86	ACTTTCCACCACGCAATG	59.28	-	GTAGACTGGAAGAGCACTGTTCAGAGAACCGAAGGTGCAGCGTTTTTTTTTTTTTGTTGGAGGCTCATCGTTCCTATTCAGCTGTACGCAGATGTTATCGAGGTCCGACCATTGCGTGGTGGAAAGTGATCGGATACGCATGAGGCTA	0.15	C/T	+	ALCAM
rs1055637	chr19	54665595	2544	62	CGCCACCTACTGCATTTTGGACACCTCACACCAAGGGGAGATGCACCCCAC	A	GACACCTGGGACTTTCCCCTTCTGGTTCCTGTGTCTCCCAATAAACTCT	NM_153329	E17	CCAAGGGGAGATGCACCCC	65.78	TGGGACTTTCCCCTTCTG	59.16	+	GTAGACTGGAAGAGCACTGTTGGGGTGCATCTCCCCTTGGTTTTTTTTTTTTTTTGTTGGAGGCTCATCGTTCCTATTCAGCTGTACGCAGATGTTATCGAGGTCCGACCAGAAGGGGAAAGTCCCAGATCGGATACGCATGAGGCTA	0.322	G/A	+	ALDH16A1
rs8188000	chr9	74705488	81	81	TTCAGTTTACAGCTAAATATTACAGGGATTATTTCTTTTGACAAGCAGACA	T	GACATCCTAGGAAACTTTTCAAAACAGTCCAAGGACTTTATAACTACTG	NM_000689	E13	CTTGGACTGTTTTGAAAAGTTTCCTAGGATG	65.47	CTTGTCAAAAGAAATAATCC	50.8	+	GTAGACTGGAAGAGCACTGTTCATCCTAGGAAACTTTTCAAAACAGTCCAAGTGTTGGAGGCTCATCGTTCCTATTCAGCTGTACGCAGATGTTATCGAGGTCCGACGGATTATTTCTTTTGACAAGGATCGGATACGCATGAGGCTA	0.155	A/G	-	ALDH1A1
rs1130738	chr15	99273362	2504	934	CAAATCCTAGGATAATTCACCTCCTCATTTGACAAATCAGAGCTGTAATTC	G	CTTTAACAAATTACGCATTTCTATCACGTTCACTAACAGCTTATGATAA	NM_000693	E13	CCTCCTCATTTGACAAATCAGAGCTGTAAT	65.97	CAAATTACGCATTTCTATCA	52.54	+	GTAGACTGGAAGAGCACTGTTATTACAGCTCTGATTTGTCAAATGAGGAGGTTGTTGGAGGCTCATCGTTCCTATTCAGCTGTACGCAGATGTTATCGAGGTCCGACTGATAGAAATGCGTAATTTGGATCGGATACGCATGAGGCTA	0.467	G/A	+	ALDH1A3
rs14226	chr15	99273839	2981	514	TGCTTAAGTTTGCAAATTAAGTTGGGGAGGGCAATAATAAAATGAGGGCCC	G	TAACAGAACCAGTGTGTGTATAACGAAAACCATGTATAAAATGGGCCTA	NM_000693	E13	GGGGAGGGCAATAATAAAATGAGGGC	66.65	AACCAGTGTGTGTATAAC	52.33	+	GTAGACTGGAAGAGCACTGTTGCCCTCATTTTATTATTGCCCTCCCCTTTTTTTTGTTGGAGGCTCATCGTTCCTATTCAGCTGTACGCAGATGTTATCGAGGTCCGACGTTATACACACACTGGTTGATCGGATACGCATGAGGCTA	0.067	G/A	+	ALDH1A3
rs3803426	chr15	99272708	1850	280	CTCCTGTTTATTCACCAGACTGGGGATGCCTATAGGTTGTCTGTGAAATCG	C	AGTCCTGCCTGGGGAGGGAGCTGTTGGCCATTTCTGTGTTTCCCTTTAA	NM_000693	E13	CTCCCTCCCCAGGCAGGA	66.04	CACAGACAACCTATAGGC	55.05	-	GTAGACTGGAAGAGCACTGTTTCCTGCCTGGGGAGGGAGTTTTTTTTTTTTTTTTGTTGGAGGCTCATCGTTCCTATTCAGCTGTACGCAGATGTTATCGAGGTCCGACGCCTATAGGTTGTCTGTGGATCGGATACGCATGAGGCTA	0.175	G/A	-	ALDH1A3
rs3803430	chr15	99263337	1259	78	ATCGAGAGTGGGAAGAAGGAAGGGGCCAAGCTGGAATGCGGGGGCTCAGCC	A	TGGAAGACAAGGGGCTCTTCATCAAACCCACTGTCTTCTCAGAAGTCAC	NM_000693	E10	TGGAATGCGGGGGCTCAG	65.63	ACAAGGGGCTCTTCATCA	58.82	+	GTAGACTGGAAGAGCACTGTTCTGAGCCCCCGCATTCCATTTTTTTTTTTTTTTTGTTGGAGGCTCATCGTTCCTATTCAGCTGTACGCAGATGTTATCGAGGTCCGACTGATGAAGAGCCCCTTGTGATCGGATACGCATGAGGCTA	0.347	T/C	-	ALDH1A3
rs4646690	chr15	99272531	1673	103	CTTGGCGACAAGAACCCCTGAAGGAAAGGCGGGGCTCCTTCCTCAAACATC	G	GACGGCGGAATGTGGCAGATGAAATGTGCTGGAGGAAAAAAATGACATT	NM_000693	E13	CGGGGCTCCTTCCTCAAACA	65.4	GGAATGTGGCAGATGAAA	55.86	+	GTAGACTGGAAGAGCACTGTTTGTTTGAGGAAGGAGCCCCGTTTTTTTTTTTTTTGTTGGAGGCTCATCGTTCCTATTCAGCTGTACGCAGATGTTATCGAGGTCCGACTTTCATCTGCCACATTCCGATCGGATACGCATGAGGCTA	0.322	G/C	+	ALDH1A3
rs7161860	chr15	99272690	1832	262	TGCTGTTTTCCTCTCACTCTCCTGTTTATTCACCAGACTGGGGATGCCTAT	A	GGTTGTCTGTGAAATCGCAGTCCTGCCTGGGGAGGGAGCTGTTGGCCAT	NM_000693	E13	TCACCAGACTGGGGATGCCT	66.11	CTGTGAAATCGCAGTCCT	58	+	GTAGACTGGAAGAGCACTGTTAGGCATCCCCAGTCTGGTGATTTTTTTTTTTTTTGTTGGAGGCTCATCGTTCCTATTCAGCTGTACGCAGATGTTATCGAGGTCCGACAGGACTGCGATTTCACAGGATCGGATACGCATGAGGCTA	0.078	A/G	+	ALDH1A3
rs3043	chr9	38387354	1721	1301	AGCTGTCAGGGAGGCCCAGTCACAGTCCAGCAATTCCACAACCACCTTGAC	G	AATGCTTGCCAAGCTGTTTTAAAGCCAAGAACACCCTTTCTTTGTTCCA	NM_000692	E2	CCAGCAATTCCACAACCACCTTG	65.59	TGCCAAGCTGTTTTAAAG	54.34	+	GTAGACTGGAAGAGCACTGTTCAAGGTGGTTGTGGAATTGCTGGTTTTTTTTTTTGTTGGAGGCTCATCGTTCCTATTCAGCTGTACGCAGATGTTATCGAGGTCCGACCTTTAAAACAGCTTGGCAGATCGGATACGCATGAGGCTA	0.405	C/G	+	ALDH1B1
rs4878199	chr9	38386501	868	765	AACATCATCACGGGGTATGGCCCAACAGCAGGTGCGGCCATCGCCCAGCAC	G	TGGATGTTGACAAAGTTGCCTTCACCGGTTCCACCGAGGTGGGCCACCT	NM_000692	E2	TGCGGCCATCGCCCAGC	69.72	TTGACAAAGTTGCCTTCA	55.49	+	GTAGACTGGAAGAGCACTGTTGCTGGGCGATGGCCGCATTTTTTTTTTTTTTTTTGTTGGAGGCTCATCGTTCCTATTCAGCTGTACGCAGATGTTATCGAGGTCCGACTGAAGGCAACTTTGTCAAGATCGGATACGCATGAGGCTA	0.169	A/G	+	ALDH1B1
rs886205	chr12	110688809	81	81	ATCTCGCTTTTGGGTTTACGGCCGGTCTCTTCACCTGGAGCATCAGCCGGG	A	AGGTCAGGGTCGCCCTGGCTCGGGCCTGTTCACATTGGGGTCAAAGGCA	NM_000690	E1	AGCCAGGGCGACCCTGAC	67.62	TGATGCTCCAGGTGAAGA	58.51	-	GTAGACTGGAAGAGCACTGTTGTCAGGGTCGCCCTGGCTTTTTTTTTTTTTTTTTGTTGGAGGCTCATCGTTCCTATTCAGCTGTACGCAGATGTTATCGAGGTCCGACTCTTCACCTGGAGCATCAGATCGGATACGCATGAGGCTA	0.19	C/T	-	ALDH2
rs2072330	chr17	19585063	855	52	GAGCTTCTCCACAATTTGGTTCTGGATCGAGGGGTCACAGAGGATGTAGTC	A	GGGGCCACGCAGGTCTGGCCACTGTTCATGAATTTCCCCCAGGCGATGC	NM_000691	E6	GGCCAGACCTGCGTGGCC	69.55	ATCCTCTGTGACCCCTCG	61.12	+	GTAGACTGGAAGAGCACTGTTGGCCACGCAGGTCTGGCCTTTTTTTTTTTTTTTTGTTGGAGGCTCATCGTTCCTATTCAGCTGTACGCAGATGTTATCGAGGTCCGACCGAGGGGTCACAGAGGATGATCGGATACGCATGAGGCTA	0.093	T/A	-	ALDH3A1
rs2228100	chr17	19583543	611	36	GCACGCACACGATGGGCAGCACAGGCCCGAAGATCTCCTCTTGCATCACCG	G	GGACTGGGGGTCCACGTCCGTGAGGATGGTGGGGCCTATGTAGCGAGTG	NM_000691	E8	CGGACGTGGACCCCCAGT	67.2	TGCAAGAGGAGATCTTCG	57.03	+	GTAGACTGGAAGAGCACTGTTACTGGGGGTCCACGTCCGTTTTTTTTTTTTTTTTGTTGGAGGCTCATCGTTCCTATTCAGCTGTACGCAGATGTTATCGAGGTCCGACCGAAGATCTCCTCTTGCAGATCGGATACGCATGAGGCTA	0.441	C/G	-	ALDH3A1
rs1551886	chr11	67187337	1128	109	CCCATGCCCCAGCGTAACAGCTGCTGGTTCCAGTCGGTATAGGGTGGGTAG	T	GGATCTCCTTTAATTTCTCCAGGCCGGAGGGGGCGAGCAGGCAGGTGCG	NM_000695	E10	TCCAGTCGGTATAGGGTGGGT	65.04	CCTTTAATTTCTCCAGGC	53.5	-	GTAGACTGGAAGAGCACTGTTACCCACCCTATACCGACTGGATTTTTTTTTTTTTGTTGGAGGCTCATCGTTCCTATTCAGCTGTACGCAGATGTTATCGAGGTCCGACGCCTGGAGAAATTAAAGGGATCGGATACGCATGAGGCTA	0.292	C/T	+	ALDH3B2
rs3127	chr11	67187164	955	282	GGCAGGCAGGATGCAGTCATGTGACAGCTCCAGCAACCTGAGGCTGGGGGA	A	CCTGCGGTCTGGAGGAACAATGTGAGTTGGGAGCATAAGCCCCTCATGG	NM_000695	E10	AGCAACCTGAGGCTGGGG	65.22	GTCTGGAGGAACAATGTG	55.93	-	GTAGACTGGAAGAGCACTGTTCCCCAGCCTCAGGTTGCTTTTTTTTTTTTTTTTTGTTGGAGGCTCATCGTTCCTATTCAGCTGTACGCAGATGTTATCGAGGTCCGACCACATTGTTCCTCCAGACGATCGGATACGCATGAGGCTA	0.264	C/T	-	ALDH3B2
rs4646823	chr11	67190991	2219	39	CAGCTTCATGACCAGGTTCGTGGACCGTGGTTCATCCTTCATCCAGGCCTG	C	AGGTTCTTGAGAGCGTAGTCAACCTCGTTCTGGCAAAGGATGAGCTCAG	NM_000695	E3	CGAGGTTGACTACGCTCTCAAGAAC	65.99	TGGATGAAGGATGAACCA	55.99	+	GTAGACTGGAAGAGCACTGTTGTTCTTGAGAGCGTAGTCAACCTCGTTTTTTTTTGTTGGAGGCTCATCGTTCCTATTCAGCTGTACGCAGATGTTATCGAGGTCCGACTGGTTCATCCTTCATCCAGATCGGATACGCATGAGGCTA	0.483	T/G	-	ALDH3B2
rs7947978	chr11	67198618	2589	60	TCCTACCCCCAGGCCTCAGCCCTGCTCTGCTGACTGCGATCCTCCCAGGAG	A	CTGGCAGCTCCCAAACCAACTCCCGTGCCCACGCCTGGCAATGGGGTAA	NM_000695	E1	CTGACTGCGATCCTCCCAGG	65.22	GCTCCCAAACCAACTCCC	61.36	-	GTAGACTGGAAGAGCACTGTTCCTGGGAGGATCGCAGTCAGTTTTTTTTTTTTTTGTTGGAGGCTCATCGTTCCTATTCAGCTGTACGCAGATGTTATCGAGGTCCGACGGGAGTTGGTTTGGGAGCGATCGGATACGCATGAGGCTA	0.417	C/A	+	ALDH3B2
rs1138267	chr1	19071162	650	650	CTGAGACTGGCTCTAGGAGTGGAGGTCTCTACAGGTAGGGCCTGAGGATCA	A	AGGGAAGGCTGACATAGGACGAAGGCCCATCCAAGGTTTTCCAGAATCA	NM_003748	E15	CTCTACAGGTAGGGCCTGAGGAT	65.35	GGCTGACATAGGACGAAG	57.87	-	GTAGACTGGAAGAGCACTGTTATCCTCAGGCCCTACCTGTAGAGTTTTTTTTTTTGTTGGAGGCTCATCGTTCCTATTCAGCTGTACGCAGATGTTATCGAGGTCCGACCTTCGTCCTATGTCAGCCGATCGGATACGCATGAGGCTA	0.458	C/T	-	ALDH4A1
[truncated: 25,949 more rows]
